# Supplementary material for: The effect of time–space compression in the Yangtze River Delta region under transportation integration: An accessibility-based analysis
Source: PLoS One. 2026 Feb 3;21(2):e0338912. doi: 10.1371/journal.pone.0338912 (PMC12867260; doi:10.1371/journal.pone.0338912)
Supplement: S1 File — (XLSX) [file pone.0338912.s001.xlsx]

## Sheet:  in 2010
ID	name	population	employment
1	Cangnan County	648219	59705
2	Taishun County	93659	11051
3	Qingyuan County	65056	7520
4	Pingyang County	375144	39970
5	Wencheng County	83892	9201
6	Rui'an City	927383	81361
7	Jingning She Autonomous County	43226	5665
8	Dongtou County	39193	4179
9	Longwan District	672392	45731
10	Ouhai District	862957	62200
11	Longquan City	117239	13224
12	Lucheng District	1151476	78529
13	Yunhe County	64798	6447
14	Qingtian County	145077	15430
15	Yuhuan County	362135	38868
16	Yueqing City	725972	73869
17	Yongjia County	441744	41003
18	Songyang County	66183	10863
19	Wenling City	749013	92842
20	Liandu District	293968	24719
21	Suichang County	75311	10822
22	Jiangshan City	200341	27204
23	Luqiao District	378739	40271
24	Huangyan District	406878	39420
25	Jinyun County	153793	19357
26	Jiaojiang District	403659	40385
27	Xianju County	177590	18080
28	Wuyi County	216434	22265
29	Linhai City	503377	57289
30	Qujiang District	100642	20281
31	Yongkang City	376246	46536
32	Changshan County	91070	12780
33	Wucheng District	563005	41589
34	Kecheng District	322046	25666
35	Longyou County	129689	22014
36	Pan'an County	69696	10505
37	Sanmen County	140032	19122
38	Jindong District	147592	19178
39	Kaihua County	93045	14476
40	Tiantai County	193896	20831
41	Dongyang City	455912	48937
42	Lanxi City	208272	31260
43	Yiwu City	878903	86000
44	Ninghai County	363121	38444
45	Xiangshan County	276125	27774
46	Xinchang County	199541	23635
47	Jiande City	183518	24319
48	Pujiang County	245741	28208
49	Chun'an County	110677	19809
50	Shengzhou City	345674	38655
51	Xiuning County	70803	15140
52	Fenghua City	239992	30468
53	Tunxi District	175094	9791
54	Zhuji City	606683	69089
55	Tonglu County	228918	24225
56	Yinzhou District	921443	98121
57	Qimen County	50863	9091
58	She County	117510	23271
59	Huizhou District	42193	5610
60	Haishu District	373742	19052
61	Jiangdong District	366648	23566
62	Beilun District	437541	43049
63	Putuo District	236429	22199
64	Yi County	28411	4655
65	Shaoxing County	690969	68472
66	Dongzhi County	204663	24269
67	Fuyang City	416195	37672
68	Jiangbei District	244663	22679
69	Shangyu City	391558	46518
70	Yuecheng District	643199	48495
71	Zhenhai District	239036	26541
72	Yuyao City	672909	68804
73	Susong County	169766	24299
74	Dinghai District	305761	27626
75	Jixi County	64230	8499
76	Shitai County	29508	4875
77	Xiaoshan District	1002153	93717
78	Binjiang District	319027	16962
79	Lin'an City	271249	33089
80	Wangjiang County	173554	25683
81	Xihu District	752588	37770
82	Huangshan District	70289	8281
83	Shangcheng District	344594	16692
84	Cixi City	1059942	99484
85	Jingde County	44639	6850
86	Xiacheng District	526096	28081
87	Jianggan District	953007	53300
88	Gongshu District	551874	32231
89	Daishan County	123391	11866
90	Yuhang District	712754	76489
91	Haining City	397690	51889
92	Taihu County	117512	24542
93	Yingjiang District	179446	10874
94	Guichi District	289122	32529
95	Ningguo City	231090	19669
96	Daguan District	197645	11096
97	Haiyan County	204433	29489
98	Huaining County	221545	21691
99	Yixiu District	193447	11094
100	Qingyang County	99541	11867
101	Deqing County	246022	30475
102	Jing County	112479	14835
103	Anji County	221553	28988
104	Tongxiang City	400417	58345
105	Pinghu City	346892	49429
106	Qianshan County	165779	20119
107	Nanhu District	471554	36071
108	Nanxun District	243899	34656
109	Shengsi County	47476	4213
110	Xiuzhou District	291089	40633
111	Wuxing District	504572	44490
112	Zongyang County	189973	34550
113	Suburban District	53399	3043
114	Nanling County	141831	21627
115	Yuexi County	75481	15662
116	Jinshan District	452360	42054
117	Guangde County	224940	23910
118	Shizishan District	101870	4429
119	Tongguanshan District	283712	11439
120	Xuanzhou District	315058	39072
121	Tongling County	87280	12739
122	Jiashan County	288588	39659
123	Tongcheng City	269346	30879
124	Fengxian District	636546	65462
125	Changxing County	314372	38304
126	Wujiang City	781771	82120
127	Songjiang District	1342889	99519
128	Fanchang County	113011	13797
129	Langxi County	104038	16751
130	Wuhu County	112093	16211
131	Minhang District	2429372	140431
132	Qingpu District	815411	66467
133	Pudong New Area	4487147	277718
134	Sanshan District	47284	8202
135	Wuzhong District	766204	73971
136	Xuhui District	1085130	51127
137	Yijiang District	259707	12364
138	Wuwei County	424165	51609
139	Lujiang County	387895	44044
140	Changning District	690571	32372
141	Huoshan County	187343	17884
142	Luwan District	248779	10838
143	Huangpu District	429891	20201
144	Shucheng County	299470	34658
145	Jing'an District	246788	11227
146	Shanghai Putuo District	1288881	64421
147	Canglang District	395046	18982
148	Gaochun County	203879	24723
149	Jinghu District	505864	20219
150	Hongkou District	852476	39306
151	Zhabei District	830496	38714
152	Yangpu District	1313222	56512
153	Pingjiang District	928750	56711
154	Kunshan City	1118617	109434
155	Jinchang District	290830	15074
156	Huqiu District	470470	34674
157	Yixing City	710497	72967
158	Jiujiang District	295232	16704
159	Jiading District	1223354	94106
160	Liyang City	368409	44494
161	Baoshan District	1844435	102921
162	Jinzhai County	157811	25477
163	Xiangcheng District	450852	45916
164	Binhu District	933610	67648
165	Dangtu County	281600	31928
166	Nanchang District	378491	18455
167	Lishui County	206419	23855
168	Taicang City	435225	45407
169	Chong'an District	229003	12537
170	Beitang District	336894	16861
171	Juchao District	404789	34997
172	Yushan District	266871	12181
173	Xishan District	435732	45020
174	Hanshan County	125647	19048
175	Jin'an District	346239	41953
176	Chongming County	337350	38065
177	Huishan District	444006	42032
178	Wujin District	816182	98340
179	He County	231820	32372
180	Changshu City	929124	105188
181	Huashan District	282409	12117
182	Feixi County	297150	42519
183	Jinjiazhuang District	108567	4870
184	Jintan City	275185	33579
185	Yu'an District	314978	42840
186	Baohe District	743542	36047
187	Qishuyan District	105184	5577
188	Tianning District	513794	25885
189	Shushan District	957403	42852
190	Zhonglou District	505762	24529
191	Jiangning District	734677	60900
192	Jiangyin City	1013670	99683
193	Yaohai District	815307	38916
194	Luyang District	582475	23853
195	Qidong City	479243	56805
196	Jurong City	299033	34312
197	Yuhuatai District	346797	19843
198	Zhangjiagang City	762625	75343
199	Xinbei District	316454	36043
200	Chongchuan District	842412	44519
201	Danyang City	500572	59906
202	Feidong County	303171	40740
203	Qinhuai District	405955	17484
204	Jianye District	427089	21099
205	Haimen City	453781	57403
206	Baixia District	601961	25074
207	Pukou District	453781	39899
208	Quanjiao County	173905	20740
209	Nanjing Gulou District	826074	33001
210	Jingjiang City	388119	43878
211	Xuanwu District	651957	24618
212	Xiaguan District	445117	23105
213	Gangzha District	201577	15365
214	Dantu District	146492	18392
215	Tongzhou District	568396	80801
216	Qixia District	482091	28521
217	Huoqiu County	296081	72020
218	Jingkou District	524970	30093
219	Runzhou District	279054	14653
220	Yangzhong City	179771	19970
221	Taixing City	553079	64589
222	Shou County	352612	43851
223	Changfeng County	188225	33431
224	Rugao City	614909	79264
225	Nanqiao District	116904	12955
226	Langya District	275557	13488
227	Gaogang District	167777	16946
228	Yizheng City	271969	32152
229	Luhe District	452389	51045
230	Guangling District	341043	16564
231	Rudong County	479170	69174
232	Hanjiang District	308030	30803
233	Weiyang District	428458	24389
234	Dingyuan County	214062	37636
235	Lai'an County	144675	22780
236	Hailing District	509100	29964
237	Jiangyan City	376724	45239
238	Jiangdu City	506706	57965
239	Hai'an County	424900	57859
240	Xiejiaji District	248433	11331
241	Tianjia'an District	529648	23433
242	Bagongshan District	160326	5776
243	Funan County	267769	52116
244	Yingshang County	359533	56628
245	Datong District	125978	8421
246	Tianchang City	324625	35177
247	Panji District	174103	19368
248	Fengtai County	203629	33879
249	Fengyang County	180319	33218
250	Mingguang City	204323	25254
251	Dongtai City	489815	66924
252	Gaoyou City	341069	47594
253	Bengshan District	310916	12908
254	Yuhui District	205780	10470
255	Yingzhou District	375947	34222
256	Longzihu District	205723	10600
257	Linquan County	306687	74894
258	Yingdong District	172662	25195
259	Linquan County	306687	74894
260	Xuyi County	288664	37639
261	Xinghua City	575288	76550
262	Huaishang District	71447	8111
263	Huaiyuan County	251452	49951
264	Jinhu County	143346	19499
265	Yingquan District	231913	30136
266	Wuhe County	193933	34001
267	Lixin County	291618	58242
268	Mengcheng County	272836	53842
269	Jieshou City	214776	29707
270	Hongze County	146359	19285
271	Baoying County	333643	45472
272	Dafeng City	347389	48267
273	Guzhen County	134303	28612
274	Yandu District	381804	39950
275	Taihe County	463837	75565
276	Sihong County	376726	51736
277	Tinghu District	755022	47866
278	Qingpu District	241240	15477
279	Jianhu County	355021	39046
280	Chuzhou District	419542	53271
281	Si County	147684	47420
282	Guoyang County	319949	64388
283	Qinghe District	530012	23081
284	Huaiyin District	332861	43989
285	Suixi County	264855	50300
286	Lingbi County	246395	48315
287	Siyang County	387900	43474
288	Yongqiao District	742685	83919
289	Funing County	378267	48373
290	Qiaocheng District	474318	77768
291	Sucheng District	447448	41216
292	Sheyang County	424955	53379
293	Lieshan District	192202	12733
294	Lianshui County	336643	47582
295	Suining County	426297	57152
296	Xiangshan District	408827	16161
297	Suyu District	335928	36494
298	Duji District	253667	11083
299	Binhai County	415187	51707
300	Shuyang County	730810	76473
301	Guannan County	243471	33277
302	Xiao County	247117	61433
303	Yunlong District	345393	15234
304	Quanshan District	539693	21044
305	Xiangshui County	225319	27028
306	Xuzhou Gulou District	483927	22409
307	Xinyi City	402169	51784
308	Tongshan County	479629	61915
309	Pizhou City	631572	83738
310	Jiawang District	205592	22299
311	Guanyun County	320405	43724
312	Dangshan County	286981	44625
313	Donghai County	398794	51665
314	Haizhou District	189309	13198
315	Xinpu District	506495	23811
316	Lianyun District	201589	10616
317	Feng County	390717	54718
318	Pei County	495950	60101
319	Ganyu County	413809	52477

## Sheet: in 2020
ID	name	population	employment
1	Cangnan County	575197	65157
2	Taishun County	119245	17480
3	Longgang City	450286	36478
4	Qingyuan County	90524	10929
5	Pingyang County	532286	70266
6	Wencheng County	125062	17220
7	Rui'an City	1012731	123412
8	Dongtou District	78605	11904
9	Longwan District	475693	39151
10	Jingning She Autonomous County	64616	7980
11	Ouhai District	802374	82676
12	Lucheng District	1055730	100923
13	Longquan City	165567	19151
14	Yunhe County	94499	10468
15	Yueqing City	949585	123017
16	Qingtian County	270319	28985
17	Yongjia County	482975	64645
18	Yuhuan City	468554	57156
19	Wenling City	920913	125393
20	Songyang County	97751	16838
21	Liandu District	429633	44737
22	Suichang County	106969	15858
23	Luqiao District	413157	54564
24	Jinyun County	230304	31701
25	Huangyan District	445708	60434
26	Jiaojiang District	626637	70776
27	Jiangshan City	289269	39158
28	Xianju County	223978	32855
29	Changshan County	127705	20535
30	Linhai City	551458	91827
31	Wuyi County	287898	39645
32	Yongkang City	638563	77146
33	Kecheng District	405758	44047
34	Qujiang District	170930	29658
35	Longyou County	185813	30494
36	Pan'an County	93187	14511
37	Wucheng District	735705	78938
38	Jindong District	305243	44712
39	Kaihua County	131023	19959
40	Sanmen County	202924	30188
41	Tiantai County	251383	37003
42	Lanxi City	318165	47984
43	Dongyang City	738721	91811
44	Yiwu City	1481384	169317
45	Ninghai County	437960	56731
46	Pujiang County	209274	39566
47	Jiande City	233658	35851
48	Xinchang County	261282	33962
49	Xiangshan County	348453	47688
50	Chun'an County	153611	26819
51	Shengzhou City	386087	58543
52	Tunxi District	269343	23703
53	Fenghua District	346612	51013
54	Zhuji City	762917	102759
55	Xiuning County	88754	18252
56	Tonglu County	318780	38546
57	Huizhou District	63293	8318
58	Qimen County	74438	11269
59	She County	161253	35256
60	Yinzhou District	1302464	141756
61	Yi County	32209	6458
62	Haishu District	906375	92764
63	Jiangbei District	405870	42440
64	Beilun District	636452	77963
65	Zhenhai District	480042	49027
66	Yuecheng District	860870	87454
67	Zhejiang Putuo District	266077	35108
68	Jixi County	82619	10837
69	Fuyang District	584196	73774
70	Shangyu District	569149	74384
71	Dongzhi County	221424	39855
72	Yuyao City	1013866	113162
73	Dinghai District	379576	44152
74	Wangjiang County	160313	44868
75	Keqiao District	903061	103710
76	Susong County	245326	57423
77	Shitai County	34012	6115
78	Xiaoshan District	1781652	204326
79	Cixi City	1457510	174033
80	Binjiang District	503859	42679
81	Lin'an District	376348	55645
82	Shangcheng District	357657	27178
83	Jingde County	64703	9021
84	Jianggan District	1487787	134662
85	Xihu District	1080774	96610
86	Huangshan District	86354	12119
87	Xiacheng District	485849	40940
88	Gongshu District	635136	54313
89	Daishan County	142851	21985
90	Taihu County	176506	41154
91	Yuhang District	1942774	224118
92	Yingjiang District	243948	21082
93	Daguan District	178152	18455
94	Haining City	752775	103148
95	Deqing County	341128	50386
96	Haiyan County	297920	41628
97	Yixiu District	169997	15325
98	Qianshan City	238099	42964
99	Qingyang County	128607	18897
100	Ningguo City	270991	31499
101	Guichi District	417336	46670
102	Anji County	355179	49286
103	Tongxiang City	690641	92264
104	Jing County	145568	21387
105	Zongyang County	241942	33291
106	Huaining County	241120	49423
107	Pinghu City	449636	63073
108	Nanhu District	735436	75693
109	Jinshan District	506732	74948
110	Xiuzhou District	452885	61803
111	Shengsi County	43886	6199
112	Yuexi County	124212	28563
113	Jiashan County	473639	59931
114	Wuxing District	776749	94977
115	Nanxun District	307204	48436
116	Guangde City	314649	40062
117	Suburban District	70621	11870
118	Nanling County	232557	38959
119	Tongguan District	439881	36526
120	Yi'an District	115538	18312
121	Xuanzhou District	358104	50990
122	Fengxian District	652671	102076
123	Changxing County	430311	60022
124	Tongcheng City	398423	57860
125	Songjiang District	1672618	169401
126	Fanchang District	146003	22792
127	Wuhu County	241358	30155
128	Langxi County	197399	25804
129	Minhang District	2614218	233024
130	Wujiang District	1161152	124668
131	Qingpu District	946567	116785
132	Yijiang District	422620	35022
133	Lujiang County	475100	76637
134	Xuhui District	1113078	95186
135	Changning District	693051	57508
136	Pudong New Area	5112927	498788
137	Jing'an District	975707	81653
138	Wuwei City	417265	86073
139	Huangpu District	662030	46663
140	Wuzhong District	1070750	112815
141	Shanghai Putuo District	1239800	108278
142	Jinghu District	459327	41174
143	Yangpu District	1242548	108130
144	Gaochun District	242597	40221
145	Hongkou District	757498	65837
146	Huqiu District	763606	69817
147	Yixing City	889871	108507
148	Jiujiang District	403356	43484
149	Gusu District	924083	78742
150	Huoshan County	198342	26780
151	Xiangcheng District	839374	72639
152	Liyang City	495507	70354
153	Jiading District	1550388	160875
154	Kunshan City	1652159	164893
155	Shucheng County	319456	66329
156	Baoshan District	2169981	195012
157	Taicang City	586830	73813
158	Xinwu District	642103	55080
159	Bowang District	88712	12672
160	Binhu District	871525	79172
161	Dangtu County	281650	36359
162	Liangxi District	985465	81813
163	Chaohu City	492952	55564
164	Xishan District	769067	74250
165	Lishui District	322830	41453
166	Yushan District	342877	29240
167	Chongming District	299566	59235
168	Feixi County	612477	80425
169	Huashan District	441731	36571
170	Changshu City	1230599	147698
171	Huishan District	688825	72905
172	Jinzhai County	208351	42158
173	Wujin District	1191844	142876
174	Yu'an District	461597	69509
175	Hanshan County	187909	30150
176	He County	205671	29296
177	Jintan District	385034	50346
178	Jin'an District	502599	62692
179	Baohe District	1211298	94981
180	Tianning District	609730	56837
181	Zhonglou District	615112	55398
182	Shushan District	1032627	79641
183	Yaohai District	839135	65631
184	Xinbei District	770629	71109
185	Yeji District	105744	14084
186	Luyang District	691893	54560
187	Feidong County	601520	87498
188	Qidong City	580157	85676
189	Zhangjiagang City	1055893	122655
190	Haimen District	661983	80262
191	Jiangyin City	1331352	146671
192	Jurong City	412996	52578
193	Jiangning District	1503459	155654
194	Yuhuatai District	608780	50850
195	Jianye District	534257	44678
196	Danyang City	792584	83806
197	Qinhuai District	740809	65274
198	Jingjiang City	453970	58607
199	Xuanwu District	537825	46454
200	Chongchuan District	780564	63731
201	Pukou District	1092010	95357
202	Nanjing Gulou District	940387	81374
203	Quanjiao County	256177	35824
204	Qixia District	925627	82416
205	Tongzhou District	813237	109019
206	Dantu District	247130	28880
207	Nanqiao District	244718	27808
208	Taixing City	619033	83603
209	Runzhou District	299042	25396
210	Jingkou District	348892	30169
211	Yangzhong City	221434	27534
212	Yizheng City	356995	46298
213	Langya District	257817	21511
214	Luhe District	636660	83572
215	Gaogang District	179928	22585
216	Huoqiu County	334257	65729
217	Hanjiang District	769385	74020
218	Rudong County	512131	80000
219	Guangling District	514808	52882
220	Rugao City	761879	108942
221	Lai'an County	238798	35365
222	Jiangdu District	562463	84089
223	Changfeng County	471250	62826
224	Hailing District	533182	50582
225	Dingyuan County	303835	63568
226	Jiangyan District	427096	59124
227	Shou County	359700	76822
228	Hai'an City	601165	79511
229	Xiejiaji District	174067	17572
230	Bagongshan District	112614	10338
231	Datong District	120733	12512
232	Yingshang County	475233	98854
233	Tianjia'an District	700257	56950
234	Funan County	346564	82967
235	Tianchang City	433085	53144
236	Fengtai County	237410	41969
237	Panji District	147948	22387
238	Mingguang City	269573	40824
239	Gaoyou City	422816	69339
240	Fengyang County	315375	53156
241	Yingzhou District	532552	57695
242	Dongtai City	524562	81063
243	Yingdong District	254092	42239
244	Yingquan District	296558	44287
245	Yuhui District	219460	24367
246	Longzihu District	178337	16318
247	Bengshan District	154449	12578
248	Xinghua City	649849	91261
249	Huaishang District	186971	19337
250	Huaiyuan County	347234	54912
251	Xuyi County	374436	43096
252	Jinhu County	177633	25179
253	Linquan County	505006	124731
254	Wuhe County	233023	35869
255	Lixin County	444796	77158
256	Taihe County	614876	106312
257	Dafeng District	399497	59622
258	Baoying County	391839	68262
259	Mengcheng County	480168	69557
260	Jieshou City	308493	47252
261	Hongze District	170486	22747
262	Guzhen County	157596	32115
263	Yandu District	576245	72435
264	Tinghu District	702800	68967
265	Sihong County	525208	56310
266	Si County	306522	53123
267	Jianhu County	378759	50151
268	Guoyang County	447959	75878
269	Huai'an District	427660	56931
270	Lingbi County	354086	63128
271	Qingjiangpu District	531575	46128
272	Yongqiao District	831929	124311
273	Huaiyin District	431384	55746
274	Siyang County	510517	56501
275	Funing County	465096	63714
276	Lianshui County	465057	58127
277	Sheyang County	452678	69896
278	Qiaocheng District	750569	108498
279	Lieshan District	141158	19274
280	Suixi County	433211	67440
281	Suining County	614577	74052
282	Suyu District	389984	42430
283	Xiangshan District	501240	42005
284	Sucheng District	550937	61511
285	Duji District	188493	19259
286	Binhai County	458804	57992
287	Guannan County	323820	44907
288	Shuyang County	986247	112949
289	Tongshan District	731033	91366
290	Xiao County	374732	77398
291	Xiangshui County	268785	33839
292	Quanshan District	619784	52135
293	Yunlong District	471566	37130
294	Xuzhou Gulou District	425143	34870
295	Guanyun County	358508	48589
296	Pizhou City	850815	101341
297	Xinyi City	549911	69611
298	Dangshan County	373965	55574
299	Jiawang District	270167	34268
300	Donghai County	506989	68251
301	Haizhou District	627850	58386
302	Feng County	504761	67907
303	Pei County	596272	76401
304	Lianyun District	198622	16204
305	Ganyu District	569229	75036
