# Supplementary material for: The effect of time–space compression in the Yangtze River Delta region under transportation integration: An accessibility-based analysis
Source: PLoS One. 2026 Feb 3;21(2):e0338912. doi: 10.1371/journal.pone.0338912 (PMC12867260; doi:10.1371/journal.pone.0338912)
Supplement: S2 File — (XLSX) [file pone.0338912.s002.xlsx]

## Sheet: time_distance_in_2010
ObjectID	Origin city name	Destination city name	OriginID	DestinationID	O-D city pair name	time distance/min
1	Cangnan County	Cangnan County	1	1	Cangnan County - Cangnan County	0
2	Cangnan County	Pingyang County	1	4	Cangnan County - Pingyang County	42.08
3	Cangnan County	Rui'an City	1	6	Cangnan County - Rui'an City	70.429
4	Cangnan County	Ouhai District	1	10	Cangnan County - Ouhai District	84.6104
5	Cangnan County	Lucheng District	1	12	Cangnan County - Lucheng District	85.6966
6	Cangnan County	Longwan District	1	9	Cangnan County - Longwan District	92.44
7	Cangnan County	Taishun County	1	2	Cangnan County - Taishun County	92.8237
8	Cangnan County	Wencheng County	1	5	Cangnan County - Wencheng County	105.185
9	Cangnan County	Wenling City	1	19	Cangnan County - Wenling City	120.955
10	Cangnan County	Yueqing City	1	16	Cangnan County - Yueqing City	123.831
11	Cangnan County	Yongjia County	1	17	Cangnan County - Yongjia County	142.426
12	Cangnan County	Qingtian County	1	14	Cangnan County - Qingtian County	144.063
13	Cangnan County	Yuhuan County	1	15	Cangnan County - Yuhuan County	146.961
14	Cangnan County	Luqiao District	1	23	Cangnan County - Luqiao District	146.978
15	Cangnan County	Jiaojiang District	1	26	Cangnan County - Jiaojiang District	150.868
16	Cangnan County	Jingning She Autonomous County	1	7	Cangnan County - Jingning She Autonomous County	158.113
17	Cangnan County	Linhai City	1	29	Cangnan County - Linhai City	169.68
18	Cangnan County	Liandu District	1	20	Cangnan County - Liandu District	171.154
19	Cangnan County	Ninghai County	1	44	Cangnan County - Ninghai County	181.029
20	Cangnan County	Huangyan District	1	24	Cangnan County - Huangyan District	186.06
21	Cangnan County	Tiantai County	1	40	Cangnan County - Tiantai County	190.434
22	Cangnan County	Yunhe County	1	13	Cangnan County - Yunhe County	200.231
23	Cangnan County	Songyang County	1	18	Cangnan County - Songyang County	206.137
24	Cangnan County	Jinyun County	1	25	Cangnan County - Jinyun County	207.288
25	Cangnan County	Yongkang City	1	31	Cangnan County - Yongkang City	211.274
26	Cangnan County	Xianju County	1	27	Cangnan County - Xianju County	213.099
27	Cangnan County	Xinchang County	1	46	Cangnan County - Xinchang County	214.504
28	Cangnan County	Sanmen County	1	37	Cangnan County - Sanmen County	218.645
29	Cangnan County	Fenghua City	1	52	Cangnan County - Fenghua City	225.965
30	Cangnan County	Longquan City	1	11	Cangnan County - Longquan City	227.598
31	Cangnan County	Wuyi County	1	28	Cangnan County - Wuyi County	230.688
32	Cangnan County	Jiangbei District	1	68	Cangnan County - Jiangbei District	234.9
33	Cangnan County	Beilun District	1	62	Cangnan County - Beilun District	235.499
34	Cangnan County	Zhenhai District	1	71	Cangnan County - Zhenhai District	238.141
35	Cangnan County	Haishu District	1	60	Cangnan County - Haishu District	238.707
36	Cangnan County	Xiangshan County	1	45	Cangnan County - Xiangshan County	239.289
37	Cangnan County	Jiangdong District	1	61	Cangnan County - Jiangdong District	240.623
38	Cangnan County	Pan'an County	1	36	Cangnan County - Pan'an County	242.121
39	Cangnan County	Shengzhou City	1	50	Cangnan County - Shengzhou City	242.969
40	Cangnan County	Yiwu City	1	43	Cangnan County - Yiwu City	246.549
41	Cangnan County	Dongtou County	1	8	Cangnan County - Dongtou County	247.445
42	Cangnan County	Qingyuan County	1	3	Cangnan County - Qingyuan County	247.46
43	Cangnan County	Yuyao City	1	72	Cangnan County - Yuyao City	251.416
44	Cangnan County	Jindong District	1	38	Cangnan County - Jindong District	252.48
45	Cangnan County	Yinzhou District	1	56	Cangnan County - Yinzhou District	253.16
46	Cangnan County	Longyou County	1	35	Cangnan County - Longyou County	257.887
47	Cangnan County	Wucheng District	1	33	Cangnan County - Wucheng District	258.72
48	Cangnan County	Shangyu City	1	69	Cangnan County - Shangyu City	260.388
49	Cangnan County	Lanxi City	1	42	Cangnan County - Lanxi City	267.148
50	Cangnan County	Suichang County	1	21	Cangnan County - Suichang County	267.222
51	Cangnan County	Qujiang District	1	30	Cangnan County - Qujiang District	269.534
52	Cangnan County	Cixi City	1	84	Cangnan County - Cixi City	273.948
53	Cangnan County	Yuecheng District	1	70	Cangnan County - Yuecheng District	274.219
54	Cangnan County	Dongyang City	1	41	Cangnan County - Dongyang City	275.609
55	Cangnan County	Dinghai District	1	74	Cangnan County - Dinghai District	276.905
56	Cangnan County	Shaoxing County	1	65	Cangnan County - Shaoxing County	276.994
57	Cangnan County	Kecheng District	1	34	Cangnan County - Kecheng District	281.06
58	Cangnan County	Zhuji City	1	54	Cangnan County - Zhuji City	282.207
59	Cangnan County	Xiaoshan District	1	77	Cangnan County - Xiaoshan District	286.057
60	Cangnan County	Xiacheng District	1	86	Cangnan County - Xiacheng District	295.516
61	Cangnan County	Gongshu District	1	88	Cangnan County - Gongshu District	298.614
62	Cangnan County	Shangcheng District	1	83	Cangnan County - Shangcheng District	299.42
63	Cangnan County	Jiande City	1	47	Cangnan County - Jiande City	301.208
64	Cangnan County	Binjiang District	1	78	Cangnan County - Binjiang District	304.294
65	Cangnan County	Changshan County	1	32	Cangnan County - Changshan County	305.58
66	Cangnan County	Jianggan District	1	87	Cangnan County - Jianggan District	306.921
67	Cangnan County	Yuhang District	1	90	Cangnan County - Yuhang District	310.914
68	Cangnan County	Pujiang County	1	48	Cangnan County - Pujiang County	312.17
69	Cangnan County	Xihu District	1	81	Cangnan County - Xihu District	312.52
70	Cangnan County	Putuo District	1	63	Cangnan County - Putuo District	314.616
71	Cangnan County	Pinghu City	1	105	Cangnan County - Pinghu City	316.468
72	Cangnan County	Nanhu District	1	107	Cangnan County - Nanhu District	322.605
73	Cangnan County	Haiyan County	1	97	Cangnan County - Haiyan County	322.754
74	Cangnan County	Kaihua County	1	39	Cangnan County - Kaihua County	329.367
75	Cangnan County	Fuyang City	1	67	Cangnan County - Fuyang City	337.076
76	Cangnan County	Xiuzhou District	1	110	Cangnan County - Xiuzhou District	337.68
77	Cangnan County	Jiashan County	1	122	Cangnan County - Jiashan County	337.781
78	Cangnan County	Tongxiang City	1	104	Cangnan County - Tongxiang City	340.026
79	Cangnan County	Jiangshan City	1	22	Cangnan County - Jiangshan City	340.157
80	Cangnan County	Deqing County	1	101	Cangnan County - Deqing County	343.42
81	Cangnan County	Chun'an County	1	49	Cangnan County - Chun'an County	345.606
82	Cangnan County	Haining City	1	91	Cangnan County - Haining City	347.8
83	Cangnan County	Tonglu County	1	55	Cangnan County - Tonglu County	350.402
84	Cangnan County	Wuxing District	1	111	Cangnan County - Wuxing District	354.246
85	Cangnan County	Daishan County	1	89	Cangnan County - Daishan County	357.14
86	Cangnan County	Jinshan District	1	116	Cangnan County - Jinshan District	359.372
87	Cangnan County	Nanxun District	1	108	Cangnan County - Nanxun District	362.02
88	Cangnan County	Wujiang City	1	126	Cangnan County - Wujiang City	364.647
89	Cangnan County	Changxing County	1	125	Cangnan County - Changxing County	366.14
90	Cangnan County	Changning District	1	140	Cangnan County - Changning District	370.125
91	Cangnan County	Shanghai Putuo District	1	146	Cangnan County - Shanghai Putuo District	374.68
92	Cangnan County	Lin'an City	1	79	Cangnan County - Lin'an City	375.641
93	Cangnan County	Canglang District	1	147	Cangnan County - Canglang District	375.79
94	Cangnan County	Xuhui District	1	136	Cangnan County - Xuhui District	375.915
95	Cangnan County	Jing'an District	1	145	Cangnan County - Jing'an District	376.185
96	Cangnan County	Luwan District	1	142	Cangnan County - Luwan District	376.993
97	Cangnan County	Huangpu District	1	143	Cangnan County - Huangpu District	378.493
98	Cangnan County	Jinchang District	1	155	Cangnan County - Jinchang District	378.504
99	Cangnan County	Fengxian District	1	124	Cangnan County - Fengxian District	378.867
100	Cangnan County	Zhabei District	1	151	Cangnan County - Zhabei District	379.539
101	Cangnan County	Hongkou District	1	150	Cangnan County - Hongkou District	380.337
102	Cangnan County	Anji County	1	103	Cangnan County - Anji County	380.551
103	Cangnan County	Pingjiang District	1	153	Cangnan County - Pingjiang District	381.714
104	Cangnan County	Yixing City	1	157	Cangnan County - Yixing City	383.207
105	Cangnan County	Qingpu District	1	132	Cangnan County - Qingpu District	383.803
106	Cangnan County	Songjiang District	1	127	Cangnan County - Songjiang District	384.288
107	Cangnan County	Minhang District	1	131	Cangnan County - Minhang District	384.831
108	Cangnan County	Yangpu District	1	152	Cangnan County - Yangpu District	385.238
109	Cangnan County	Kunshan City	1	154	Cangnan County - Kunshan City	388.094
110	Cangnan County	Tunxi District	1	53	Cangnan County - Tunxi District	389.827
111	Cangnan County	Jiading District	1	159	Cangnan County - Jiading District	392.093
112	Cangnan County	Guangde County	1	117	Cangnan County - Guangde County	393.425
113	Cangnan County	Xiangcheng District	1	163	Cangnan County - Xiangcheng District	393.635
114	Cangnan County	Baoshan District	1	161	Cangnan County - Baoshan District	393.957
115	Cangnan County	Huqiu District	1	156	Cangnan County - Huqiu District	399.568
116	Cangnan County	Beitang District	1	170	Cangnan County - Beitang District	404.338
117	Cangnan County	Chong'an District	1	169	Cangnan County - Chong'an District	404.554
118	Cangnan County	Nanchang District	1	166	Cangnan County - Nanchang District	404.805
119	Cangnan County	Liyang City	1	160	Cangnan County - Liyang City	405.083
120	Cangnan County	Wuzhong District	1	135	Cangnan County - Wuzhong District	406.86
121	Cangnan County	Pudong New Area	1	133	Cangnan County - Pudong New Area	408.117
122	Cangnan County	Binhu District	1	164	Cangnan County - Binhu District	411.106
123	Cangnan County	Taicang City	1	168	Cangnan County - Taicang City	411.321
124	Cangnan County	Huishan District	1	177	Cangnan County - Huishan District	414.03
125	Cangnan County	Xishan District	1	173	Cangnan County - Xishan District	416.407
126	Cangnan County	Huizhou District	1	59	Cangnan County - Huizhou District	418.308
127	Cangnan County	Wujin District	1	178	Cangnan County - Wujin District	420.512
128	Cangnan County	Jixi County	1	75	Cangnan County - Jixi County	421.617
129	Cangnan County	Changshu City	1	180	Cangnan County - Changshu City	422.029
130	Cangnan County	Xuanzhou District	1	120	Cangnan County - Xuanzhou District	427.132
131	Cangnan County	She County	1	58	Cangnan County - She County	431.304
132	Cangnan County	Jingjiang City	1	210	Cangnan County - Jingjiang City	432.81
133	Cangnan County	Qishuyan District	1	187	Cangnan County - Qishuyan District	432.911
134	Cangnan County	Zhonglou District	1	190	Cangnan County - Zhonglou District	434.545
135	Cangnan County	Jiangyin City	1	192	Cangnan County - Jiangyin City	434.592
136	Cangnan County	Jintan City	1	184	Cangnan County - Jintan City	434.874
137	Cangnan County	Tianning District	1	188	Cangnan County - Tianning District	434.905
138	Cangnan County	Xiuning County	1	51	Cangnan County - Xiuning County	436.085
139	Cangnan County	Lishui County	1	167	Cangnan County - Lishui County	439.922
140	Cangnan County	Zhangjiagang City	1	198	Cangnan County - Zhangjiagang City	440.089
141	Cangnan County	Wuhu County	1	130	Cangnan County - Wuhu County	442.271
142	Cangnan County	Chongming County	1	176	Cangnan County - Chongming County	442.451
143	Cangnan County	Xinbei District	1	199	Cangnan County - Xinbei District	452.974
144	Cangnan County	Gaochun County	1	148	Cangnan County - Gaochun County	456.057
145	Cangnan County	Jurong City	1	196	Cangnan County - Jurong City	457.229
146	Cangnan County	Chongchuan District	1	200	Cangnan County - Chongchuan District	457.271
147	Cangnan County	Tongzhou District	1	215	Cangnan County - Tongzhou District	457.748
148	Cangnan County	Jiangning District	1	191	Cangnan County - Jiangning District	460.845
149	Cangnan County	Nanling County	1	114	Cangnan County - Nanling County	461.086
150	Cangnan County	Jinghu District	1	149	Cangnan County - Jinghu District	462.727
151	Cangnan County	Gangzha District	1	213	Cangnan County - Gangzha District	462.739
152	Cangnan County	Yi County	1	64	Cangnan County - Yi County	463.357
153	Cangnan County	Yijiang District	1	137	Cangnan County - Yijiang District	464.875
154	Cangnan County	Danyang City	1	201	Cangnan County - Danyang City	466.539
155	Cangnan County	Jingde County	1	85	Cangnan County - Jingde County	467.21
156	Cangnan County	Qimen County	1	57	Cangnan County - Qimen County	467.374
157	Cangnan County	Jiangyan City	1	237	Cangnan County - Jiangyan City	468.305
158	Cangnan County	Ningguo City	1	95	Cangnan County - Ningguo City	468.496
159	Cangnan County	Dantu District	1	214	Cangnan County - Dantu District	468.862
160	Cangnan County	Runzhou District	1	219	Cangnan County - Runzhou District	469.123
161	Cangnan County	Taixing City	1	221	Cangnan County - Taixing City	469.126
162	Cangnan County	Hailing District	1	236	Cangnan County - Hailing District	470.074
163	Cangnan County	Gaogang District	1	227	Cangnan County - Gaogang District	471.764
164	Cangnan County	Dongzhi County	1	66	Cangnan County - Dongzhi County	473.313
165	Cangnan County	Jiujiang District	1	158	Cangnan County - Jiujiang District	474.191
166	Cangnan County	Haimen City	1	205	Cangnan County - Haimen City	474.874
167	Cangnan County	Yangzhong City	1	220	Cangnan County - Yangzhong City	475.126
168	Cangnan County	Yushan District	1	172	Cangnan County - Yushan District	475.687
169	Cangnan County	Jingkou District	1	218	Cangnan County - Jingkou District	475.708
170	Cangnan County	Qinhuai District	1	203	Cangnan County - Qinhuai District	476.544
171	Cangnan County	Rugao City	1	224	Cangnan County - Rugao City	477.099
172	Cangnan County	Nanjing Gulou District	1	209	Cangnan County - Nanjing Gulou District	478.342
173	Cangnan County	Langxi County	1	129	Cangnan County - Langxi County	478.604
174	Cangnan County	Baixia District	1	206	Cangnan County - Baixia District	479.08
175	Cangnan County	Weiyang District	1	233	Cangnan County - Weiyang District	482.03
176	Cangnan County	Xiaguan District	1	212	Cangnan County - Xiaguan District	482.654
177	Cangnan County	Hai'an County	1	239	Cangnan County - Hai'an County	483.731
178	Cangnan County	Xuanwu District	1	211	Cangnan County - Xuanwu District	485.468
179	Cangnan County	Sanshan District	1	134	Cangnan County - Sanshan District	485.5
180	Cangnan County	Guangling District	1	230	Cangnan County - Guangling District	485.889
181	Cangnan County	Hanjiang District	1	232	Cangnan County - Hanjiang District	485.983
182	Cangnan County	Tongling County	1	121	Cangnan County - Tongling County	486.49
183	Cangnan County	Jianye District	1	204	Cangnan County - Jianye District	486.572
184	Cangnan County	Fanchang County	1	128	Cangnan County - Fanchang County	486.616
185	Cangnan County	Jinjiazhuang District	1	183	Cangnan County - Jinjiazhuang District	486.766
186	Cangnan County	Yuhuatai District	1	197	Cangnan County - Yuhuatai District	486.769
187	Cangnan County	Qingyang County	1	100	Cangnan County - Qingyang County	489.514
188	Cangnan County	Huashan District	1	181	Cangnan County - Huashan District	489.796
189	Cangnan County	Jing County	1	102	Cangnan County - Jing County	489.873
190	Cangnan County	Jiangdu City	1	238	Cangnan County - Jiangdu City	490.948
191	Cangnan County	Luhe District	1	229	Cangnan County - Luhe District	491.491
192	Cangnan County	Shizishan District	1	118	Cangnan County - Shizishan District	491.626
193	Cangnan County	Qixia District	1	216	Cangnan County - Qixia District	492.43
194	Cangnan County	Huangshan District	1	82	Cangnan County - Huangshan District	492.666
195	Cangnan County	Qidong City	1	195	Cangnan County - Qidong City	494.693
196	Cangnan County	Dangtu County	1	165	Cangnan County - Dangtu County	495.573
197	Cangnan County	Tongguanshan District	1	119	Cangnan County - Tongguanshan District	496.121
198	Cangnan County	Rudong County	1	231	Cangnan County - Rudong County	498.649
199	Cangnan County	Suburban District	1	113	Cangnan County - Suburban District	499.734
200	Cangnan County	Yizheng City	1	228	Cangnan County - Yizheng City	504.183
201	Cangnan County	Langya District	1	226	Cangnan County - Langya District	510.749
202	Cangnan County	Gaoyou City	1	252	Cangnan County - Gaoyou City	513.622
203	Cangnan County	Pukou District	1	207	Cangnan County - Pukou District	514.718
204	Cangnan County	He County	1	179	Cangnan County - He County	516.909
205	Cangnan County	Hanshan County	1	174	Cangnan County - Hanshan County	517.651
206	Cangnan County	Shitai County	1	76	Cangnan County - Shitai County	519.795
207	Cangnan County	Juchao District	1	171	Cangnan County - Juchao District	521.897
208	Cangnan County	Dongtai City	1	251	Cangnan County - Dongtai City	524.138
209	Cangnan County	Susong County	1	73	Cangnan County - Susong County	524.594
210	Cangnan County	Lai'an County	1	235	Cangnan County - Lai'an County	524.656
211	Cangnan County	Yingjiang District	1	93	Cangnan County - Yingjiang District	525.301
212	Cangnan County	Quanjiao County	1	208	Cangnan County - Quanjiao County	527.269
213	Cangnan County	Xinghua City	1	261	Cangnan County - Xinghua City	530.35
214	Cangnan County	Zongyang County	1	112	Cangnan County - Zongyang County	532.239
215	Cangnan County	Daguan District	1	96	Cangnan County - Daguan District	533.247
216	Cangnan County	Dafeng City	1	272	Cangnan County - Dafeng City	535.48
217	Cangnan County	Yixiu District	1	99	Cangnan County - Yixiu District	536.18
218	Cangnan County	Yandu District	1	274	Cangnan County - Yandu District	537.507
219	Cangnan County	Nanqiao District	1	225	Cangnan County - Nanqiao District	537.664
220	Cangnan County	Tianchang City	1	246	Cangnan County - Tianchang City	539.066
221	Cangnan County	Tinghu District	1	277	Cangnan County - Tinghu District	539.748
222	Cangnan County	Yaohai District	1	193	Cangnan County - Yaohai District	544.392
223	Cangnan County	Jianhu County	1	279	Cangnan County - Jianhu County	545.13
224	Cangnan County	Xuyi County	1	260	Cangnan County - Xuyi County	546.928
225	Cangnan County	Lujiang County	1	139	Cangnan County - Lujiang County	549.331
226	Cangnan County	Feidong County	1	202	Cangnan County - Feidong County	549.967
227	Cangnan County	Wangjiang County	1	80	Cangnan County - Wangjiang County	551.457
228	Cangnan County	Luyang District	1	194	Cangnan County - Luyang District	553.681
229	Cangnan County	Shushan District	1	189	Cangnan County - Shushan District	554.207
230	Cangnan County	Taihu County	1	92	Cangnan County - Taihu County	554.68
231	Cangnan County	Shengsi County	1	109	Cangnan County - Shengsi County	555.591
232	Cangnan County	Wuwei County	1	138	Cangnan County - Wuwei County	555.949
233	Cangnan County	Huaining County	1	98	Cangnan County - Huaining County	558.318
234	Cangnan County	Baohe District	1	186	Cangnan County - Baohe District	558.408
235	Cangnan County	Mingguang City	1	250	Cangnan County - Mingguang City	560.399
236	Cangnan County	Baoying County	1	271	Cangnan County - Baoying County	561.214
237	Cangnan County	Hongze County	1	270	Cangnan County - Hongze County	562.376
238	Cangnan County	Guichi District	1	94	Cangnan County - Guichi District	566.449
239	Cangnan County	Sheyang County	1	292	Cangnan County - Sheyang County	568.842
240	Cangnan County	Feixi County	1	182	Cangnan County - Feixi County	578.741
241	Cangnan County	Tongcheng City	1	123	Cangnan County - Tongcheng City	579.549
242	Cangnan County	Funing County	1	289	Cangnan County - Funing County	581.485
243	Cangnan County	Qingpu District	1	278	Cangnan County - Qingpu District	581.956
244	Cangnan County	Jinhu County	1	264	Cangnan County - Jinhu County	584.879
245	Cangnan County	Qinghe District	1	283	Cangnan County - Qinghe District	586.574
246	Cangnan County	Qianshan County	1	106	Cangnan County - Qianshan County	588.61
247	Cangnan County	Huaiyin District	1	284	Cangnan County - Huaiyin District	588.925
248	Cangnan County	Bengshan District	1	253	Cangnan County - Bengshan District	589.493
249	Cangnan County	Dingyuan County	1	234	Cangnan County - Dingyuan County	590.605
250	Cangnan County	Chuzhou District	1	280	Cangnan County - Chuzhou District	590.766
251	Cangnan County	Longzihu District	1	256	Cangnan County - Longzihu District	592.898
252	Cangnan County	Wuhe County	1	266	Cangnan County - Wuhe County	594.587
253	Cangnan County	Siyang County	1	287	Cangnan County - Siyang County	595.843
254	Cangnan County	Huaishang District	1	262	Cangnan County - Huaishang District	597.03
255	Cangnan County	Changfeng County	1	223	Cangnan County - Changfeng County	597.171
256	Cangnan County	Sihong County	1	276	Cangnan County - Sihong County	601.245
257	Cangnan County	Yuhui District	1	254	Cangnan County - Yuhui District	602.774
258	Cangnan County	Fengyang County	1	249	Cangnan County - Fengyang County	604.308
259	Cangnan County	Huaiyuan County	1	263	Cangnan County - Huaiyuan County	609.092
260	Cangnan County	Si County	1	281	Cangnan County - Si County	610.751
261	Cangnan County	Yu'an District	1	185	Cangnan County - Yu'an District	612.434
262	Cangnan County	Shucheng County	1	144	Cangnan County - Shucheng County	613.632
263	Cangnan County	Binhai County	1	299	Cangnan County - Binhai County	615.604
264	Cangnan County	Jin'an District	1	175	Cangnan County - Jin'an District	619.193
265	Cangnan County	Tianjia'an District	1	241	Cangnan County - Tianjia'an District	621.504
266	Cangnan County	Datong District	1	245	Cangnan County - Datong District	621.525
267	Cangnan County	Lianshui County	1	294	Cangnan County - Lianshui County	623.474
268	Cangnan County	Guannan County	1	301	Cangnan County - Guannan County	624.182
269	Cangnan County	Sucheng District	1	291	Cangnan County - Sucheng District	624.225
270	Cangnan County	Yuexi County	1	115	Cangnan County - Yuexi County	625.289
271	Cangnan County	Guzhen County	1	273	Cangnan County - Guzhen County	625.4
272	Cangnan County	Shuyang County	1	300	Cangnan County - Shuyang County	626.147
273	Cangnan County	Suyu District	1	297	Cangnan County - Suyu District	627.076
274	Cangnan County	Xiejiaji District	1	240	Cangnan County - Xiejiaji District	630.859
275	Cangnan County	Xinpu District	1	315	Cangnan County - Xinpu District	632.059
276	Cangnan County	Haizhou District	1	314	Cangnan County - Haizhou District	634.65
277	Cangnan County	Suining County	1	295	Cangnan County - Suining County	634.78
278	Cangnan County	Guanyun County	1	311	Cangnan County - Guanyun County	639.381
279	Cangnan County	Bagongshan District	1	242	Cangnan County - Bagongshan District	639.474
280	Cangnan County	Xiangshui County	1	305	Cangnan County - Xiangshui County	640.252
281	Cangnan County	Mengcheng County	1	268	Cangnan County - Mengcheng County	641.318
282	Cangnan County	Panji District	1	247	Cangnan County - Panji District	643.43
283	Cangnan County	Lianyun District	1	316	Cangnan County - Lianyun District	643.485
284	Cangnan County	Xinyi City	1	307	Cangnan County - Xinyi City	644.814
285	Cangnan County	Donghai County	1	313	Cangnan County - Donghai County	651.245
286	Cangnan County	Xiangshan District	1	296	Cangnan County - Xiangshan District	658.992
287	Cangnan County	Lingbi County	1	286	Cangnan County - Lingbi County	661.289
288	Cangnan County	Shou County	1	222	Cangnan County - Shou County	666.899
289	Cangnan County	Ganyu County	1	319	Cangnan County - Ganyu County	667.184
290	Cangnan County	Lieshan District	1	293	Cangnan County - Lieshan District	667.898
291	Cangnan County	Suixi County	1	285	Cangnan County - Suixi County	669.139
292	Cangnan County	Fengtai County	1	248	Cangnan County - Fengtai County	669.192
293	Cangnan County	Huoshan County	1	141	Cangnan County - Huoshan County	672.32
294	Cangnan County	Huoqiu County	1	217	Cangnan County - Huoqiu County	673.405
295	Cangnan County	Yongqiao District	1	288	Cangnan County - Yongqiao District	673.668
296	Cangnan County	Pizhou City	1	309	Cangnan County - Pizhou City	673.843
297	Cangnan County	Duji District	1	298	Cangnan County - Duji District	678.415
298	Cangnan County	Lixin County	1	267	Cangnan County - Lixin County	678.609
299	Cangnan County	Quanshan District	1	304	Cangnan County - Quanshan District	682.791
300	Cangnan County	Yunlong District	1	303	Cangnan County - Yunlong District	688.413
301	Cangnan County	Xuzhou Gulou District	1	306	Cangnan County - Xuzhou Gulou District	693.831
302	Cangnan County	Xiao County	1	302	Cangnan County - Xiao County	695.876
303	Cangnan County	Tongshan County	1	308	Cangnan County - Tongshan County	695.933
304	Cangnan County	Yingquan District	1	265	Cangnan County - Yingquan District	700.091
305	Cangnan County	Jieshou City	1	269	Cangnan County - Jieshou City	700.544
306	Cangnan County	Yingshang County	1	244	Cangnan County - Yingshang County	702.438
307	Cangnan County	Taihe County	1	275	Cangnan County - Taihe County	706.856
308	Cangnan County	Jiawang District	1	310	Cangnan County - Jiawang District	713.152
309	Cangnan County	Yingzhou District	1	255	Cangnan County - Yingzhou District	722.522
310	Cangnan County	Yingdong District	1	258	Cangnan County - Yingdong District	722.974
311	Cangnan County	Qiaocheng District	1	290	Cangnan County - Qiaocheng District	725.827
312	Cangnan County	Guoyang County	1	282	Cangnan County - Guoyang County	726.025
313	Cangnan County	Jinzhai County	1	162	Cangnan County - Jinzhai County	727.076
314	Cangnan County	Funan County	1	243	Cangnan County - Funan County	733.04
315	Cangnan County	Linquan County	1	259	Cangnan County - Linquan County	737.42
316	Cangnan County	Pei County	1	318	Cangnan County - Pei County	748.468
317	Cangnan County	Dangshan County	1	312	Cangnan County - Dangshan County	749.315
318	Cangnan County	Linquan County	1	257	Cangnan County - Linquan County	749.905
319	Cangnan County	Feng County	1	317	Cangnan County - Feng County	758.622
320	Taishun County	Taishun County	2	2	Taishun County - Taishun County	0
321	Taishun County	Jingning She Autonomous County	2	7	Taishun County - Jingning She Autonomous County	86.4412
322	Taishun County	Pingyang County	2	4	Taishun County - Pingyang County	92.2576
323	Taishun County	Cangnan County	2	1	Taishun County - Cangnan County	92.8237
324	Taishun County	Rui'an City	2	6	Taishun County - Rui'an City	124.735
325	Taishun County	Wencheng County	2	5	Taishun County - Wencheng County	128.482
326	Taishun County	Yunhe County	2	13	Taishun County - Yunhe County	128.559
327	Taishun County	Ouhai District	2	10	Taishun County - Ouhai District	138.916
328	Taishun County	Lucheng District	2	12	Taishun County - Lucheng District	140.003
329	Taishun County	Longwan District	2	9	Taishun County - Longwan District	146.746
330	Taishun County	Longquan City	2	11	Taishun County - Longquan City	155.926
331	Taishun County	Liandu District	2	20	Taishun County - Liandu District	158.186
332	Taishun County	Songyang County	2	18	Taishun County - Songyang County	159.529
333	Taishun County	Yueqing City	2	16	Taishun County - Yueqing City	172.43
334	Taishun County	Wenling City	2	19	Taishun County - Wenling City	175.261
335	Taishun County	Qingyuan County	2	3	Taishun County - Qingyuan County	175.788
336	Taishun County	Qingtian County	2	14	Taishun County - Qingtian County	193.844
337	Taishun County	Yongjia County	2	17	Taishun County - Yongjia County	196.732
338	Taishun County	Jinyun County	2	25	Taishun County - Jinyun County	198.664
339	Taishun County	Yuhuan County	2	15	Taishun County - Yuhuan County	201.267
340	Taishun County	Luqiao District	2	23	Taishun County - Luqiao District	201.284
341	Taishun County	Jiaojiang District	2	26	Taishun County - Jiaojiang District	205.174
342	Taishun County	Yongkang City	2	31	Taishun County - Yongkang City	206.224
343	Taishun County	Longyou County	2	35	Taishun County - Longyou County	211.279
344	Taishun County	Wuyi County	2	28	Taishun County - Wuyi County	216.979
345	Taishun County	Linhai City	2	29	Taishun County - Linhai City	218.278
346	Taishun County	Suichang County	2	21	Taishun County - Suichang County	220.613
347	Taishun County	Qujiang District	2	30	Taishun County - Qujiang District	222.926
348	Taishun County	Kecheng District	2	34	Taishun County - Kecheng District	234.452
349	Taishun County	Ninghai County	2	44	Taishun County - Ninghai County	235.335
350	Taishun County	Tiantai County	2	40	Taishun County - Tiantai County	239.032
351	Taishun County	Huangyan District	2	24	Taishun County - Huangyan District	240.366
352	Taishun County	Yiwu City	2	43	Taishun County - Yiwu City	253.604
353	Taishun County	Jindong District	2	38	Taishun County - Jindong District	254.008
354	Taishun County	Jiande City	2	47	Taishun County - Jiande City	258.289
355	Taishun County	Changshan County	2	32	Taishun County - Changshan County	258.972
356	Taishun County	Pan'an County	2	36	Taishun County - Pan'an County	259.008
357	Taishun County	Xianju County	2	27	Taishun County - Xianju County	260.163
358	Taishun County	Xinchang County	2	46	Taishun County - Xinchang County	263.102
359	Taishun County	Wucheng District	2	33	Taishun County - Wucheng District	265.802
360	Taishun County	Sanmen County	2	37	Taishun County - Sanmen County	272.951
361	Taishun County	Lanxi City	2	42	Taishun County - Lanxi City	274.23
362	Taishun County	Dongyang City	2	41	Taishun County - Dongyang City	277.13
363	Taishun County	Fenghua City	2	52	Taishun County - Fenghua City	278.424
364	Taishun County	Kaihua County	2	39	Taishun County - Kaihua County	282.759
365	Taishun County	Jiangbei District	2	68	Taishun County - Jiangbei District	289.206
366	Taishun County	Zhuji City	2	54	Taishun County - Zhuji City	289.262
367	Taishun County	Beilun District	2	62	Taishun County - Beilun District	289.805
368	Taishun County	Shengzhou City	2	50	Taishun County - Shengzhou City	291.568
369	Taishun County	Zhenhai District	2	71	Taishun County - Zhenhai District	292.447
370	Taishun County	Haishu District	2	60	Taishun County - Haishu District	293.013
371	Taishun County	Jiangshan City	2	22	Taishun County - Jiangshan City	293.549
372	Taishun County	Xiangshan County	2	45	Taishun County - Xiangshan County	293.595
373	Taishun County	Jiangdong District	2	61	Taishun County - Jiangdong District	294.929
374	Taishun County	Pujiang County	2	48	Taishun County - Pujiang County	298.209
375	Taishun County	Dongtou County	2	8	Taishun County - Dongtou County	301.751
376	Taishun County	Chun'an County	2	49	Taishun County - Chun'an County	302.67
377	Taishun County	Yinzhou District	2	56	Taishun County - Yinzhou District	303.712
378	Taishun County	Tonglu County	2	55	Taishun County - Tonglu County	303.794
379	Taishun County	Yuyao City	2	72	Taishun County - Yuyao City	305.722
380	Taishun County	Shangyu City	2	69	Taishun County - Shangyu City	308.986
381	Taishun County	Fuyang City	2	67	Taishun County - Fuyang City	316.522
382	Taishun County	Yuecheng District	2	70	Taishun County - Yuecheng District	322.817
383	Taishun County	Shaoxing County	2	65	Taishun County - Shaoxing County	325.592
384	Taishun County	Shangcheng District	2	83	Taishun County - Shangcheng District	326.664
385	Taishun County	Xihu District	2	81	Taishun County - Xihu District	327.151
386	Taishun County	Xiacheng District	2	86	Taishun County - Xiacheng District	327.797
387	Taishun County	Binjiang District	2	78	Taishun County - Binjiang District	327.827
388	Taishun County	Cixi City	2	84	Taishun County - Cixi City	328.254
389	Taishun County	Gongshu District	2	88	Taishun County - Gongshu District	330.895
390	Taishun County	Dinghai District	2	74	Taishun County - Dinghai District	331.211
391	Taishun County	Xiaoshan District	2	77	Taishun County - Xiaoshan District	334.656
392	Taishun County	Jianggan District	2	87	Taishun County - Jianggan District	339.201
393	Taishun County	Yuhang District	2	90	Taishun County - Yuhang District	343.195
394	Taishun County	Tunxi District	2	53	Taishun County - Tunxi District	343.219
395	Taishun County	Lin'an City	2	79	Taishun County - Lin'an City	353.762
396	Taishun County	Putuo District	2	63	Taishun County - Putuo District	368.922
397	Taishun County	Deqing County	2	101	Taishun County - Deqing County	370.244
398	Taishun County	Haiyan County	2	97	Taishun County - Haiyan County	370.445
399	Taishun County	Pinghu City	2	105	Taishun County - Pinghu City	370.774
400	Taishun County	Xiuzhou District	2	110	Taishun County - Xiuzhou District	371.667
401	Taishun County	Huizhou District	2	59	Taishun County - Huizhou District	371.7
402	Taishun County	Nanhu District	2	107	Taishun County - Nanhu District	371.87
403	Taishun County	Tongxiang City	2	104	Taishun County - Tongxiang City	372.307
404	Taishun County	Jiashan County	2	122	Taishun County - Jiashan County	379.468
405	Taishun County	Haining City	2	91	Taishun County - Haining City	380.08
406	Taishun County	Wuxing District	2	111	Taishun County - Wuxing District	381.116
407	Taishun County	She County	2	58	Taishun County - She County	384.696
408	Taishun County	Xiuning County	2	51	Taishun County - Xiuning County	389.477
409	Taishun County	Changxing County	2	125	Taishun County - Changxing County	392.963
410	Taishun County	Jixi County	2	75	Taishun County - Jixi County	393.842
411	Taishun County	Nanxun District	2	108	Taishun County - Nanxun District	394.301
412	Taishun County	Wujiang City	2	126	Taishun County - Wujiang City	398.585
413	Taishun County	Canglang District	2	147	Taishun County - Canglang District	408.071
414	Taishun County	Changning District	2	140	Taishun County - Changning District	409.083
415	Taishun County	Yixing City	2	157	Taishun County - Yixing City	410.077
416	Taishun County	Jinchang District	2	155	Taishun County - Jinchang District	410.784
417	Taishun County	Daishan County	2	89	Taishun County - Daishan County	411.446
418	Taishun County	Anji County	2	103	Taishun County - Anji County	412.831
419	Taishun County	Shanghai Putuo District	2	146	Taishun County - Shanghai Putuo District	413.638
420	Taishun County	Jinshan District	2	116	Taishun County - Jinshan District	413.678
421	Taishun County	Pingjiang District	2	153	Taishun County - Pingjiang District	413.994
422	Taishun County	Xuhui District	2	136	Taishun County - Xuhui District	414.873
423	Taishun County	Jing'an District	2	145	Taishun County - Jing'an District	415.142
424	Taishun County	Luwan District	2	142	Taishun County - Luwan District	415.951
425	Taishun County	Yi County	2	64	Taishun County - Yi County	416.749
426	Taishun County	Huangpu District	2	143	Taishun County - Huangpu District	417.451
427	Taishun County	Zhabei District	2	151	Taishun County - Zhabei District	418.496
428	Taishun County	Hongkou District	2	150	Taishun County - Hongkou District	419.295
429	Taishun County	Guangde County	2	117	Taishun County - Guangde County	420.249
430	Taishun County	Qingpu District	2	132	Taishun County - Qingpu District	420.556
431	Taishun County	Qimen County	2	57	Taishun County - Qimen County	420.765
432	Taishun County	Songjiang District	2	127	Taishun County - Songjiang District	421.041
433	Taishun County	Minhang District	2	131	Taishun County - Minhang District	423.789
434	Taishun County	Yangpu District	2	152	Taishun County - Yangpu District	424.196
435	Taishun County	Kunshan City	2	154	Taishun County - Kunshan City	424.847
436	Taishun County	Xiangcheng District	2	163	Taishun County - Xiangcheng District	425.916
437	Taishun County	Dongzhi County	2	66	Taishun County - Dongzhi County	426.705
438	Taishun County	Jiading District	2	159	Taishun County - Jiading District	428.846
439	Taishun County	Huqiu District	2	156	Taishun County - Huqiu District	431.848
440	Taishun County	Liyang City	2	160	Taishun County - Liyang City	431.954
441	Taishun County	Baoshan District	2	161	Taishun County - Baoshan District	432.915
442	Taishun County	Fengxian District	2	124	Taishun County - Fengxian District	433.173
443	Taishun County	Beitang District	2	170	Taishun County - Beitang District	436.618
444	Taishun County	Chong'an District	2	169	Taishun County - Chong'an District	436.835
445	Taishun County	Nanchang District	2	166	Taishun County - Nanchang District	437.086
446	Taishun County	Jingde County	2	85	Taishun County - Jingde County	437.842
447	Taishun County	Wuzhong District	2	135	Taishun County - Wuzhong District	439.141
448	Taishun County	Qingyang County	2	100	Taishun County - Qingyang County	442.906
449	Taishun County	Binhu District	2	164	Taishun County - Binhu District	443.386
450	Taishun County	Taicang City	2	168	Taishun County - Taicang City	443.601
451	Taishun County	Huangshan District	2	82	Taishun County - Huangshan District	446.058
452	Taishun County	Huishan District	2	177	Taishun County - Huishan District	446.311
453	Taishun County	Wujin District	2	178	Taishun County - Wujin District	447.383
454	Taishun County	Xishan District	2	173	Taishun County - Xishan District	448.688
455	Taishun County	Ningguo City	2	95	Taishun County - Ningguo City	451.99
456	Taishun County	Xuanzhou District	2	120	Taishun County - Xuanzhou District	453.956
457	Taishun County	Changshu City	2	180	Taishun County - Changshu City	454.31
458	Taishun County	Pudong New Area	2	133	Taishun County - Pudong New Area	456.18
459	Taishun County	Qishuyan District	2	187	Taishun County - Qishuyan District	461.193
460	Taishun County	Jintan City	2	184	Taishun County - Jintan City	461.744
461	Taishun County	Tianning District	2	188	Taishun County - Tianning District	461.775
462	Taishun County	Zhonglou District	2	190	Taishun County - Zhonglou District	462.17
463	Taishun County	Suburban District	2	113	Taishun County - Suburban District	462.431
464	Taishun County	Tongguanshan District	2	119	Taishun County - Tongguanshan District	462.902
465	Taishun County	Jingjiang City	2	210	Taishun County - Jingjiang City	465.091
466	Taishun County	Lishui County	2	167	Taishun County - Lishui County	466.746
467	Taishun County	Jiangyin City	2	192	Taishun County - Jiangyin City	466.873
468	Taishun County	Wuhu County	2	130	Taishun County - Wuhu County	469.095
469	Taishun County	Zhangjiagang City	2	198	Taishun County - Zhangjiagang City	472.37
470	Taishun County	Shitai County	2	76	Taishun County - Shitai County	473.187
471	Taishun County	Tongling County	2	121	Taishun County - Tongling County	473.468
472	Taishun County	Shizishan District	2	118	Taishun County - Shizishan District	474.673
473	Taishun County	Susong County	2	73	Taishun County - Susong County	477.985
474	Taishun County	Jing County	2	102	Taishun County - Jing County	478.51
475	Taishun County	Yingjiang District	2	93	Taishun County - Yingjiang District	478.693
476	Taishun County	Chongming County	2	176	Taishun County - Chongming County	481.409
477	Taishun County	Gaochun County	2	148	Taishun County - Gaochun County	482.927
478	Taishun County	Jurong City	2	196	Taishun County - Jurong City	484.099
479	Taishun County	Xinbei District	2	199	Taishun County - Xinbei District	485.254
480	Taishun County	Zongyang County	2	112	Taishun County - Zongyang County	485.631
481	Taishun County	Daguan District	2	96	Taishun County - Daguan District	486.639
482	Taishun County	Jiangning District	2	191	Taishun County - Jiangning District	487.669
483	Taishun County	Nanling County	2	114	Taishun County - Nanling County	487.91
484	Taishun County	Jinghu District	2	149	Taishun County - Jinghu District	489.551
485	Taishun County	Yixiu District	2	99	Taishun County - Yixiu District	489.571
486	Taishun County	Chongchuan District	2	200	Taishun County - Chongchuan District	489.995
487	Taishun County	Tongzhou District	2	215	Taishun County - Tongzhou District	490.028
488	Taishun County	Yijiang District	2	137	Taishun County - Yijiang District	491.699
489	Taishun County	Gangzha District	2	213	Taishun County - Gangzha District	495.019
490	Taishun County	Runzhou District	2	219	Taishun County - Runzhou District	495.994
491	Taishun County	Dantu District	2	214	Taishun County - Dantu District	496.902
492	Taishun County	Fanchang County	2	128	Taishun County - Fanchang County	497.763
493	Taishun County	Danyang City	2	201	Taishun County - Danyang City	498.819
494	Taishun County	Jiangyan City	2	237	Taishun County - Jiangyan City	500.586
495	Taishun County	Jiujiang District	2	158	Taishun County - Jiujiang District	501.015
496	Taishun County	Taixing City	2	221	Taishun County - Taixing City	501.407
497	Taishun County	Hailing District	2	236	Taishun County - Hailing District	502.354
498	Taishun County	Yushan District	2	172	Taishun County - Yushan District	502.511
499	Taishun County	Jingkou District	2	218	Taishun County - Jingkou District	502.578
500	Taishun County	Lujiang County	2	139	Taishun County - Lujiang County	502.723
501	Taishun County	Qinhuai District	2	203	Taishun County - Qinhuai District	503.368
502	Taishun County	Gaogang District	2	227	Taishun County - Gaogang District	504.045
503	Taishun County	Wangjiang County	2	80	Taishun County - Wangjiang County	504.849
504	Taishun County	Nanjing Gulou District	2	209	Taishun County - Nanjing Gulou District	505.166
505	Taishun County	Langxi County	2	129	Taishun County - Langxi County	505.474
506	Taishun County	Baixia District	2	206	Taishun County - Baixia District	505.904
507	Taishun County	Yangzhong City	2	220	Taishun County - Yangzhong City	507.407
508	Taishun County	Taihu County	2	92	Taishun County - Taihu County	508.072
509	Taishun County	Haimen City	2	205	Taishun County - Haimen City	508.834
510	Taishun County	Weiyang District	2	233	Taishun County - Weiyang District	508.9
511	Taishun County	Rugao City	2	224	Taishun County - Rugao City	509.379
512	Taishun County	Xiaguan District	2	212	Taishun County - Xiaguan District	509.478
513	Taishun County	Huaining County	2	98	Taishun County - Huaining County	511.71
514	Taishun County	Xuanwu District	2	211	Taishun County - Xuanwu District	512.292
515	Taishun County	Sanshan District	2	134	Taishun County - Sanshan District	512.324
516	Taishun County	Guangling District	2	230	Taishun County - Guangling District	512.759
517	Taishun County	Hanjiang District	2	232	Taishun County - Hanjiang District	512.853
518	Taishun County	Jianye District	2	204	Taishun County - Jianye District	513.396
519	Taishun County	Jinjiazhuang District	2	183	Taishun County - Jinjiazhuang District	513.59
520	Taishun County	Yuhuatai District	2	197	Taishun County - Yuhuatai District	513.593
521	Taishun County	Wuwei County	2	138	Taishun County - Wuwei County	514.158
522	Taishun County	Hai'an County	2	239	Taishun County - Hai'an County	516.011
523	Taishun County	Huashan District	2	181	Taishun County - Huashan District	516.62
524	Taishun County	Luhe District	2	229	Taishun County - Luhe District	518.315
525	Taishun County	Qixia District	2	216	Taishun County - Qixia District	519.301
526	Taishun County	Guichi District	2	94	Taishun County - Guichi District	519.841
527	Taishun County	Dangtu County	2	165	Taishun County - Dangtu County	522.397
528	Taishun County	Jiangdu City	2	238	Taishun County - Jiangdu City	523.228
529	Taishun County	Qidong City	2	195	Taishun County - Qidong City	528.653
530	Taishun County	Rudong County	2	231	Taishun County - Rudong County	530.93
531	Taishun County	Yizheng City	2	228	Taishun County - Yizheng City	531.053
532	Taishun County	Tongcheng City	2	123	Taishun County - Tongcheng City	532.941
533	Taishun County	Langya District	2	226	Taishun County - Langya District	537.573
534	Taishun County	Pukou District	2	207	Taishun County - Pukou District	541.542
535	Taishun County	Qianshan County	2	106	Taishun County - Qianshan County	542.001
536	Taishun County	He County	2	179	Taishun County - He County	543.733
537	Taishun County	Hanshan County	2	174	Taishun County - Hanshan County	544.475
538	Taishun County	Gaoyou City	2	252	Taishun County - Gaoyou City	545.903
539	Taishun County	Shushan District	2	189	Taishun County - Shushan District	547.898
540	Taishun County	Juchao District	2	171	Taishun County - Juchao District	548.721
541	Taishun County	Yaohai District	2	193	Taishun County - Yaohai District	548.902
542	Taishun County	Luyang District	2	194	Taishun County - Luyang District	549.985
543	Taishun County	Lai'an County	2	235	Taishun County - Lai'an County	551.48
544	Taishun County	Quanjiao County	2	208	Taishun County - Quanjiao County	554.093
545	Taishun County	Dongtai City	2	251	Taishun County - Dongtai City	556.418
546	Taishun County	Baohe District	2	186	Taishun County - Baohe District	558.308
547	Taishun County	Xinghua City	2	261	Taishun County - Xinghua City	562.63
548	Taishun County	Nanqiao District	2	225	Taishun County - Nanqiao District	564.488
549	Taishun County	Tianchang City	2	246	Taishun County - Tianchang City	565.937
550	Taishun County	Dafeng City	2	272	Taishun County - Dafeng City	567.761
551	Taishun County	Feidong County	2	202	Taishun County - Feidong County	567.861
552	Taishun County	Yandu District	2	274	Taishun County - Yandu District	569.787
553	Taishun County	Shucheng County	2	144	Taishun County - Shucheng County	570.051
554	Taishun County	Feixi County	2	182	Taishun County - Feixi County	571.128
555	Taishun County	Tinghu District	2	277	Taishun County - Tinghu District	572.028
556	Taishun County	Xuyi County	2	260	Taishun County - Xuyi County	573.752
557	Taishun County	Jianhu County	2	279	Taishun County - Jianhu County	577.411
558	Taishun County	Yuexi County	2	115	Taishun County - Yuexi County	578.681
559	Taishun County	Mingguang City	2	250	Taishun County - Mingguang City	587.223
560	Taishun County	Hongze County	2	270	Taishun County - Hongze County	589.199
561	Taishun County	Baoying County	2	271	Taishun County - Baoying County	593.494
562	Taishun County	Changfeng County	2	223	Taishun County - Changfeng County	594.019
563	Taishun County	Jin'an District	2	175	Taishun County - Jin'an District	595.504
564	Taishun County	Sheyang County	2	292	Taishun County - Sheyang County	601.123
565	Taishun County	Qingpu District	2	278	Taishun County - Qingpu District	608.78
566	Taishun County	Yu'an District	2	185	Taishun County - Yu'an District	609.172
567	Taishun County	Shengsi County	2	109	Taishun County - Shengsi County	609.897
568	Taishun County	Funing County	2	289	Taishun County - Funing County	613.766
569	Taishun County	Bengshan District	2	253	Taishun County - Bengshan District	616.316
570	Taishun County	Jinhu County	2	264	Taishun County - Jinhu County	617.159
571	Taishun County	Dingyuan County	2	234	Taishun County - Dingyuan County	617.429
572	Taishun County	Qinghe District	2	283	Taishun County - Qinghe District	618.227
573	Taishun County	Tianjia'an District	2	241	Taishun County - Tianjia'an District	618.352
574	Taishun County	Longzihu District	2	256	Taishun County - Longzihu District	619.722
575	Taishun County	Huaiyin District	2	284	Taishun County - Huaiyin District	621.206
576	Taishun County	Wuhe County	2	266	Taishun County - Wuhe County	621.411
577	Taishun County	Chuzhou District	2	280	Taishun County - Chuzhou District	623.047
578	Taishun County	Huaishang District	2	262	Taishun County - Huaishang District	623.854
579	Taishun County	Xiejiaji District	2	240	Taishun County - Xiejiaji District	627.707
580	Taishun County	Sihong County	2	276	Taishun County - Sihong County	628.069
581	Taishun County	Siyang County	2	287	Taishun County - Siyang County	628.124
582	Taishun County	Yuhui District	2	254	Taishun County - Yuhui District	629.598
583	Taishun County	Datong District	2	245	Taishun County - Datong District	630.855
584	Taishun County	Fengyang County	2	249	Taishun County - Fengyang County	631.132
585	Taishun County	Huaiyuan County	2	263	Taishun County - Huaiyuan County	635.916
586	Taishun County	Bagongshan District	2	242	Taishun County - Bagongshan District	636.322
587	Taishun County	Si County	2	281	Taishun County - Si County	637.575
588	Taishun County	Panji District	2	247	Taishun County - Panji District	640.317
589	Taishun County	Huoshan County	2	141	Taishun County - Huoshan County	640.779
590	Taishun County	Binhai County	2	299	Taishun County - Binhai County	647.885
591	Taishun County	Sucheng District	2	291	Taishun County - Sucheng District	651.049
592	Taishun County	Guzhen County	2	273	Taishun County - Guzhen County	652.224
593	Taishun County	Suyu District	2	297	Taishun County - Suyu District	653.9
594	Taishun County	Lianshui County	2	294	Taishun County - Lianshui County	655.755
595	Taishun County	Guannan County	2	301	Taishun County - Guannan County	656.463
596	Taishun County	Shuyang County	2	300	Taishun County - Shuyang County	658.428
597	Taishun County	Suining County	2	295	Taishun County - Suining County	661.604
598	Taishun County	Xinpu District	2	315	Taishun County - Xinpu District	664.34
599	Taishun County	Fengtai County	2	248	Taishun County - Fengtai County	666.04
600	Taishun County	Haizhou District	2	314	Taishun County - Haizhou District	666.931
601	Taishun County	Mengcheng County	2	268	Taishun County - Mengcheng County	668.142
602	Taishun County	Shou County	2	222	Taishun County - Shou County	669.631
603	Taishun County	Guanyun County	2	311	Taishun County - Guanyun County	671.662
604	Taishun County	Xiangshui County	2	305	Taishun County - Xiangshui County	672.533
605	Taishun County	Huoqiu County	2	217	Taishun County - Huoqiu County	673.926
606	Taishun County	Lianyun District	2	316	Taishun County - Lianyun District	675.765
607	Taishun County	Xinyi City	2	307	Taishun County - Xinyi City	677.094
608	Taishun County	Donghai County	2	313	Taishun County - Donghai County	683.526
609	Taishun County	Xiangshan District	2	296	Taishun County - Xiangshan District	685.816
610	Taishun County	Lingbi County	2	286	Taishun County - Lingbi County	688.113
611	Taishun County	Jinzhai County	2	162	Taishun County - Jinzhai County	694.217
612	Taishun County	Lieshan District	2	293	Taishun County - Lieshan District	694.722
613	Taishun County	Suixi County	2	285	Taishun County - Suixi County	695.963
614	Taishun County	Yingshang County	2	244	Taishun County - Yingshang County	699.286
615	Taishun County	Ganyu County	2	319	Taishun County - Ganyu County	699.464
616	Taishun County	Yongqiao District	2	288	Taishun County - Yongqiao District	700.492
617	Taishun County	Duji District	2	298	Taishun County - Duji District	705.239
618	Taishun County	Lixin County	2	267	Taishun County - Lixin County	705.433
619	Taishun County	Pizhou City	2	309	Taishun County - Pizhou City	706.123
620	Taishun County	Quanshan District	2	304	Taishun County - Quanshan District	709.615
621	Taishun County	Yunlong District	2	303	Taishun County - Yunlong District	715.237
622	Taishun County	Xuzhou Gulou District	2	306	Taishun County - Xuzhou Gulou District	720.655
623	Taishun County	Xiao County	2	302	Taishun County - Xiao County	722.7
624	Taishun County	Tongshan County	2	308	Taishun County - Tongshan County	722.756
625	Taishun County	Yingquan District	2	265	Taishun County - Yingquan District	726.915
626	Taishun County	Jieshou City	2	269	Taishun County - Jieshou City	727.368
627	Taishun County	Funan County	2	243	Taishun County - Funan County	733.56
628	Taishun County	Taihe County	2	275	Taishun County - Taihe County	733.68
629	Taishun County	Jiawang District	2	310	Taishun County - Jiawang District	739.976
630	Taishun County	Yingzhou District	2	255	Taishun County - Yingzhou District	742.02
631	Taishun County	Yingdong District	2	258	Taishun County - Yingdong District	749.798
632	Taishun County	Qiaocheng District	2	290	Taishun County - Qiaocheng District	752.651
633	Taishun County	Guoyang County	2	282	Taishun County - Guoyang County	752.849
634	Taishun County	Linquan County	2	259	Taishun County - Linquan County	756.918
635	Taishun County	Pei County	2	318	Taishun County - Pei County	775.292
636	Taishun County	Dangshan County	2	312	Taishun County - Dangshan County	776.139
637	Taishun County	Linquan County	2	257	Taishun County - Linquan County	776.729
638	Taishun County	Feng County	2	317	Taishun County - Feng County	785.446
639	Qingyuan County	Qingyuan County	3	3	Qingyuan County - Qingyuan County	0
640	Qingyuan County	Longquan City	3	11	Qingyuan County - Longquan City	99.1688
641	Qingyuan County	Yunhe County	3	13	Qingyuan County - Yunhe County	134.097
642	Qingyuan County	Jingning She Autonomous County	3	7	Qingyuan County - Jingning She Autonomous County	160.699
643	Qingyuan County	Liandu District	3	20	Qingyuan County - Liandu District	172.908
644	Qingyuan County	Songyang County	3	18	Qingyuan County - Songyang County	174.237
645	Qingyuan County	Taishun County	3	2	Qingyuan County - Taishun County	175.788
646	Qingyuan County	Suichang County	3	21	Qingyuan County - Suichang County	202.315
647	Qingyuan County	Qingtian County	3	14	Qingyuan County - Qingtian County	208.59
648	Qingyuan County	Jinyun County	3	25	Qingyuan County - Jinyun County	213.41
649	Qingyuan County	Yongkang City	3	31	Qingyuan County - Yongkang City	220.946
650	Qingyuan County	Longyou County	3	35	Qingyuan County - Longyou County	225.988
651	Qingyuan County	Wuyi County	3	28	Qingyuan County - Wuyi County	231.688
652	Qingyuan County	Qujiang District	3	30	Qingyuan County - Qujiang District	237.635
653	Qingyuan County	Wencheng County	3	5	Qingyuan County - Wencheng County	242.679
654	Qingyuan County	Jiangshan City	3	22	Qingyuan County - Jiangshan City	243.4
655	Qingyuan County	Pingyang County	3	4	Qingyuan County - Pingyang County	246.894
656	Qingyuan County	Cangnan County	3	1	Qingyuan County - Cangnan County	247.46
657	Qingyuan County	Kecheng District	3	34	Qingyuan County - Kecheng District	249.16
658	Qingyuan County	Lucheng District	3	12	Qingyuan County - Lucheng District	250.379
659	Qingyuan County	Yiwu City	3	43	Qingyuan County - Yiwu City	268.326
660	Qingyuan County	Jindong District	3	38	Qingyuan County - Jindong District	268.73
661	Qingyuan County	Ouhai District	3	10	Qingyuan County - Ouhai District	272.454
662	Qingyuan County	Jiande City	3	47	Qingyuan County - Jiande City	272.998
663	Qingyuan County	Changshan County	3	32	Qingyuan County - Changshan County	273.68
664	Qingyuan County	Pan'an County	3	36	Qingyuan County - Pan'an County	273.753
665	Qingyuan County	Xianju County	3	27	Qingyuan County - Xianju County	274.909
666	Qingyuan County	Longwan District	3	9	Qingyuan County - Longwan District	277.009
667	Qingyuan County	Rui'an City	3	6	Qingyuan County - Rui'an City	279.371
668	Qingyuan County	Wucheng District	3	33	Qingyuan County - Wucheng District	280.523
669	Qingyuan County	Yongjia County	3	17	Qingyuan County - Yongjia County	282.296
670	Qingyuan County	Lanxi City	3	42	Qingyuan County - Lanxi City	288.951
671	Qingyuan County	Dongyang City	3	41	Qingyuan County - Dongyang City	291.851
672	Qingyuan County	Yueqing City	3	16	Qingyuan County - Yueqing City	293.618
673	Qingyuan County	Kaihua County	3	39	Qingyuan County - Kaihua County	297.467
674	Qingyuan County	Zhuji City	3	54	Qingyuan County - Zhuji City	303.983
675	Qingyuan County	Pujiang County	3	48	Qingyuan County - Pujiang County	312.917
676	Qingyuan County	Chun'an County	3	49	Qingyuan County - Chun'an County	317.379
677	Qingyuan County	Tonglu County	3	55	Qingyuan County - Tonglu County	318.503
678	Qingyuan County	Linhai City	3	29	Qingyuan County - Linhai City	322.799
679	Qingyuan County	Wenling City	3	19	Qingyuan County - Wenling City	329.897
680	Qingyuan County	Fuyang City	3	67	Qingyuan County - Fuyang City	331.23
681	Qingyuan County	Jiaojiang District	3	26	Qingyuan County - Jiaojiang District	334.671
682	Qingyuan County	Tiantai County	3	40	Qingyuan County - Tiantai County	337.398
683	Qingyuan County	Xinchang County	3	46	Qingyuan County - Xinchang County	339.178
684	Qingyuan County	Shangcheng District	3	83	Qingyuan County - Shangcheng District	341.373
685	Qingyuan County	Shengzhou City	3	50	Qingyuan County - Shengzhou City	341.839
686	Qingyuan County	Xihu District	3	81	Qingyuan County - Xihu District	341.859
687	Qingyuan County	Xiacheng District	3	86	Qingyuan County - Xiacheng District	342.519
688	Qingyuan County	Binjiang District	3	78	Qingyuan County - Binjiang District	342.536
689	Qingyuan County	Luqiao District	3	23	Qingyuan County - Luqiao District	342.991
690	Qingyuan County	Gongshu District	3	88	Qingyuan County - Gongshu District	345.616
691	Qingyuan County	Shaoxing County	3	65	Qingyuan County - Shaoxing County	349.289
692	Qingyuan County	Jianggan District	3	87	Qingyuan County - Jianggan District	353.923
693	Qingyuan County	Yuecheng District	3	70	Qingyuan County - Yuecheng District	355.221
694	Qingyuan County	Yuhuan County	3	15	Qingyuan County - Yuhuan County	355.904
695	Qingyuan County	Xiaoshan District	3	77	Qingyuan County - Xiaoshan District	356.849
696	Qingyuan County	Yuhang District	3	90	Qingyuan County - Yuhang District	357.917
697	Qingyuan County	Tunxi District	3	53	Qingyuan County - Tunxi District	357.928
698	Qingyuan County	Shangyu City	3	69	Qingyuan County - Shangyu City	359.257
699	Qingyuan County	Huangyan District	3	24	Qingyuan County - Huangyan District	359.887
700	Qingyuan County	Lin'an City	3	79	Qingyuan County - Lin'an City	368.471
701	Qingyuan County	Jiangbei District	3	68	Qingyuan County - Jiangbei District	378.46
702	Qingyuan County	Ninghai County	3	44	Qingyuan County - Ninghai County	380.422
703	Qingyuan County	Zhenhai District	3	71	Qingyuan County - Zhenhai District	381.701
704	Qingyuan County	Haishu District	3	60	Qingyuan County - Haishu District	382.266
705	Qingyuan County	Jiangdong District	3	61	Qingyuan County - Jiangdong District	384.182
706	Qingyuan County	Yuyao City	3	72	Qingyuan County - Yuyao City	384.772
707	Qingyuan County	Deqing County	3	101	Qingyuan County - Deqing County	384.953
708	Qingyuan County	Haiyan County	3	97	Qingyuan County - Haiyan County	385.166
709	Qingyuan County	Xiuzhou District	3	110	Qingyuan County - Xiuzhou District	386.389
710	Qingyuan County	Huizhou District	3	59	Qingyuan County - Huizhou District	386.409
711	Qingyuan County	Nanhu District	3	107	Qingyuan County - Nanhu District	386.592
712	Qingyuan County	Tongxiang City	3	104	Qingyuan County - Tongxiang City	387.028
713	Qingyuan County	Fenghua City	3	52	Qingyuan County - Fenghua City	392.925
714	Qingyuan County	Jiashan County	3	122	Qingyuan County - Jiashan County	394.189
715	Qingyuan County	Haining City	3	91	Qingyuan County - Haining City	394.802
716	Qingyuan County	Beilun District	3	62	Qingyuan County - Beilun District	395.752
717	Qingyuan County	Wuxing District	3	111	Qingyuan County - Wuxing District	395.825
718	Qingyuan County	Yinzhou District	3	56	Qingyuan County - Yinzhou District	396.72
719	Qingyuan County	She County	3	58	Qingyuan County - She County	399.405
720	Qingyuan County	Sanmen County	3	37	Qingyuan County - Sanmen County	400.55
721	Qingyuan County	Xiuning County	3	51	Qingyuan County - Xiuning County	404.186
722	Qingyuan County	Cixi City	3	84	Qingyuan County - Cixi City	405.58
723	Qingyuan County	Pinghu City	3	105	Qingyuan County - Pinghu City	407.597
724	Qingyuan County	Changxing County	3	125	Qingyuan County - Changxing County	407.672
725	Qingyuan County	Jixi County	3	75	Qingyuan County - Jixi County	408.551
726	Qingyuan County	Nanxun District	3	108	Qingyuan County - Nanxun District	409.022
727	Qingyuan County	Wujiang City	3	126	Qingyuan County - Wujiang City	413.307
728	Qingyuan County	Canglang District	3	147	Qingyuan County - Canglang District	422.792
729	Qingyuan County	Changning District	3	140	Qingyuan County - Changning District	423.805
730	Qingyuan County	Yixing City	3	157	Qingyuan County - Yixing City	424.785
731	Qingyuan County	Jinchang District	3	155	Qingyuan County - Jinchang District	425.506
732	Qingyuan County	Anji County	3	103	Qingyuan County - Anji County	427.553
733	Qingyuan County	Shanghai Putuo District	3	146	Qingyuan County - Shanghai Putuo District	428.36
734	Qingyuan County	Pingjiang District	3	153	Qingyuan County - Pingjiang District	428.716
735	Qingyuan County	Xuhui District	3	136	Qingyuan County - Xuhui District	429.595
736	Qingyuan County	Jing'an District	3	145	Qingyuan County - Jing'an District	429.864
737	Qingyuan County	Luwan District	3	142	Qingyuan County - Luwan District	430.672
738	Qingyuan County	Yi County	3	64	Qingyuan County - Yi County	431.458
739	Qingyuan County	Jinshan District	3	116	Qingyuan County - Jinshan District	432.092
740	Qingyuan County	Huangpu District	3	143	Qingyuan County - Huangpu District	432.172
741	Qingyuan County	Zhabei District	3	151	Qingyuan County - Zhabei District	433.218
742	Qingyuan County	Hongkou District	3	150	Qingyuan County - Hongkou District	434.017
743	Qingyuan County	Guangde County	3	117	Qingyuan County - Guangde County	434.958
744	Qingyuan County	Qingpu District	3	132	Qingyuan County - Qingpu District	435.278
745	Qingyuan County	Qimen County	3	57	Qingyuan County - Qimen County	435.474
746	Qingyuan County	Songjiang District	3	127	Qingyuan County - Songjiang District	435.763
747	Qingyuan County	Dinghai District	3	74	Qingyuan County - Dinghai District	437.159
748	Qingyuan County	Minhang District	3	131	Qingyuan County - Minhang District	438.511
749	Qingyuan County	Xiangshan County	3	45	Qingyuan County - Xiangshan County	438.682
750	Qingyuan County	Yangpu District	3	152	Qingyuan County - Yangpu District	438.918
751	Qingyuan County	Kunshan City	3	154	Qingyuan County - Kunshan City	439.569
752	Qingyuan County	Xiangcheng District	3	163	Qingyuan County - Xiangcheng District	440.637
753	Qingyuan County	Dongzhi County	3	66	Qingyuan County - Dongzhi County	441.413
754	Qingyuan County	Jiading District	3	159	Qingyuan County - Jiading District	443.568
755	Qingyuan County	Huqiu District	3	156	Qingyuan County - Huqiu District	446.57
756	Qingyuan County	Liyang City	3	160	Qingyuan County - Liyang City	446.662
757	Qingyuan County	Baoshan District	3	161	Qingyuan County - Baoshan District	447.636
758	Qingyuan County	Beitang District	3	170	Qingyuan County - Beitang District	451.34
759	Qingyuan County	Chong'an District	3	169	Qingyuan County - Chong'an District	451.556
760	Qingyuan County	Nanchang District	3	166	Qingyuan County - Nanchang District	451.807
761	Qingyuan County	Jingde County	3	85	Qingyuan County - Jingde County	452.55
762	Qingyuan County	Wuzhong District	3	135	Qingyuan County - Wuzhong District	453.862
763	Qingyuan County	Dongtou County	3	8	Qingyuan County - Dongtou County	456.387
764	Qingyuan County	Qingyang County	3	100	Qingyuan County - Qingyang County	457.615
765	Qingyuan County	Binhu District	3	164	Qingyuan County - Binhu District	458.108
766	Qingyuan County	Taicang City	3	168	Qingyuan County - Taicang City	458.323
767	Qingyuan County	Fengxian District	3	124	Qingyuan County - Fengxian District	459.02
768	Qingyuan County	Huangshan District	3	82	Qingyuan County - Huangshan District	460.766
769	Qingyuan County	Huishan District	3	177	Qingyuan County - Huishan District	461.032
770	Qingyuan County	Wujin District	3	178	Qingyuan County - Wujin District	462.091
771	Qingyuan County	Xishan District	3	173	Qingyuan County - Xishan District	463.41
772	Qingyuan County	Ningguo City	3	95	Qingyuan County - Ningguo City	466.699
773	Qingyuan County	Xuanzhou District	3	120	Qingyuan County - Xuanzhou District	468.665
774	Qingyuan County	Changshu City	3	180	Qingyuan County - Changshu City	469.032
775	Qingyuan County	Pudong New Area	3	133	Qingyuan County - Pudong New Area	470.902
776	Qingyuan County	Putuo District	3	63	Qingyuan County - Putuo District	474.87
777	Qingyuan County	Qishuyan District	3	187	Qingyuan County - Qishuyan District	475.902
778	Qingyuan County	Jintan City	3	184	Qingyuan County - Jintan City	476.453
779	Qingyuan County	Tianning District	3	188	Qingyuan County - Tianning District	476.484
780	Qingyuan County	Zhonglou District	3	190	Qingyuan County - Zhonglou District	476.879
781	Qingyuan County	Suburban District	3	113	Qingyuan County - Suburban District	477.139
782	Qingyuan County	Tongguanshan District	3	119	Qingyuan County - Tongguanshan District	477.611
783	Qingyuan County	Jingjiang City	3	210	Qingyuan County - Jingjiang City	479.813
784	Qingyuan County	Lishui County	3	167	Qingyuan County - Lishui County	481.455
785	Qingyuan County	Jiangyin City	3	192	Qingyuan County - Jiangyin City	481.595
786	Qingyuan County	Wuhu County	3	130	Qingyuan County - Wuhu County	483.804
787	Qingyuan County	Zhangjiagang City	3	198	Qingyuan County - Zhangjiagang City	487.091
788	Qingyuan County	Shitai County	3	76	Qingyuan County - Shitai County	487.895
789	Qingyuan County	Tongling County	3	121	Qingyuan County - Tongling County	488.176
790	Qingyuan County	Shizishan District	3	118	Qingyuan County - Shizishan District	489.382
791	Qingyuan County	Susong County	3	73	Qingyuan County - Susong County	492.694
792	Qingyuan County	Jing County	3	102	Qingyuan County - Jing County	493.218
793	Qingyuan County	Yingjiang District	3	93	Qingyuan County - Yingjiang District	493.401
794	Qingyuan County	Chongming County	3	176	Qingyuan County - Chongming County	496.13
795	Qingyuan County	Gaochun County	3	148	Qingyuan County - Gaochun County	497.636
796	Qingyuan County	Jurong City	3	196	Qingyuan County - Jurong City	498.807
797	Qingyuan County	Xinbei District	3	199	Qingyuan County - Xinbei District	499.976
798	Qingyuan County	Zongyang County	3	112	Qingyuan County - Zongyang County	500.34
799	Qingyuan County	Daguan District	3	96	Qingyuan County - Daguan District	501.348
800	Qingyuan County	Jiangning District	3	191	Qingyuan County - Jiangning District	502.377
801	Qingyuan County	Nanling County	3	114	Qingyuan County - Nanling County	502.618
802	Qingyuan County	Jinghu District	3	149	Qingyuan County - Jinghu District	504.26
803	Qingyuan County	Yixiu District	3	99	Qingyuan County - Yixiu District	504.28
804	Qingyuan County	Chongchuan District	3	200	Qingyuan County - Chongchuan District	504.717
805	Qingyuan County	Tongzhou District	3	215	Qingyuan County - Tongzhou District	504.75
806	Qingyuan County	Yijiang District	3	137	Qingyuan County - Yijiang District	506.408
807	Qingyuan County	Gangzha District	3	213	Qingyuan County - Gangzha District	509.741
808	Qingyuan County	Runzhou District	3	219	Qingyuan County - Runzhou District	510.702
809	Qingyuan County	Dantu District	3	214	Qingyuan County - Dantu District	511.611
810	Qingyuan County	Fanchang County	3	128	Qingyuan County - Fanchang County	512.471
811	Qingyuan County	Danyang City	3	201	Qingyuan County - Danyang City	513.541
812	Qingyuan County	Jiangyan City	3	237	Qingyuan County - Jiangyan City	515.307
813	Qingyuan County	Jiujiang District	3	158	Qingyuan County - Jiujiang District	515.724
814	Qingyuan County	Taixing City	3	221	Qingyuan County - Taixing City	516.129
815	Qingyuan County	Hailing District	3	236	Qingyuan County - Hailing District	517.076
816	Qingyuan County	Yushan District	3	172	Qingyuan County - Yushan District	517.22
817	Qingyuan County	Jingkou District	3	218	Qingyuan County - Jingkou District	517.287
818	Qingyuan County	Daishan County	3	89	Qingyuan County - Daishan County	517.393
819	Qingyuan County	Lujiang County	3	139	Qingyuan County - Lujiang County	517.432
820	Qingyuan County	Qinhuai District	3	203	Qingyuan County - Qinhuai District	518.076
821	Qingyuan County	Gaogang District	3	227	Qingyuan County - Gaogang District	518.767
822	Qingyuan County	Wangjiang County	3	80	Qingyuan County - Wangjiang County	519.557
823	Qingyuan County	Nanjing Gulou District	3	209	Qingyuan County - Nanjing Gulou District	519.875
824	Qingyuan County	Langxi County	3	129	Qingyuan County - Langxi County	520.182
825	Qingyuan County	Baixia District	3	206	Qingyuan County - Baixia District	520.613
826	Qingyuan County	Yangzhong City	3	220	Qingyuan County - Yangzhong City	522.129
827	Qingyuan County	Taihu County	3	92	Qingyuan County - Taihu County	522.78
828	Qingyuan County	Haimen City	3	205	Qingyuan County - Haimen City	523.556
829	Qingyuan County	Weiyang District	3	233	Qingyuan County - Weiyang District	523.608
830	Qingyuan County	Rugao City	3	224	Qingyuan County - Rugao City	524.101
831	Qingyuan County	Xiaguan District	3	212	Qingyuan County - Xiaguan District	524.187
832	Qingyuan County	Huaining County	3	98	Qingyuan County - Huaining County	526.418
833	Qingyuan County	Xuanwu District	3	211	Qingyuan County - Xuanwu District	527.001
834	Qingyuan County	Sanshan District	3	134	Qingyuan County - Sanshan District	527.033
835	Qingyuan County	Guangling District	3	230	Qingyuan County - Guangling District	527.468
836	Qingyuan County	Hanjiang District	3	232	Qingyuan County - Hanjiang District	527.562
837	Qingyuan County	Jianye District	3	204	Qingyuan County - Jianye District	528.105
838	Qingyuan County	Jinjiazhuang District	3	183	Qingyuan County - Jinjiazhuang District	528.299
839	Qingyuan County	Yuhuatai District	3	197	Qingyuan County - Yuhuatai District	528.302
840	Qingyuan County	Wuwei County	3	138	Qingyuan County - Wuwei County	528.867
841	Qingyuan County	Hai'an County	3	239	Qingyuan County - Hai'an County	530.733
842	Qingyuan County	Huashan District	3	181	Qingyuan County - Huashan District	531.329
843	Qingyuan County	Luhe District	3	229	Qingyuan County - Luhe District	533.023
844	Qingyuan County	Qixia District	3	216	Qingyuan County - Qixia District	534.009
845	Qingyuan County	Guichi District	3	94	Qingyuan County - Guichi District	534.55
846	Qingyuan County	Dangtu County	3	165	Qingyuan County - Dangtu County	537.105
847	Qingyuan County	Jiangdu City	3	238	Qingyuan County - Jiangdu City	537.95
848	Qingyuan County	Qidong City	3	195	Qingyuan County - Qidong City	543.374
849	Qingyuan County	Rudong County	3	231	Qingyuan County - Rudong County	545.652
850	Qingyuan County	Yizheng City	3	228	Qingyuan County - Yizheng City	545.762
851	Qingyuan County	Tongcheng City	3	123	Qingyuan County - Tongcheng City	547.65
852	Qingyuan County	Langya District	3	226	Qingyuan County - Langya District	552.281
853	Qingyuan County	Pukou District	3	207	Qingyuan County - Pukou District	556.25
854	Qingyuan County	Qianshan County	3	106	Qingyuan County - Qianshan County	556.71
855	Qingyuan County	He County	3	179	Qingyuan County - He County	558.441
856	Qingyuan County	Hanshan County	3	174	Qingyuan County - Hanshan County	559.183
857	Qingyuan County	Gaoyou City	3	252	Qingyuan County - Gaoyou City	560.625
858	Qingyuan County	Shushan District	3	189	Qingyuan County - Shushan District	562.607
859	Qingyuan County	Juchao District	3	171	Qingyuan County - Juchao District	563.429
860	Qingyuan County	Yaohai District	3	193	Qingyuan County - Yaohai District	563.61
861	Qingyuan County	Luyang District	3	194	Qingyuan County - Luyang District	564.693
862	Qingyuan County	Lai'an County	3	235	Qingyuan County - Lai'an County	566.188
863	Qingyuan County	Quanjiao County	3	208	Qingyuan County - Quanjiao County	568.801
864	Qingyuan County	Dongtai City	3	251	Qingyuan County - Dongtai City	571.14
865	Qingyuan County	Baohe District	3	186	Qingyuan County - Baohe District	573.017
866	Qingyuan County	Xinghua City	3	261	Qingyuan County - Xinghua City	577.352
867	Qingyuan County	Nanqiao District	3	225	Qingyuan County - Nanqiao District	579.197
868	Qingyuan County	Tianchang City	3	246	Qingyuan County - Tianchang City	580.645
869	Qingyuan County	Dafeng City	3	272	Qingyuan County - Dafeng City	582.482
870	Qingyuan County	Feidong County	3	202	Qingyuan County - Feidong County	582.57
871	Qingyuan County	Yandu District	3	274	Qingyuan County - Yandu District	584.509
872	Qingyuan County	Shucheng County	3	144	Qingyuan County - Shucheng County	584.76
873	Qingyuan County	Feixi County	3	182	Qingyuan County - Feixi County	585.837
874	Qingyuan County	Tinghu District	3	277	Qingyuan County - Tinghu District	586.75
875	Qingyuan County	Xuyi County	3	260	Qingyuan County - Xuyi County	588.46
876	Qingyuan County	Jianhu County	3	279	Qingyuan County - Jianhu County	592.133
877	Qingyuan County	Yuexi County	3	115	Qingyuan County - Yuexi County	593.389
878	Qingyuan County	Mingguang City	3	250	Qingyuan County - Mingguang City	601.931
879	Qingyuan County	Hongze County	3	270	Qingyuan County - Hongze County	603.908
880	Qingyuan County	Baoying County	3	271	Qingyuan County - Baoying County	608.216
881	Qingyuan County	Changfeng County	3	223	Qingyuan County - Changfeng County	608.728
882	Qingyuan County	Jin'an District	3	175	Qingyuan County - Jin'an District	610.213
883	Qingyuan County	Sheyang County	3	292	Qingyuan County - Sheyang County	615.845
884	Qingyuan County	Qingpu District	3	278	Qingyuan County - Qingpu District	623.488
885	Qingyuan County	Yu'an District	3	185	Qingyuan County - Yu'an District	623.881
886	Qingyuan County	Funing County	3	289	Qingyuan County - Funing County	628.487
887	Qingyuan County	Shengsi County	3	109	Qingyuan County - Shengsi County	628.944
888	Qingyuan County	Bengshan District	3	253	Qingyuan County - Bengshan District	631.025
889	Qingyuan County	Jinhu County	3	264	Qingyuan County - Jinhu County	631.881
890	Qingyuan County	Dingyuan County	3	234	Qingyuan County - Dingyuan County	632.138
891	Qingyuan County	Qinghe District	3	283	Qingyuan County - Qinghe District	632.935
892	Qingyuan County	Tianjia'an District	3	241	Qingyuan County - Tianjia'an District	633.06
893	Qingyuan County	Longzihu District	3	256	Qingyuan County - Longzihu District	634.431
894	Qingyuan County	Huaiyin District	3	284	Qingyuan County - Huaiyin District	635.927
895	Qingyuan County	Wuhe County	3	266	Qingyuan County - Wuhe County	636.12
896	Qingyuan County	Chuzhou District	3	280	Qingyuan County - Chuzhou District	637.769
897	Qingyuan County	Huaishang District	3	262	Qingyuan County - Huaishang District	638.563
898	Qingyuan County	Xiejiaji District	3	240	Qingyuan County - Xiejiaji District	642.416
899	Qingyuan County	Sihong County	3	276	Qingyuan County - Sihong County	642.778
900	Qingyuan County	Siyang County	3	287	Qingyuan County - Siyang County	642.846
901	Qingyuan County	Yuhui District	3	254	Qingyuan County - Yuhui District	644.307
902	Qingyuan County	Datong District	3	245	Qingyuan County - Datong District	645.563
903	Qingyuan County	Fengyang County	3	249	Qingyuan County - Fengyang County	645.841
904	Qingyuan County	Huaiyuan County	3	263	Qingyuan County - Huaiyuan County	650.625
905	Qingyuan County	Bagongshan District	3	242	Qingyuan County - Bagongshan District	651.031
906	Qingyuan County	Si County	3	281	Qingyuan County - Si County	652.284
907	Qingyuan County	Panji District	3	247	Qingyuan County - Panji District	655.026
908	Qingyuan County	Huoshan County	3	141	Qingyuan County - Huoshan County	655.487
909	Qingyuan County	Binhai County	3	299	Qingyuan County - Binhai County	662.606
910	Qingyuan County	Sucheng District	3	291	Qingyuan County - Sucheng District	665.758
911	Qingyuan County	Guzhen County	3	273	Qingyuan County - Guzhen County	666.933
912	Qingyuan County	Suyu District	3	297	Qingyuan County - Suyu District	668.609
913	Qingyuan County	Lianshui County	3	294	Qingyuan County - Lianshui County	670.477
914	Qingyuan County	Guannan County	3	301	Qingyuan County - Guannan County	671.185
915	Qingyuan County	Shuyang County	3	300	Qingyuan County - Shuyang County	673.149
916	Qingyuan County	Suining County	3	295	Qingyuan County - Suining County	676.313
917	Qingyuan County	Xinpu District	3	315	Qingyuan County - Xinpu District	679.061
918	Qingyuan County	Fengtai County	3	248	Qingyuan County - Fengtai County	680.748
919	Qingyuan County	Haizhou District	3	314	Qingyuan County - Haizhou District	681.652
920	Qingyuan County	Mengcheng County	3	268	Qingyuan County - Mengcheng County	682.85
921	Qingyuan County	Shou County	3	222	Qingyuan County - Shou County	684.34
922	Qingyuan County	Guanyun County	3	311	Qingyuan County - Guanyun County	686.383
923	Qingyuan County	Xiangshui County	3	305	Qingyuan County - Xiangshui County	687.255
924	Qingyuan County	Huoqiu County	3	217	Qingyuan County - Huoqiu County	688.635
925	Qingyuan County	Lianyun District	3	316	Qingyuan County - Lianyun District	690.487
926	Qingyuan County	Xinyi City	3	307	Qingyuan County - Xinyi City	691.816
927	Qingyuan County	Donghai County	3	313	Qingyuan County - Donghai County	698.247
928	Qingyuan County	Xiangshan District	3	296	Qingyuan County - Xiangshan District	700.525
929	Qingyuan County	Lingbi County	3	286	Qingyuan County - Lingbi County	702.822
930	Qingyuan County	Jinzhai County	3	162	Qingyuan County - Jinzhai County	708.925
931	Qingyuan County	Lieshan District	3	293	Qingyuan County - Lieshan District	709.43
932	Qingyuan County	Suixi County	3	285	Qingyuan County - Suixi County	710.671
933	Qingyuan County	Yingshang County	3	244	Qingyuan County - Yingshang County	713.995
934	Qingyuan County	Ganyu County	3	319	Qingyuan County - Ganyu County	714.186
935	Qingyuan County	Yongqiao District	3	288	Qingyuan County - Yongqiao District	715.201
936	Qingyuan County	Duji District	3	298	Qingyuan County - Duji District	719.948
937	Qingyuan County	Lixin County	3	267	Qingyuan County - Lixin County	720.142
938	Qingyuan County	Pizhou City	3	309	Qingyuan County - Pizhou City	720.845
939	Qingyuan County	Quanshan District	3	304	Qingyuan County - Quanshan District	724.324
940	Qingyuan County	Yunlong District	3	303	Qingyuan County - Yunlong District	729.945
941	Qingyuan County	Xuzhou Gulou District	3	306	Qingyuan County - Xuzhou Gulou District	735.364
942	Qingyuan County	Xiao County	3	302	Qingyuan County - Xiao County	737.408
943	Qingyuan County	Tongshan County	3	308	Qingyuan County - Tongshan County	737.465
944	Qingyuan County	Yingquan District	3	265	Qingyuan County - Yingquan District	741.623
945	Qingyuan County	Jieshou City	3	269	Qingyuan County - Jieshou City	742.077
946	Qingyuan County	Funan County	3	243	Qingyuan County - Funan County	748.269
947	Qingyuan County	Taihe County	3	275	Qingyuan County - Taihe County	748.389
948	Qingyuan County	Jiawang District	3	310	Qingyuan County - Jiawang District	754.685
949	Qingyuan County	Yingzhou District	3	255	Qingyuan County - Yingzhou District	756.729
950	Qingyuan County	Yingdong District	3	258	Qingyuan County - Yingdong District	764.506
951	Qingyuan County	Qiaocheng District	3	290	Qingyuan County - Qiaocheng District	767.359
952	Qingyuan County	Guoyang County	3	282	Qingyuan County - Guoyang County	767.558
953	Qingyuan County	Linquan County	3	259	Qingyuan County - Linquan County	771.627
954	Qingyuan County	Pei County	3	318	Qingyuan County - Pei County	790.001
955	Qingyuan County	Dangshan County	3	312	Qingyuan County - Dangshan County	790.848
956	Qingyuan County	Linquan County	3	257	Qingyuan County - Linquan County	791.438
957	Qingyuan County	Feng County	3	317	Qingyuan County - Feng County	800.155
958	Pingyang County	Pingyang County	4	4	Pingyang County - Pingyang County	0
959	Pingyang County	Cangnan County	4	1	Pingyang County - Cangnan County	42.08
960	Pingyang County	Rui'an City	4	6	Pingyang County - Rui'an City	58.631
961	Pingyang County	Wencheng County	4	5	Pingyang County - Wencheng County	67.6596
962	Pingyang County	Ouhai District	4	10	Pingyang County - Ouhai District	75.81
963	Pingyang County	Lucheng District	4	12	Pingyang County - Lucheng District	76.8961
964	Pingyang County	Longwan District	4	9	Pingyang County - Longwan District	83.6396
965	Pingyang County	Taishun County	4	2	Pingyang County - Taishun County	92.2576
966	Pingyang County	Yueqing City	4	16	Pingyang County - Yueqing City	115.031
967	Pingyang County	Wenling City	4	19	Pingyang County - Wenling City	115.621
968	Pingyang County	Yongjia County	4	17	Pingyang County - Yongjia County	133.625
969	Pingyang County	Qingtian County	4	14	Pingyang County - Qingtian County	135.263
970	Pingyang County	Yuhuan County	4	15	Pingyang County - Yuhuan County	141.627
971	Pingyang County	Luqiao District	4	23	Pingyang County - Luqiao District	141.644
972	Pingyang County	Jiaojiang District	4	26	Pingyang County - Jiaojiang District	145.534
973	Pingyang County	Jingning She Autonomous County	4	7	Pingyang County - Jingning She Autonomous County	146.22
974	Pingyang County	Linhai City	4	29	Pingyang County - Linhai City	160.879
975	Pingyang County	Liandu District	4	20	Pingyang County - Liandu District	162.354
976	Pingyang County	Ninghai County	4	44	Pingyang County - Ninghai County	175.695
977	Pingyang County	Huangyan District	4	24	Pingyang County - Huangyan District	180.726
978	Pingyang County	Tiantai County	4	40	Pingyang County - Tiantai County	181.633
979	Pingyang County	Yunhe County	4	13	Pingyang County - Yunhe County	188.338
980	Pingyang County	Songyang County	4	18	Pingyang County - Songyang County	197.336
981	Pingyang County	Jinyun County	4	25	Pingyang County - Jinyun County	198.488
982	Pingyang County	Yongkang City	4	31	Pingyang County - Yongkang City	202.474
983	Pingyang County	Xianju County	4	27	Pingyang County - Xianju County	204.799
984	Pingyang County	Xinchang County	4	46	Pingyang County - Xinchang County	205.703
985	Pingyang County	Sanmen County	4	37	Pingyang County - Sanmen County	213.311
986	Pingyang County	Longquan City	4	11	Pingyang County - Longquan City	215.704
987	Pingyang County	Fenghua City	4	52	Pingyang County - Fenghua City	220.631
988	Pingyang County	Wuyi County	4	28	Pingyang County - Wuyi County	221.888
989	Pingyang County	Jiangbei District	4	68	Pingyang County - Jiangbei District	229.566
990	Pingyang County	Beilun District	4	62	Pingyang County - Beilun District	230.165
991	Pingyang County	Zhenhai District	4	71	Pingyang County - Zhenhai District	232.807
992	Pingyang County	Haishu District	4	60	Pingyang County - Haishu District	233.373
993	Pingyang County	Pan'an County	4	36	Pingyang County - Pan'an County	233.802
994	Pingyang County	Xiangshan County	4	45	Pingyang County - Xiangshan County	233.955
995	Pingyang County	Shengzhou City	4	50	Pingyang County - Shengzhou City	234.169
996	Pingyang County	Jiangdong District	4	61	Pingyang County - Jiangdong District	235.289
997	Pingyang County	Yiwu City	4	43	Pingyang County - Yiwu City	237.748
998	Pingyang County	Dongtou County	4	8	Pingyang County - Dongtou County	242.111
999	Pingyang County	Jindong District	4	38	Pingyang County - Jindong District	243.679
1000	Pingyang County	Yuyao City	4	72	Pingyang County - Yuyao City	246.082
1001	Pingyang County	Yinzhou District	4	56	Pingyang County - Yinzhou District	246.313
1002	Pingyang County	Qingyuan County	4	3	Pingyang County - Qingyuan County	246.894
1003	Pingyang County	Longyou County	4	35	Pingyang County - Longyou County	249.087
1004	Pingyang County	Wucheng District	4	33	Pingyang County - Wucheng District	249.92
1005	Pingyang County	Shangyu City	4	69	Pingyang County - Shangyu City	251.587
1006	Pingyang County	Lanxi City	4	42	Pingyang County - Lanxi City	258.348
1007	Pingyang County	Suichang County	4	21	Pingyang County - Suichang County	258.421
1008	Pingyang County	Qujiang District	4	30	Pingyang County - Qujiang District	260.734
1009	Pingyang County	Yuecheng District	4	70	Pingyang County - Yuecheng District	265.418
1010	Pingyang County	Dongyang City	4	41	Pingyang County - Dongyang City	266.808
1011	Pingyang County	Shaoxing County	4	65	Pingyang County - Shaoxing County	268.193
1012	Pingyang County	Cixi City	4	84	Pingyang County - Cixi City	268.614
1013	Pingyang County	Dinghai District	4	74	Pingyang County - Dinghai District	271.571
1014	Pingyang County	Kecheng District	4	34	Pingyang County - Kecheng District	272.259
1015	Pingyang County	Zhuji City	4	54	Pingyang County - Zhuji City	273.406
1016	Pingyang County	Xiaoshan District	4	77	Pingyang County - Xiaoshan District	277.257
1017	Pingyang County	Xiacheng District	4	86	Pingyang County - Xiacheng District	286.716
1018	Pingyang County	Gongshu District	4	88	Pingyang County - Gongshu District	289.813
1019	Pingyang County	Shangcheng District	4	83	Pingyang County - Shangcheng District	290.619
1020	Pingyang County	Jiande City	4	47	Pingyang County - Jiande City	292.408
1021	Pingyang County	Binjiang District	4	78	Pingyang County - Binjiang District	295.493
1022	Pingyang County	Changshan County	4	32	Pingyang County - Changshan County	296.78
1023	Pingyang County	Jianggan District	4	87	Pingyang County - Jianggan District	298.12
1024	Pingyang County	Yuhang District	4	90	Pingyang County - Yuhang District	302.114
1025	Pingyang County	Pujiang County	4	48	Pingyang County - Pujiang County	303.37
1026	Pingyang County	Xihu District	4	81	Pingyang County - Xihu District	303.72
1027	Pingyang County	Putuo District	4	63	Pingyang County - Putuo District	309.282
1028	Pingyang County	Pinghu City	4	105	Pingyang County - Pinghu City	311.134
1029	Pingyang County	Nanhu District	4	107	Pingyang County - Nanhu District	317.271
1030	Pingyang County	Haiyan County	4	97	Pingyang County - Haiyan County	317.42
1031	Pingyang County	Kaihua County	4	39	Pingyang County - Kaihua County	320.566
1032	Pingyang County	Fuyang City	4	67	Pingyang County - Fuyang City	328.276
1033	Pingyang County	Xiuzhou District	4	110	Pingyang County - Xiuzhou District	330.586
1034	Pingyang County	Tongxiang City	4	104	Pingyang County - Tongxiang City	331.226
1035	Pingyang County	Jiangshan City	4	22	Pingyang County - Jiangshan City	331.357
1036	Pingyang County	Jiashan County	4	122	Pingyang County - Jiashan County	332.447
1037	Pingyang County	Deqing County	4	101	Pingyang County - Deqing County	334.62
1038	Pingyang County	Chun'an County	4	49	Pingyang County - Chun'an County	336.806
1039	Pingyang County	Haining City	4	91	Pingyang County - Haining City	338.999
1040	Pingyang County	Tonglu County	4	55	Pingyang County - Tonglu County	341.602
1041	Pingyang County	Wuxing District	4	111	Pingyang County - Wuxing District	345.446
1042	Pingyang County	Daishan County	4	89	Pingyang County - Daishan County	351.806
1043	Pingyang County	Nanxun District	4	108	Pingyang County - Nanxun District	353.22
1044	Pingyang County	Jinshan District	4	116	Pingyang County - Jinshan District	354.038
1045	Pingyang County	Changxing County	4	125	Pingyang County - Changxing County	357.339
1046	Pingyang County	Wujiang City	4	126	Pingyang County - Wujiang City	357.504
1047	Pingyang County	Changning District	4	140	Pingyang County - Changning District	364.791
1048	Pingyang County	Lin'an City	4	79	Pingyang County - Lin'an City	366.841
1049	Pingyang County	Canglang District	4	147	Pingyang County - Canglang District	366.99
1050	Pingyang County	Shanghai Putuo District	4	146	Pingyang County - Shanghai Putuo District	369.347
1051	Pingyang County	Jinchang District	4	155	Pingyang County - Jinchang District	369.703
1052	Pingyang County	Xuhui District	4	136	Pingyang County - Xuhui District	370.581
1053	Pingyang County	Jing'an District	4	145	Pingyang County - Jing'an District	370.851
1054	Pingyang County	Luwan District	4	142	Pingyang County - Luwan District	371.659
1055	Pingyang County	Anji County	4	103	Pingyang County - Anji County	371.75
1056	Pingyang County	Pingjiang District	4	153	Pingyang County - Pingjiang District	372.913
1057	Pingyang County	Huangpu District	4	143	Pingyang County - Huangpu District	373.159
1058	Pingyang County	Fengxian District	4	124	Pingyang County - Fengxian District	373.533
1059	Pingyang County	Zhabei District	4	151	Pingyang County - Zhabei District	374.205
1060	Pingyang County	Yixing City	4	157	Pingyang County - Yixing City	374.406
1061	Pingyang County	Hongkou District	4	150	Pingyang County - Hongkou District	375.003
1062	Pingyang County	Qingpu District	4	132	Pingyang County - Qingpu District	378.469
1063	Pingyang County	Songjiang District	4	127	Pingyang County - Songjiang District	378.954
1064	Pingyang County	Minhang District	4	131	Pingyang County - Minhang District	379.497
1065	Pingyang County	Yangpu District	4	152	Pingyang County - Yangpu District	379.905
1066	Pingyang County	Tunxi District	4	53	Pingyang County - Tunxi District	381.027
1067	Pingyang County	Kunshan City	4	154	Pingyang County - Kunshan City	382.76
1068	Pingyang County	Guangde County	4	117	Pingyang County - Guangde County	384.625
1069	Pingyang County	Xiangcheng District	4	163	Pingyang County - Xiangcheng District	384.835
1070	Pingyang County	Jiading District	4	159	Pingyang County - Jiading District	386.759
1071	Pingyang County	Baoshan District	4	161	Pingyang County - Baoshan District	388.623
1072	Pingyang County	Huqiu District	4	156	Pingyang County - Huqiu District	390.767
1073	Pingyang County	Beitang District	4	170	Pingyang County - Beitang District	395.537
1074	Pingyang County	Chong'an District	4	169	Pingyang County - Chong'an District	395.754
1075	Pingyang County	Nanchang District	4	166	Pingyang County - Nanchang District	396.005
1076	Pingyang County	Liyang City	4	160	Pingyang County - Liyang City	396.283
1077	Pingyang County	Wuzhong District	4	135	Pingyang County - Wuzhong District	398.06
1078	Pingyang County	Binhu District	4	164	Pingyang County - Binhu District	402.305
1079	Pingyang County	Taicang City	4	168	Pingyang County - Taicang City	402.52
1080	Pingyang County	Pudong New Area	4	133	Pingyang County - Pudong New Area	402.783
1081	Pingyang County	Huishan District	4	177	Pingyang County - Huishan District	405.23
1082	Pingyang County	Xishan District	4	173	Pingyang County - Xishan District	407.607
1083	Pingyang County	Huizhou District	4	59	Pingyang County - Huizhou District	409.508
1084	Pingyang County	Wujin District	4	178	Pingyang County - Wujin District	411.712
1085	Pingyang County	Jixi County	4	75	Pingyang County - Jixi County	412.816
1086	Pingyang County	Changshu City	4	180	Pingyang County - Changshu City	413.229
1087	Pingyang County	Xuanzhou District	4	120	Pingyang County - Xuanzhou District	418.332
1088	Pingyang County	She County	4	58	Pingyang County - She County	422.504
1089	Pingyang County	Jingjiang City	4	210	Pingyang County - Jingjiang City	424.01
1090	Pingyang County	Qishuyan District	4	187	Pingyang County - Qishuyan District	424.11
1091	Pingyang County	Zhonglou District	4	190	Pingyang County - Zhonglou District	425.745
1092	Pingyang County	Jiangyin City	4	192	Pingyang County - Jiangyin City	425.792
1093	Pingyang County	Jintan City	4	184	Pingyang County - Jintan City	426.074
1094	Pingyang County	Tianning District	4	188	Pingyang County - Tianning District	426.105
1095	Pingyang County	Xiuning County	4	51	Pingyang County - Xiuning County	427.285
1096	Pingyang County	Lishui County	4	167	Pingyang County - Lishui County	431.122
1097	Pingyang County	Zhangjiagang City	4	198	Pingyang County - Zhangjiagang City	431.289
1098	Pingyang County	Wuhu County	4	130	Pingyang County - Wuhu County	433.471
1099	Pingyang County	Chongming County	4	176	Pingyang County - Chongming County	437.117
1100	Pingyang County	Xinbei District	4	199	Pingyang County - Xinbei District	444.173
1101	Pingyang County	Gaochun County	4	148	Pingyang County - Gaochun County	447.257
1102	Pingyang County	Jurong City	4	196	Pingyang County - Jurong City	448.428
1103	Pingyang County	Chongchuan District	4	200	Pingyang County - Chongchuan District	448.914
1104	Pingyang County	Tongzhou District	4	215	Pingyang County - Tongzhou District	448.947
1105	Pingyang County	Jiangning District	4	191	Pingyang County - Jiangning District	452.044
1106	Pingyang County	Nanling County	4	114	Pingyang County - Nanling County	452.285
1107	Pingyang County	Jinghu District	4	149	Pingyang County - Jinghu District	453.927
1108	Pingyang County	Gangzha District	4	213	Pingyang County - Gangzha District	453.938
1109	Pingyang County	Yi County	4	64	Pingyang County - Yi County	454.557
1110	Pingyang County	Yijiang District	4	137	Pingyang County - Yijiang District	456.075
1111	Pingyang County	Danyang City	4	201	Pingyang County - Danyang City	457.738
1112	Pingyang County	Jingde County	4	85	Pingyang County - Jingde County	458.41
1113	Pingyang County	Qimen County	4	57	Pingyang County - Qimen County	458.573
1114	Pingyang County	Jiangyan City	4	237	Pingyang County - Jiangyan City	459.505
1115	Pingyang County	Ningguo City	4	95	Pingyang County - Ningguo City	459.695
1116	Pingyang County	Dantu District	4	214	Pingyang County - Dantu District	460.062
1117	Pingyang County	Runzhou District	4	219	Pingyang County - Runzhou District	460.323
1118	Pingyang County	Taixing City	4	221	Pingyang County - Taixing City	460.326
1119	Pingyang County	Hailing District	4	236	Pingyang County - Hailing District	461.273
1120	Pingyang County	Gaogang District	4	227	Pingyang County - Gaogang District	462.964
1121	Pingyang County	Dongzhi County	4	66	Pingyang County - Dongzhi County	464.513
1122	Pingyang County	Jiujiang District	4	158	Pingyang County - Jiujiang District	465.391
1123	Pingyang County	Yangzhong City	4	220	Pingyang County - Yangzhong City	466.326
1124	Pingyang County	Yushan District	4	172	Pingyang County - Yushan District	466.887
1125	Pingyang County	Jingkou District	4	218	Pingyang County - Jingkou District	466.907
1126	Pingyang County	Qinhuai District	4	203	Pingyang County - Qinhuai District	467.743
1127	Pingyang County	Haimen City	4	205	Pingyang County - Haimen City	467.753
1128	Pingyang County	Rugao City	4	224	Pingyang County - Rugao City	468.298
1129	Pingyang County	Nanjing Gulou District	4	209	Pingyang County - Nanjing Gulou District	469.542
1130	Pingyang County	Langxi County	4	129	Pingyang County - Langxi County	469.803
1131	Pingyang County	Baixia District	4	206	Pingyang County - Baixia District	470.28
1132	Pingyang County	Weiyang District	4	233	Pingyang County - Weiyang District	473.229
1133	Pingyang County	Xiaguan District	4	212	Pingyang County - Xiaguan District	473.854
1134	Pingyang County	Hai'an County	4	239	Pingyang County - Hai'an County	474.93
1135	Pingyang County	Xuanwu District	4	211	Pingyang County - Xuanwu District	476.668
1136	Pingyang County	Sanshan District	4	134	Pingyang County - Sanshan District	476.7
1137	Pingyang County	Guangling District	4	230	Pingyang County - Guangling District	477.088
1138	Pingyang County	Hanjiang District	4	232	Pingyang County - Hanjiang District	477.183
1139	Pingyang County	Tongling County	4	121	Pingyang County - Tongling County	477.689
1140	Pingyang County	Jianye District	4	204	Pingyang County - Jianye District	477.772
1141	Pingyang County	Fanchang County	4	128	Pingyang County - Fanchang County	477.816
1142	Pingyang County	Jinjiazhuang District	4	183	Pingyang County - Jinjiazhuang District	477.966
1143	Pingyang County	Yuhuatai District	4	197	Pingyang County - Yuhuatai District	477.969
1144	Pingyang County	Qingyang County	4	100	Pingyang County - Qingyang County	480.714
1145	Pingyang County	Huashan District	4	181	Pingyang County - Huashan District	480.996
1146	Pingyang County	Jing County	4	102	Pingyang County - Jing County	481.073
1147	Pingyang County	Jiangdu City	4	238	Pingyang County - Jiangdu City	482.147
1148	Pingyang County	Luhe District	4	229	Pingyang County - Luhe District	482.69
1149	Pingyang County	Shizishan District	4	118	Pingyang County - Shizishan District	482.825
1150	Pingyang County	Qixia District	4	216	Pingyang County - Qixia District	483.63
1151	Pingyang County	Huangshan District	4	82	Pingyang County - Huangshan District	483.866
1152	Pingyang County	Dangtu County	4	165	Pingyang County - Dangtu County	486.772
1153	Pingyang County	Tongguanshan District	4	119	Pingyang County - Tongguanshan District	487.321
1154	Pingyang County	Qidong City	4	195	Pingyang County - Qidong City	487.571
1155	Pingyang County	Rudong County	4	231	Pingyang County - Rudong County	489.849
1156	Pingyang County	Suburban District	4	113	Pingyang County - Suburban District	490.934
1157	Pingyang County	Yizheng City	4	228	Pingyang County - Yizheng City	495.383
1158	Pingyang County	Langya District	4	226	Pingyang County - Langya District	501.948
1159	Pingyang County	Gaoyou City	4	252	Pingyang County - Gaoyou City	504.822
1160	Pingyang County	Pukou District	4	207	Pingyang County - Pukou District	505.917
1161	Pingyang County	He County	4	179	Pingyang County - He County	508.108
1162	Pingyang County	Hanshan County	4	174	Pingyang County - Hanshan County	508.85
1163	Pingyang County	Shitai County	4	76	Pingyang County - Shitai County	510.994
1164	Pingyang County	Juchao District	4	171	Pingyang County - Juchao District	513.096
1165	Pingyang County	Dongtai City	4	251	Pingyang County - Dongtai City	515.337
1166	Pingyang County	Susong County	4	73	Pingyang County - Susong County	515.793
1167	Pingyang County	Lai'an County	4	235	Pingyang County - Lai'an County	515.855
1168	Pingyang County	Yingjiang District	4	93	Pingyang County - Yingjiang District	516.5
1169	Pingyang County	Quanjiao County	4	208	Pingyang County - Quanjiao County	518.468
1170	Pingyang County	Xinghua City	4	261	Pingyang County - Xinghua City	521.549
1171	Pingyang County	Zongyang County	4	112	Pingyang County - Zongyang County	523.439
1172	Pingyang County	Daguan District	4	96	Pingyang County - Daguan District	524.447
1173	Pingyang County	Dafeng City	4	272	Pingyang County - Dafeng City	526.68
1174	Pingyang County	Yixiu District	4	99	Pingyang County - Yixiu District	527.379
1175	Pingyang County	Yandu District	4	274	Pingyang County - Yandu District	528.706
1176	Pingyang County	Nanqiao District	4	225	Pingyang County - Nanqiao District	528.864
1177	Pingyang County	Tianchang City	4	246	Pingyang County - Tianchang City	530.266
1178	Pingyang County	Tinghu District	4	277	Pingyang County - Tinghu District	530.947
1179	Pingyang County	Yaohai District	4	193	Pingyang County - Yaohai District	535.591
1180	Pingyang County	Jianhu County	4	279	Pingyang County - Jianhu County	536.33
1181	Pingyang County	Xuyi County	4	260	Pingyang County - Xuyi County	538.127
1182	Pingyang County	Lujiang County	4	139	Pingyang County - Lujiang County	540.531
1183	Pingyang County	Feidong County	4	202	Pingyang County - Feidong County	541.166
1184	Pingyang County	Wangjiang County	4	80	Pingyang County - Wangjiang County	542.656
1185	Pingyang County	Luyang District	4	194	Pingyang County - Luyang District	544.88
1186	Pingyang County	Shushan District	4	189	Pingyang County - Shushan District	545.406
1187	Pingyang County	Taihu County	4	92	Pingyang County - Taihu County	545.88
1188	Pingyang County	Wuwei County	4	138	Pingyang County - Wuwei County	547.149
1189	Pingyang County	Huaining County	4	98	Pingyang County - Huaining County	549.518
1190	Pingyang County	Baohe District	4	186	Pingyang County - Baohe District	549.607
1191	Pingyang County	Shengsi County	4	109	Pingyang County - Shengsi County	550.257
1192	Pingyang County	Mingguang City	4	250	Pingyang County - Mingguang City	551.598
1193	Pingyang County	Baoying County	4	271	Pingyang County - Baoying County	552.413
1194	Pingyang County	Hongze County	4	270	Pingyang County - Hongze County	553.575
1195	Pingyang County	Guichi District	4	94	Pingyang County - Guichi District	557.649
1196	Pingyang County	Sheyang County	4	292	Pingyang County - Sheyang County	560.042
1197	Pingyang County	Feixi County	4	182	Pingyang County - Feixi County	569.941
1198	Pingyang County	Tongcheng City	4	123	Pingyang County - Tongcheng City	570.749
1199	Pingyang County	Funing County	4	289	Pingyang County - Funing County	572.685
1200	Pingyang County	Qingpu District	4	278	Pingyang County - Qingpu District	573.155
1201	Pingyang County	Jinhu County	4	264	Pingyang County - Jinhu County	576.078
1202	Pingyang County	Qinghe District	4	283	Pingyang County - Qinghe District	577.774
1203	Pingyang County	Qianshan County	4	106	Pingyang County - Qianshan County	579.809
1204	Pingyang County	Huaiyin District	4	284	Pingyang County - Huaiyin District	580.125
1205	Pingyang County	Bengshan District	4	253	Pingyang County - Bengshan District	580.692
1206	Pingyang County	Dingyuan County	4	234	Pingyang County - Dingyuan County	581.805
1207	Pingyang County	Chuzhou District	4	280	Pingyang County - Chuzhou District	581.966
1208	Pingyang County	Longzihu District	4	256	Pingyang County - Longzihu District	584.098
1209	Pingyang County	Wuhe County	4	266	Pingyang County - Wuhe County	585.787
1210	Pingyang County	Siyang County	4	287	Pingyang County - Siyang County	587.043
1211	Pingyang County	Huaishang District	4	262	Pingyang County - Huaishang District	588.23
1212	Pingyang County	Changfeng County	4	223	Pingyang County - Changfeng County	588.37
1213	Pingyang County	Sihong County	4	276	Pingyang County - Sihong County	592.445
1214	Pingyang County	Yuhui District	4	254	Pingyang County - Yuhui District	593.974
1215	Pingyang County	Fengyang County	4	249	Pingyang County - Fengyang County	595.508
1216	Pingyang County	Huaiyuan County	4	263	Pingyang County - Huaiyuan County	600.292
1217	Pingyang County	Si County	4	281	Pingyang County - Si County	601.951
1218	Pingyang County	Yu'an District	4	185	Pingyang County - Yu'an District	603.633
1219	Pingyang County	Shucheng County	4	144	Pingyang County - Shucheng County	604.832
1220	Pingyang County	Binhai County	4	299	Pingyang County - Binhai County	606.804
1221	Pingyang County	Jin'an District	4	175	Pingyang County - Jin'an District	610.393
1222	Pingyang County	Tianjia'an District	4	241	Pingyang County - Tianjia'an District	612.703
1223	Pingyang County	Datong District	4	245	Pingyang County - Datong District	612.724
1224	Pingyang County	Lianshui County	4	294	Pingyang County - Lianshui County	614.674
1225	Pingyang County	Guannan County	4	301	Pingyang County - Guannan County	615.382
1226	Pingyang County	Sucheng District	4	291	Pingyang County - Sucheng District	615.425
1227	Pingyang County	Yuexi County	4	115	Pingyang County - Yuexi County	616.488
1228	Pingyang County	Guzhen County	4	273	Pingyang County - Guzhen County	616.6
1229	Pingyang County	Shuyang County	4	300	Pingyang County - Shuyang County	617.347
1230	Pingyang County	Suyu District	4	297	Pingyang County - Suyu District	618.276
1231	Pingyang County	Xiejiaji District	4	240	Pingyang County - Xiejiaji District	622.059
1232	Pingyang County	Xinpu District	4	315	Pingyang County - Xinpu District	623.259
1233	Pingyang County	Haizhou District	4	314	Pingyang County - Haizhou District	625.85
1234	Pingyang County	Suining County	4	295	Pingyang County - Suining County	625.98
1235	Pingyang County	Guanyun County	4	311	Pingyang County - Guanyun County	630.581
1236	Pingyang County	Bagongshan District	4	242	Pingyang County - Bagongshan District	630.674
1237	Pingyang County	Xiangshui County	4	305	Pingyang County - Xiangshui County	631.452
1238	Pingyang County	Mengcheng County	4	268	Pingyang County - Mengcheng County	632.517
1239	Pingyang County	Panji District	4	247	Pingyang County - Panji District	634.629
1240	Pingyang County	Lianyun District	4	316	Pingyang County - Lianyun District	634.684
1241	Pingyang County	Xinyi City	4	307	Pingyang County - Xinyi City	636.013
1242	Pingyang County	Donghai County	4	313	Pingyang County - Donghai County	642.445
1243	Pingyang County	Xiangshan District	4	296	Pingyang County - Xiangshan District	650.192
1244	Pingyang County	Lingbi County	4	286	Pingyang County - Lingbi County	652.489
1245	Pingyang County	Shou County	4	222	Pingyang County - Shou County	658.098
1246	Pingyang County	Ganyu County	4	319	Pingyang County - Ganyu County	658.383
1247	Pingyang County	Lieshan District	4	293	Pingyang County - Lieshan District	659.097
1248	Pingyang County	Suixi County	4	285	Pingyang County - Suixi County	660.338
1249	Pingyang County	Fengtai County	4	248	Pingyang County - Fengtai County	660.391
1250	Pingyang County	Huoshan County	4	141	Pingyang County - Huoshan County	663.52
1251	Pingyang County	Huoqiu County	4	217	Pingyang County - Huoqiu County	664.605
1252	Pingyang County	Yongqiao District	4	288	Pingyang County - Yongqiao District	664.868
1253	Pingyang County	Pizhou City	4	309	Pingyang County - Pizhou City	665.042
1254	Pingyang County	Duji District	4	298	Pingyang County - Duji District	669.615
1255	Pingyang County	Lixin County	4	267	Pingyang County - Lixin County	669.809
1256	Pingyang County	Quanshan District	4	304	Pingyang County - Quanshan District	673.991
1257	Pingyang County	Yunlong District	4	303	Pingyang County - Yunlong District	679.612
1258	Pingyang County	Xuzhou Gulou District	4	306	Pingyang County - Xuzhou Gulou District	685.031
1259	Pingyang County	Xiao County	4	302	Pingyang County - Xiao County	687.075
1260	Pingyang County	Tongshan County	4	308	Pingyang County - Tongshan County	687.132
1261	Pingyang County	Yingquan District	4	265	Pingyang County - Yingquan District	691.29
1262	Pingyang County	Jieshou City	4	269	Pingyang County - Jieshou City	691.744
1263	Pingyang County	Yingshang County	4	244	Pingyang County - Yingshang County	693.638
1264	Pingyang County	Taihe County	4	275	Pingyang County - Taihe County	698.056
1265	Pingyang County	Jiawang District	4	310	Pingyang County - Jiawang District	704.352
1266	Pingyang County	Yingzhou District	4	255	Pingyang County - Yingzhou District	713.722
1267	Pingyang County	Yingdong District	4	258	Pingyang County - Yingdong District	714.173
1268	Pingyang County	Qiaocheng District	4	290	Pingyang County - Qiaocheng District	717.026
1269	Pingyang County	Guoyang County	4	282	Pingyang County - Guoyang County	717.225
1270	Pingyang County	Jinzhai County	4	162	Pingyang County - Jinzhai County	718.276
1271	Pingyang County	Funan County	4	243	Pingyang County - Funan County	724.239
1272	Pingyang County	Linquan County	4	259	Pingyang County - Linquan County	728.62
1273	Pingyang County	Pei County	4	318	Pingyang County - Pei County	739.668
1274	Pingyang County	Dangshan County	4	312	Pingyang County - Dangshan County	740.515
1275	Pingyang County	Linquan County	4	257	Pingyang County - Linquan County	741.105
1276	Pingyang County	Feng County	4	317	Pingyang County - Feng County	749.822
1277	Wencheng County	Wencheng County	5	5	Wencheng County - Wencheng County	0
1278	Wencheng County	Rui'an City	5	6	Wencheng County - Rui'an City	67.2387
1279	Wencheng County	Pingyang County	5	4	Wencheng County - Pingyang County	67.6596
1280	Wencheng County	Jingning She Autonomous County	5	7	Wencheng County - Jingning She Autonomous County	82.6805
1281	Wencheng County	Cangnan County	5	1	Wencheng County - Cangnan County	105.185
1282	Wencheng County	Ouhai District	5	10	Wencheng County - Ouhai District	111.345
1283	Wencheng County	Lucheng District	5	12	Wencheng County - Lucheng District	112.431
1284	Wencheng County	Longwan District	5	9	Wencheng County - Longwan District	119.175
1285	Wencheng County	Yunhe County	5	13	Wencheng County - Yunhe County	124.799
1286	Wencheng County	Taishun County	5	2	Wencheng County - Taishun County	128.482
1287	Wencheng County	Qingtian County	5	14	Wencheng County - Qingtian County	145.407
1288	Wencheng County	Yueqing City	5	16	Wencheng County - Yueqing City	150.566
1289	Wencheng County	Longquan City	5	11	Wencheng County - Longquan City	152.165
1290	Wencheng County	Wenling City	5	19	Wencheng County - Wenling City	152.734
1291	Wencheng County	Liandu District	5	20	Wencheng County - Liandu District	154.425
1292	Wencheng County	Songyang County	5	18	Wencheng County - Songyang County	155.768
1293	Wencheng County	Yongjia County	5	17	Wencheng County - Yongjia County	169.16
1294	Wencheng County	Yuhuan County	5	15	Wencheng County - Yuhuan County	178.741
1295	Wencheng County	Luqiao District	5	23	Wencheng County - Luqiao District	178.758
1296	Wencheng County	Jiaojiang District	5	26	Wencheng County - Jiaojiang District	182.647
1297	Wencheng County	Jinyun County	5	25	Wencheng County - Jinyun County	194.903
1298	Wencheng County	Linhai City	5	29	Wencheng County - Linhai City	196.414
1299	Wencheng County	Yongkang City	5	31	Wencheng County - Yongkang City	202.464
1300	Wencheng County	Longyou County	5	35	Wencheng County - Longyou County	207.519
1301	Wencheng County	Ninghai County	5	44	Wencheng County - Ninghai County	212.808
1302	Wencheng County	Wuyi County	5	28	Wencheng County - Wuyi County	213.219
1303	Wencheng County	Suichang County	5	21	Wencheng County - Suichang County	216.853
1304	Wencheng County	Tiantai County	5	40	Wencheng County - Tiantai County	217.168
1305	Wencheng County	Huangyan District	5	24	Wencheng County - Huangyan District	217.84
1306	Wencheng County	Qujiang District	5	30	Wencheng County - Qujiang District	219.166
1307	Wencheng County	Kecheng District	5	34	Wencheng County - Kecheng District	230.691
1308	Wencheng County	Xianju County	5	27	Wencheng County - Xianju County	240.334
1309	Wencheng County	Xinchang County	5	46	Wencheng County - Xinchang County	241.238
1310	Wencheng County	Qingyuan County	5	3	Wencheng County - Qingyuan County	242.679
1311	Wencheng County	Yiwu City	5	43	Wencheng County - Yiwu City	247.892
1312	Wencheng County	Jindong District	5	38	Wencheng County - Jindong District	250.247
1313	Wencheng County	Sanmen County	5	37	Wencheng County - Sanmen County	250.425
1314	Wencheng County	Jiande City	5	47	Wencheng County - Jiande City	254.529
1315	Wencheng County	Changshan County	5	32	Wencheng County - Changshan County	255.211
1316	Wencheng County	Pan'an County	5	36	Wencheng County - Pan'an County	255.247
1317	Wencheng County	Fenghua City	5	52	Wencheng County - Fenghua City	256.56
1318	Wencheng County	Wucheng District	5	33	Wencheng County - Wucheng District	260.064
1319	Wencheng County	Jiangbei District	5	68	Wencheng County - Jiangbei District	266.68
1320	Wencheng County	Beilun District	5	62	Wencheng County - Beilun District	267.278
1321	Wencheng County	Lanxi City	5	42	Wencheng County - Lanxi City	268.492
1322	Wencheng County	Shengzhou City	5	50	Wencheng County - Shengzhou City	269.704
1323	Wencheng County	Zhenhai District	5	71	Wencheng County - Zhenhai District	269.921
1324	Wencheng County	Haishu District	5	60	Wencheng County - Haishu District	270.487
1325	Wencheng County	Xiangshan County	5	45	Wencheng County - Xiangshan County	271.069
1326	Wencheng County	Jiangdong District	5	61	Wencheng County - Jiangdong District	272.402
1327	Wencheng County	Dongyang City	5	41	Wencheng County - Dongyang City	273.369
1328	Wencheng County	Kaihua County	5	39	Wencheng County - Kaihua County	278.998
1329	Wencheng County	Dongtou County	5	8	Wencheng County - Dongtou County	279.224
1330	Wencheng County	Yinzhou District	5	56	Wencheng County - Yinzhou District	281.848
1331	Wencheng County	Yuyao City	5	72	Wencheng County - Yuyao City	283.196
1332	Wencheng County	Zhuji City	5	54	Wencheng County - Zhuji City	283.55
1333	Wencheng County	Shangyu City	5	69	Wencheng County - Shangyu City	287.122
1334	Wencheng County	Jiangshan City	5	22	Wencheng County - Jiangshan City	289.788
1335	Wencheng County	Pujiang County	5	48	Wencheng County - Pujiang County	294.448
1336	Wencheng County	Chun'an County	5	49	Wencheng County - Chun'an County	298.909
1337	Wencheng County	Tonglu County	5	55	Wencheng County - Tonglu County	300.034
1338	Wencheng County	Yuecheng District	5	70	Wencheng County - Yuecheng District	300.953
1339	Wencheng County	Shaoxing County	5	65	Wencheng County - Shaoxing County	303.729
1340	Wencheng County	Cixi City	5	84	Wencheng County - Cixi City	305.727
1341	Wencheng County	Dinghai District	5	74	Wencheng County - Dinghai District	308.684
1342	Wencheng County	Fuyang City	5	67	Wencheng County - Fuyang City	312.761
1343	Wencheng County	Xiaoshan District	5	77	Wencheng County - Xiaoshan District	312.792
1344	Wencheng County	Xiacheng District	5	86	Wencheng County - Xiacheng District	322.086
1345	Wencheng County	Shangcheng District	5	83	Wencheng County - Shangcheng District	322.903
1346	Wencheng County	Xihu District	5	81	Wencheng County - Xihu District	323.39
1347	Wencheng County	Binjiang District	5	78	Wencheng County - Binjiang District	324.066
1348	Wencheng County	Gongshu District	5	88	Wencheng County - Gongshu District	325.183
1349	Wencheng County	Jianggan District	5	87	Wencheng County - Jianggan District	333.49
1350	Wencheng County	Yuhang District	5	90	Wencheng County - Yuhang District	337.483
1351	Wencheng County	Tunxi District	5	53	Wencheng County - Tunxi District	339.458
1352	Wencheng County	Putuo District	5	63	Wencheng County - Putuo District	346.395
1353	Wencheng County	Pinghu City	5	105	Wencheng County - Pinghu City	348.247
1354	Wencheng County	Lin'an City	5	79	Wencheng County - Lin'an City	350.001
1355	Wencheng County	Nanhu District	5	107	Wencheng County - Nanhu District	354.385
1356	Wencheng County	Haiyan County	5	97	Wencheng County - Haiyan County	354.534
1357	Wencheng County	Xiuzhou District	5	110	Wencheng County - Xiuzhou District	365.956
1358	Wencheng County	Deqing County	5	101	Wencheng County - Deqing County	366.483
1359	Wencheng County	Tongxiang City	5	104	Wencheng County - Tongxiang City	366.595
1360	Wencheng County	Huizhou District	5	59	Wencheng County - Huizhou District	367.94
1361	Wencheng County	Jiashan County	5	122	Wencheng County - Jiashan County	369.56
1362	Wencheng County	Haining City	5	91	Wencheng County - Haining City	374.369
1363	Wencheng County	Wuxing District	5	111	Wencheng County - Wuxing District	377.355
1364	Wencheng County	She County	5	58	Wencheng County - She County	380.935
1365	Wencheng County	Xiuning County	5	51	Wencheng County - Xiuning County	385.716
1366	Wencheng County	Nanxun District	5	108	Wencheng County - Nanxun District	388.589
1367	Wencheng County	Daishan County	5	89	Wencheng County - Daishan County	388.919
1368	Wencheng County	Changxing County	5	125	Wencheng County - Changxing County	389.203
1369	Wencheng County	Jixi County	5	75	Wencheng County - Jixi County	390.081
1370	Wencheng County	Jinshan District	5	116	Wencheng County - Jinshan District	391.151
1371	Wencheng County	Wujiang City	5	126	Wencheng County - Wujiang City	392.874
1372	Wencheng County	Changning District	5	140	Wencheng County - Changning District	401.905
1373	Wencheng County	Canglang District	5	147	Wencheng County - Canglang District	402.359
1374	Wencheng County	Jinchang District	5	155	Wencheng County - Jinchang District	405.073
1375	Wencheng County	Yixing City	5	157	Wencheng County - Yixing City	406.316
1376	Wencheng County	Shanghai Putuo District	5	146	Wencheng County - Shanghai Putuo District	406.46
1377	Wencheng County	Anji County	5	103	Wencheng County - Anji County	407.12
1378	Wencheng County	Xuhui District	5	136	Wencheng County - Xuhui District	407.695
1379	Wencheng County	Jing'an District	5	145	Wencheng County - Jing'an District	407.964
1380	Wencheng County	Pingjiang District	5	153	Wencheng County - Pingjiang District	408.283
1381	Wencheng County	Luwan District	5	142	Wencheng County - Luwan District	408.773
1382	Wencheng County	Huangpu District	5	143	Wencheng County - Huangpu District	410.272
1383	Wencheng County	Fengxian District	5	124	Wencheng County - Fengxian District	410.647
1384	Wencheng County	Zhabei District	5	151	Wencheng County - Zhabei District	411.318
1385	Wencheng County	Hongkou District	5	150	Wencheng County - Hongkou District	412.117
1386	Wencheng County	Yi County	5	64	Wencheng County - Yi County	412.989
1387	Wencheng County	Qingpu District	5	132	Wencheng County - Qingpu District	414.845
1388	Wencheng County	Songjiang District	5	127	Wencheng County - Songjiang District	415.329
1389	Wencheng County	Guangde County	5	117	Wencheng County - Guangde County	416.488
1390	Wencheng County	Minhang District	5	131	Wencheng County - Minhang District	416.611
1391	Wencheng County	Qimen County	5	57	Wencheng County - Qimen County	417.005
1392	Wencheng County	Yangpu District	5	152	Wencheng County - Yangpu District	417.018
1393	Wencheng County	Kunshan City	5	154	Wencheng County - Kunshan City	419.136
1394	Wencheng County	Xiangcheng District	5	163	Wencheng County - Xiangcheng District	420.204
1395	Wencheng County	Dongzhi County	5	66	Wencheng County - Dongzhi County	422.944
1396	Wencheng County	Jiading District	5	159	Wencheng County - Jiading District	423.135
1397	Wencheng County	Baoshan District	5	161	Wencheng County - Baoshan District	425.737
1398	Wencheng County	Huqiu District	5	156	Wencheng County - Huqiu District	426.137
1399	Wencheng County	Liyang City	5	160	Wencheng County - Liyang City	428.193
1400	Wencheng County	Beitang District	5	170	Wencheng County - Beitang District	430.907
1401	Wencheng County	Chong'an District	5	169	Wencheng County - Chong'an District	431.123
1402	Wencheng County	Nanchang District	5	166	Wencheng County - Nanchang District	431.374
1403	Wencheng County	Wuzhong District	5	135	Wencheng County - Wuzhong District	433.429
1404	Wencheng County	Jingde County	5	85	Wencheng County - Jingde County	434.081
1405	Wencheng County	Binhu District	5	164	Wencheng County - Binhu District	437.675
1406	Wencheng County	Taicang City	5	168	Wencheng County - Taicang City	437.89
1407	Wencheng County	Qingyang County	5	100	Wencheng County - Qingyang County	439.145
1408	Wencheng County	Pudong New Area	5	133	Wencheng County - Pudong New Area	439.896
1409	Wencheng County	Huishan District	5	177	Wencheng County - Huishan District	440.599
1410	Wencheng County	Huangshan District	5	82	Wencheng County - Huangshan District	442.297
1411	Wencheng County	Xishan District	5	173	Wencheng County - Xishan District	442.976
1412	Wencheng County	Wujin District	5	178	Wencheng County - Wujin District	443.622
1413	Wencheng County	Ningguo City	5	95	Wencheng County - Ningguo City	448.23
1414	Wencheng County	Changshu City	5	180	Wencheng County - Changshu City	448.599
1415	Wencheng County	Xuanzhou District	5	120	Wencheng County - Xuanzhou District	450.196
1416	Wencheng County	Qishuyan District	5	187	Wencheng County - Qishuyan District	457.433
1417	Wencheng County	Jintan City	5	184	Wencheng County - Jintan City	457.984
1418	Wencheng County	Tianning District	5	188	Wencheng County - Tianning District	458.015
1419	Wencheng County	Zhonglou District	5	190	Wencheng County - Zhonglou District	458.409
1420	Wencheng County	Suburban District	5	113	Wencheng County - Suburban District	458.67
1421	Wencheng County	Tongguanshan District	5	119	Wencheng County - Tongguanshan District	459.142
1422	Wencheng County	Jingjiang City	5	210	Wencheng County - Jingjiang City	459.38
1423	Wencheng County	Jiangyin City	5	192	Wencheng County - Jiangyin City	461.161
1424	Wencheng County	Lishui County	5	167	Wencheng County - Lishui County	462.985
1425	Wencheng County	Wuhu County	5	130	Wencheng County - Wuhu County	465.335
1426	Wencheng County	Zhangjiagang City	5	198	Wencheng County - Zhangjiagang City	466.658
1427	Wencheng County	Shitai County	5	76	Wencheng County - Shitai County	469.426
1428	Wencheng County	Tongling County	5	121	Wencheng County - Tongling County	469.707
1429	Wencheng County	Shizishan District	5	118	Wencheng County - Shizishan District	470.912
1430	Wencheng County	Susong County	5	73	Wencheng County - Susong County	474.225
1431	Wencheng County	Chongming County	5	176	Wencheng County - Chongming County	474.231
1432	Wencheng County	Jing County	5	102	Wencheng County - Jing County	474.749
1433	Wencheng County	Yingjiang District	5	93	Wencheng County - Yingjiang District	474.932
1434	Wencheng County	Gaochun County	5	148	Wencheng County - Gaochun County	479.166
1435	Wencheng County	Xinbei District	5	199	Wencheng County - Xinbei District	479.543
1436	Wencheng County	Jurong City	5	196	Wencheng County - Jurong City	480.338
1437	Wencheng County	Zongyang County	5	112	Wencheng County - Zongyang County	481.87
1438	Wencheng County	Daguan District	5	96	Wencheng County - Daguan District	482.879
1439	Wencheng County	Jiangning District	5	191	Wencheng County - Jiangning District	483.908
1440	Wencheng County	Nanling County	5	114	Wencheng County - Nanling County	484.149
1441	Wencheng County	Chongchuan District	5	200	Wencheng County - Chongchuan District	484.283
1442	Wencheng County	Tongzhou District	5	215	Wencheng County - Tongzhou District	484.317
1443	Wencheng County	Jinghu District	5	149	Wencheng County - Jinghu District	485.791
1444	Wencheng County	Yixiu District	5	99	Wencheng County - Yixiu District	485.811
1445	Wencheng County	Yijiang District	5	137	Wencheng County - Yijiang District	487.938
1446	Wencheng County	Gangzha District	5	213	Wencheng County - Gangzha District	489.308
1447	Wencheng County	Runzhou District	5	219	Wencheng County - Runzhou District	492.233
1448	Wencheng County	Danyang City	5	201	Wencheng County - Danyang City	493.108
1449	Wencheng County	Dantu District	5	214	Wencheng County - Dantu District	493.141
1450	Wencheng County	Fanchang County	5	128	Wencheng County - Fanchang County	494.002
1451	Wencheng County	Jiangyan City	5	237	Wencheng County - Jiangyan City	494.874
1452	Wencheng County	Taixing City	5	221	Wencheng County - Taixing City	495.696
1453	Wencheng County	Hailing District	5	236	Wencheng County - Hailing District	496.643
1454	Wencheng County	Jiujiang District	5	158	Wencheng County - Jiujiang District	497.255
1455	Wencheng County	Gaogang District	5	227	Wencheng County - Gaogang District	498.334
1456	Wencheng County	Yushan District	5	172	Wencheng County - Yushan District	498.751
1457	Wencheng County	Jingkou District	5	218	Wencheng County - Jingkou District	498.817
1458	Wencheng County	Lujiang County	5	139	Wencheng County - Lujiang County	498.963
1459	Wencheng County	Qinhuai District	5	203	Wencheng County - Qinhuai District	499.607
1460	Wencheng County	Wangjiang County	5	80	Wencheng County - Wangjiang County	501.088
1461	Wencheng County	Nanjing Gulou District	5	209	Wencheng County - Nanjing Gulou District	501.406
1462	Wencheng County	Yangzhong City	5	220	Wencheng County - Yangzhong City	501.695
1463	Wencheng County	Langxi County	5	129	Wencheng County - Langxi County	501.713
1464	Wencheng County	Baixia District	5	206	Wencheng County - Baixia District	502.143
1465	Wencheng County	Haimen City	5	205	Wencheng County - Haimen City	503.122
1466	Wencheng County	Rugao City	5	224	Wencheng County - Rugao City	503.668
1467	Wencheng County	Taihu County	5	92	Wencheng County - Taihu County	504.311
1468	Wencheng County	Weiyang District	5	233	Wencheng County - Weiyang District	505.139
1469	Wencheng County	Xiaguan District	5	212	Wencheng County - Xiaguan District	505.717
1470	Wencheng County	Huaining County	5	98	Wencheng County - Huaining County	507.949
1471	Wencheng County	Xuanwu District	5	211	Wencheng County - Xuanwu District	508.532
1472	Wencheng County	Sanshan District	5	134	Wencheng County - Sanshan District	508.564
1473	Wencheng County	Guangling District	5	230	Wencheng County - Guangling District	508.998
1474	Wencheng County	Hanjiang District	5	232	Wencheng County - Hanjiang District	509.093
1475	Wencheng County	Jianye District	5	204	Wencheng County - Jianye District	509.635
1476	Wencheng County	Jinjiazhuang District	5	183	Wencheng County - Jinjiazhuang District	509.83
1477	Wencheng County	Yuhuatai District	5	197	Wencheng County - Yuhuatai District	509.832
1478	Wencheng County	Hai'an County	5	239	Wencheng County - Hai'an County	510.3
1479	Wencheng County	Wuwei County	5	138	Wencheng County - Wuwei County	510.397
1480	Wencheng County	Huashan District	5	181	Wencheng County - Huashan District	512.86
1481	Wencheng County	Luhe District	5	229	Wencheng County - Luhe District	514.554
1482	Wencheng County	Qixia District	5	216	Wencheng County - Qixia District	515.54
1483	Wencheng County	Guichi District	5	94	Wencheng County - Guichi District	516.081
1484	Wencheng County	Jiangdu City	5	238	Wencheng County - Jiangdu City	517.517
1485	Wencheng County	Dangtu County	5	165	Wencheng County - Dangtu County	518.636
1486	Wencheng County	Qidong City	5	195	Wencheng County - Qidong City	522.941
1487	Wencheng County	Rudong County	5	231	Wencheng County - Rudong County	525.219
1488	Wencheng County	Yizheng City	5	228	Wencheng County - Yizheng City	527.293
1489	Wencheng County	Tongcheng City	5	123	Wencheng County - Tongcheng City	529.18
1490	Wencheng County	Langya District	5	226	Wencheng County - Langya District	533.812
1491	Wencheng County	Pukou District	5	207	Wencheng County - Pukou District	537.781
1492	Wencheng County	Qianshan County	5	106	Wencheng County - Qianshan County	538.241
1493	Wencheng County	He County	5	179	Wencheng County - He County	539.972
1494	Wencheng County	Gaoyou City	5	252	Wencheng County - Gaoyou City	540.191
1495	Wencheng County	Hanshan County	5	174	Wencheng County - Hanshan County	540.714
1496	Wencheng County	Shushan District	5	189	Wencheng County - Shushan District	544.138
1497	Wencheng County	Juchao District	5	171	Wencheng County - Juchao District	544.96
1498	Wencheng County	Yaohai District	5	193	Wencheng County - Yaohai District	545.141
1499	Wencheng County	Luyang District	5	194	Wencheng County - Luyang District	546.224
1500	Wencheng County	Lai'an County	5	235	Wencheng County - Lai'an County	547.719
1501	Wencheng County	Quanjiao County	5	208	Wencheng County - Quanjiao County	550.332
1502	Wencheng County	Dongtai City	5	251	Wencheng County - Dongtai City	550.707
1503	Wencheng County	Baohe District	5	186	Wencheng County - Baohe District	554.547
1504	Wencheng County	Xinghua City	5	261	Wencheng County - Xinghua City	556.919
1505	Wencheng County	Nanqiao District	5	225	Wencheng County - Nanqiao District	560.728
1506	Wencheng County	Dafeng City	5	272	Wencheng County - Dafeng City	562.049
1507	Wencheng County	Tianchang City	5	246	Wencheng County - Tianchang City	562.176
1508	Wencheng County	Yandu District	5	274	Wencheng County - Yandu District	564.076
1509	Wencheng County	Feidong County	5	202	Wencheng County - Feidong County	564.101
1510	Wencheng County	Shucheng County	5	144	Wencheng County - Shucheng County	566.291
1511	Wencheng County	Tinghu District	5	277	Wencheng County - Tinghu District	566.317
1512	Wencheng County	Feixi County	5	182	Wencheng County - Feixi County	567.367
1513	Wencheng County	Xuyi County	5	260	Wencheng County - Xuyi County	569.991
1514	Wencheng County	Jianhu County	5	279	Wencheng County - Jianhu County	571.7
1515	Wencheng County	Yuexi County	5	115	Wencheng County - Yuexi County	574.92
1516	Wencheng County	Mingguang City	5	250	Wencheng County - Mingguang City	583.462
1517	Wencheng County	Hongze County	5	270	Wencheng County - Hongze County	585.439
1518	Wencheng County	Shengsi County	5	109	Wencheng County - Shengsi County	587.371
1519	Wencheng County	Baoying County	5	271	Wencheng County - Baoying County	587.783
1520	Wencheng County	Changfeng County	5	223	Wencheng County - Changfeng County	590.258
1521	Wencheng County	Jin'an District	5	175	Wencheng County - Jin'an District	591.744
1522	Wencheng County	Sheyang County	5	292	Wencheng County - Sheyang County	595.411
1523	Wencheng County	Qingpu District	5	278	Wencheng County - Qingpu District	605.019
1524	Wencheng County	Yu'an District	5	185	Wencheng County - Yu'an District	605.411
1525	Wencheng County	Funing County	5	289	Wencheng County - Funing County	608.054
1526	Wencheng County	Jinhu County	5	264	Wencheng County - Jinhu County	611.448
1527	Wencheng County	Bengshan District	5	253	Wencheng County - Bengshan District	612.556
1528	Wencheng County	Qinghe District	5	283	Wencheng County - Qinghe District	613.144
1529	Wencheng County	Dingyuan County	5	234	Wencheng County - Dingyuan County	613.669
1530	Wencheng County	Tianjia'an District	5	241	Wencheng County - Tianjia'an District	614.591
1531	Wencheng County	Huaiyin District	5	284	Wencheng County - Huaiyin District	615.494
1532	Wencheng County	Longzihu District	5	256	Wencheng County - Longzihu District	615.962
1533	Wencheng County	Chuzhou District	5	280	Wencheng County - Chuzhou District	617.335
1534	Wencheng County	Wuhe County	5	266	Wencheng County - Wuhe County	617.65
1535	Wencheng County	Huaishang District	5	262	Wencheng County - Huaishang District	620.093
1536	Wencheng County	Siyang County	5	287	Wencheng County - Siyang County	622.413
1537	Wencheng County	Xiejiaji District	5	240	Wencheng County - Xiejiaji District	623.947
1538	Wencheng County	Sihong County	5	276	Wencheng County - Sihong County	624.309
1539	Wencheng County	Yuhui District	5	254	Wencheng County - Yuhui District	625.838
1540	Wencheng County	Datong District	5	245	Wencheng County - Datong District	627.094
1541	Wencheng County	Fengyang County	5	249	Wencheng County - Fengyang County	627.371
1542	Wencheng County	Huaiyuan County	5	263	Wencheng County - Huaiyuan County	632.155
1543	Wencheng County	Bagongshan District	5	242	Wencheng County - Bagongshan District	632.562
1544	Wencheng County	Si County	5	281	Wencheng County - Si County	633.815
1545	Wencheng County	Panji District	5	247	Wencheng County - Panji District	636.557
1546	Wencheng County	Huoshan County	5	141	Wencheng County - Huoshan County	637.018
1547	Wencheng County	Binhai County	5	299	Wencheng County - Binhai County	642.173
1548	Wencheng County	Sucheng District	5	291	Wencheng County - Sucheng District	647.288
1549	Wencheng County	Guzhen County	5	273	Wencheng County - Guzhen County	648.463
1550	Wencheng County	Lianshui County	5	294	Wencheng County - Lianshui County	650.043
1551	Wencheng County	Suyu District	5	297	Wencheng County - Suyu District	650.139
1552	Wencheng County	Guannan County	5	301	Wencheng County - Guannan County	650.752
1553	Wencheng County	Shuyang County	5	300	Wencheng County - Shuyang County	652.716
1554	Wencheng County	Suining County	5	295	Wencheng County - Suining County	657.844
1555	Wencheng County	Xinpu District	5	315	Wencheng County - Xinpu District	658.628
1556	Wencheng County	Haizhou District	5	314	Wencheng County - Haizhou District	661.219
1557	Wencheng County	Fengtai County	5	248	Wencheng County - Fengtai County	662.279
1558	Wencheng County	Mengcheng County	5	268	Wencheng County - Mengcheng County	664.381
1559	Wencheng County	Shou County	5	222	Wencheng County - Shou County	665.871
1560	Wencheng County	Guanyun County	5	311	Wencheng County - Guanyun County	665.95
1561	Wencheng County	Xiangshui County	5	305	Wencheng County - Xiangshui County	666.822
1562	Wencheng County	Lianyun District	5	316	Wencheng County - Lianyun District	670.054
1563	Wencheng County	Huoqiu County	5	217	Wencheng County - Huoqiu County	670.165
1564	Wencheng County	Xinyi City	5	307	Wencheng County - Xinyi City	671.383
1565	Wencheng County	Donghai County	5	313	Wencheng County - Donghai County	677.814
1566	Wencheng County	Xiangshan District	5	296	Wencheng County - Xiangshan District	682.056
1567	Wencheng County	Lingbi County	5	286	Wencheng County - Lingbi County	684.352
1568	Wencheng County	Jinzhai County	5	162	Wencheng County - Jinzhai County	690.456
1569	Wencheng County	Lieshan District	5	293	Wencheng County - Lieshan District	690.961
1570	Wencheng County	Suixi County	5	285	Wencheng County - Suixi County	692.202
1571	Wencheng County	Ganyu County	5	319	Wencheng County - Ganyu County	693.753
1572	Wencheng County	Yingshang County	5	244	Wencheng County - Yingshang County	695.526
1573	Wencheng County	Yongqiao District	5	288	Wencheng County - Yongqiao District	696.731
1574	Wencheng County	Pizhou City	5	309	Wencheng County - Pizhou City	700.412
1575	Wencheng County	Duji District	5	298	Wencheng County - Duji District	701.479
1576	Wencheng County	Lixin County	5	267	Wencheng County - Lixin County	701.673
1577	Wencheng County	Quanshan District	5	304	Wencheng County - Quanshan District	705.855
1578	Wencheng County	Yunlong District	5	303	Wencheng County - Yunlong District	711.476
1579	Wencheng County	Xuzhou Gulou District	5	306	Wencheng County - Xuzhou Gulou District	716.895
1580	Wencheng County	Xiao County	5	302	Wencheng County - Xiao County	718.939
1581	Wencheng County	Tongshan County	5	308	Wencheng County - Tongshan County	718.996
1582	Wencheng County	Yingquan District	5	265	Wencheng County - Yingquan District	723.154
1583	Wencheng County	Jieshou City	5	269	Wencheng County - Jieshou City	723.607
1584	Wencheng County	Funan County	5	243	Wencheng County - Funan County	729.8
1585	Wencheng County	Taihe County	5	275	Wencheng County - Taihe County	729.919
1586	Wencheng County	Jiawang District	5	310	Wencheng County - Jiawang District	736.215
1587	Wencheng County	Yingzhou District	5	255	Wencheng County - Yingzhou District	738.259
1588	Wencheng County	Yingdong District	5	258	Wencheng County - Yingdong District	746.037
1589	Wencheng County	Qiaocheng District	5	290	Wencheng County - Qiaocheng District	748.89
1590	Wencheng County	Guoyang County	5	282	Wencheng County - Guoyang County	749.088
1591	Wencheng County	Linquan County	5	259	Wencheng County - Linquan County	753.157
1592	Wencheng County	Pei County	5	318	Wencheng County - Pei County	771.531
1593	Wencheng County	Dangshan County	5	312	Wencheng County - Dangshan County	772.379
1594	Wencheng County	Linquan County	5	257	Wencheng County - Linquan County	772.969
1595	Wencheng County	Feng County	5	317	Wencheng County - Feng County	781.686
1596	Rui'an City	Rui'an City	6	6	Rui'an City - Rui'an City	0
1597	Rui'an City	Pingyang County	6	4	Rui'an City - Pingyang County	58.631
1598	Rui'an City	Ouhai District	6	10	Rui'an City - Ouhai District	65.2607
1599	Rui'an City	Lucheng District	6	12	Rui'an City - Lucheng District	66.3469
1600	Rui'an City	Wencheng County	6	5	Rui'an City - Wencheng County	67.2387
1601	Rui'an City	Cangnan County	6	1	Rui'an City - Cangnan County	70.429
1602	Rui'an City	Longwan District	6	9	Rui'an City - Longwan District	73.0903
1603	Rui'an City	Yueqing City	6	16	Rui'an City - Yueqing City	104.481
1604	Rui'an City	Wenling City	6	19	Rui'an City - Wenling City	106.65
1605	Rui'an City	Yongjia County	6	17	Rui'an City - Yongjia County	123.076
1606	Rui'an City	Qingtian County	6	14	Rui'an City - Qingtian County	124.714
1607	Rui'an City	Taishun County	6	2	Rui'an City - Taishun County	124.735
1608	Rui'an City	Yuhuan County	6	15	Rui'an City - Yuhuan County	132.656
1609	Rui'an City	Luqiao District	6	23	Rui'an City - Luqiao District	132.673
1610	Rui'an City	Jiaojiang District	6	26	Rui'an City - Jiaojiang District	136.563
1611	Rui'an City	Jingning She Autonomous County	6	7	Rui'an City - Jingning She Autonomous County	145.799
1612	Rui'an City	Linhai City	6	29	Rui'an City - Linhai City	150.33
1613	Rui'an City	Liandu District	6	20	Rui'an City - Liandu District	151.805
1614	Rui'an City	Ninghai County	6	44	Rui'an City - Ninghai County	166.724
1615	Rui'an City	Tiantai County	6	40	Rui'an City - Tiantai County	171.084
1616	Rui'an City	Huangyan District	6	24	Rui'an City - Huangyan District	171.755
1617	Rui'an City	Yunhe County	6	13	Rui'an City - Yunhe County	185.419
1618	Rui'an City	Songyang County	6	18	Rui'an City - Songyang County	186.787
1619	Rui'an City	Jinyun County	6	25	Rui'an City - Jinyun County	187.939
1620	Rui'an City	Yongkang City	6	31	Rui'an City - Yongkang City	191.925
1621	Rui'an City	Xianju County	6	27	Rui'an City - Xianju County	194.249
1622	Rui'an City	Xinchang County	6	46	Rui'an City - Xinchang County	195.154
1623	Rui'an City	Sanmen County	6	37	Rui'an City - Sanmen County	204.34
1624	Rui'an City	Fenghua City	6	52	Rui'an City - Fenghua City	210.476
1625	Rui'an City	Wuyi County	6	28	Rui'an City - Wuyi County	211.338
1626	Rui'an City	Longquan City	6	11	Rui'an City - Longquan City	214.093
1627	Rui'an City	Jiangbei District	6	68	Rui'an City - Jiangbei District	220.595
1628	Rui'an City	Beilun District	6	62	Rui'an City - Beilun District	221.194
1629	Rui'an City	Pan'an County	6	36	Rui'an City - Pan'an County	223.252
1630	Rui'an City	Shengzhou City	6	50	Rui'an City - Shengzhou City	223.62
1631	Rui'an City	Zhenhai District	6	71	Rui'an City - Zhenhai District	223.836
1632	Rui'an City	Haishu District	6	60	Rui'an City - Haishu District	224.402
1633	Rui'an City	Xiangshan County	6	45	Rui'an City - Xiangshan County	224.984
1634	Rui'an City	Jiangdong District	6	61	Rui'an City - Jiangdong District	226.318
1635	Rui'an City	Yiwu City	6	43	Rui'an City - Yiwu City	227.199
1636	Rui'an City	Jindong District	6	38	Rui'an City - Jindong District	233.13
1637	Rui'an City	Dongtou County	6	8	Rui'an City - Dongtou County	233.14
1638	Rui'an City	Yinzhou District	6	56	Rui'an City - Yinzhou District	235.764
1639	Rui'an City	Yuyao City	6	72	Rui'an City - Yuyao City	237.111
1640	Rui'an City	Longyou County	6	35	Rui'an City - Longyou County	238.538
1641	Rui'an City	Wucheng District	6	33	Rui'an City - Wucheng District	239.37
1642	Rui'an City	Shangyu City	6	69	Rui'an City - Shangyu City	241.038
1643	Rui'an City	Lanxi City	6	42	Rui'an City - Lanxi City	247.798
1644	Rui'an City	Suichang County	6	21	Rui'an City - Suichang County	247.872
1645	Rui'an City	Qujiang District	6	30	Rui'an City - Qujiang District	250.185
1646	Rui'an City	Yuecheng District	6	70	Rui'an City - Yuecheng District	254.869
1647	Rui'an City	Dongyang City	6	41	Rui'an City - Dongyang City	256.259
1648	Rui'an City	Shaoxing County	6	65	Rui'an City - Shaoxing County	257.644
1649	Rui'an City	Cixi City	6	84	Rui'an City - Cixi City	259.643
1650	Rui'an City	Kecheng District	6	34	Rui'an City - Kecheng District	261.71
1651	Rui'an City	Dinghai District	6	74	Rui'an City - Dinghai District	262.6
1652	Rui'an City	Zhuji City	6	54	Rui'an City - Zhuji City	262.857
1653	Rui'an City	Xiaoshan District	6	77	Rui'an City - Xiaoshan District	266.707
1654	Rui'an City	Xiacheng District	6	86	Rui'an City - Xiacheng District	276.167
1655	Rui'an City	Gongshu District	6	88	Rui'an City - Gongshu District	279.264
1656	Rui'an City	Qingyuan County	6	3	Rui'an City - Qingyuan County	279.371
1657	Rui'an City	Shangcheng District	6	83	Rui'an City - Shangcheng District	280.07
1658	Rui'an City	Jiande City	6	47	Rui'an City - Jiande City	281.858
1659	Rui'an City	Binjiang District	6	78	Rui'an City - Binjiang District	284.944
1660	Rui'an City	Changshan County	6	32	Rui'an City - Changshan County	286.23
1661	Rui'an City	Jianggan District	6	87	Rui'an City - Jianggan District	287.571
1662	Rui'an City	Yuhang District	6	90	Rui'an City - Yuhang District	291.565
1663	Rui'an City	Pujiang County	6	48	Rui'an City - Pujiang County	292.821
1664	Rui'an City	Xihu District	6	81	Rui'an City - Xihu District	293.17
1665	Rui'an City	Putuo District	6	63	Rui'an City - Putuo District	300.311
1666	Rui'an City	Pinghu City	6	105	Rui'an City - Pinghu City	302.163
1667	Rui'an City	Nanhu District	6	107	Rui'an City - Nanhu District	308.3
1668	Rui'an City	Haiyan County	6	97	Rui'an City - Haiyan County	308.449
1669	Rui'an City	Kaihua County	6	39	Rui'an City - Kaihua County	310.017
1670	Rui'an City	Fuyang City	6	67	Rui'an City - Fuyang City	317.727
1671	Rui'an City	Xiuzhou District	6	110	Rui'an City - Xiuzhou District	320.037
1672	Rui'an City	Tongxiang City	6	104	Rui'an City - Tongxiang City	320.676
1673	Rui'an City	Jiangshan City	6	22	Rui'an City - Jiangshan City	320.807
1674	Rui'an City	Jiashan County	6	122	Rui'an City - Jiashan County	323.476
1675	Rui'an City	Deqing County	6	101	Rui'an City - Deqing County	324.07
1676	Rui'an City	Chun'an County	6	49	Rui'an City - Chun'an County	326.257
1677	Rui'an City	Haining City	6	91	Rui'an City - Haining City	328.45
1678	Rui'an City	Tonglu County	6	55	Rui'an City - Tonglu County	331.053
1679	Rui'an City	Wuxing District	6	111	Rui'an City - Wuxing District	334.896
1680	Rui'an City	Nanxun District	6	108	Rui'an City - Nanxun District	342.67
1681	Rui'an City	Daishan County	6	89	Rui'an City - Daishan County	342.835
1682	Rui'an City	Jinshan District	6	116	Rui'an City - Jinshan District	345.067
1683	Rui'an City	Changxing County	6	125	Rui'an City - Changxing County	346.79
1684	Rui'an City	Wujiang City	6	126	Rui'an City - Wujiang City	346.955
1685	Rui'an City	Changning District	6	140	Rui'an City - Changning District	355.82
1686	Rui'an City	Lin'an City	6	79	Rui'an City - Lin'an City	356.291
1687	Rui'an City	Canglang District	6	147	Rui'an City - Canglang District	356.44
1688	Rui'an City	Jinchang District	6	155	Rui'an City - Jinchang District	359.154
1689	Rui'an City	Shanghai Putuo District	6	146	Rui'an City - Shanghai Putuo District	360.375
1690	Rui'an City	Anji County	6	103	Rui'an City - Anji County	361.201
1691	Rui'an City	Xuhui District	6	136	Rui'an City - Xuhui District	361.61
1692	Rui'an City	Jing'an District	6	145	Rui'an City - Jing'an District	361.88
1693	Rui'an City	Pingjiang District	6	153	Rui'an City - Pingjiang District	362.364
1694	Rui'an City	Luwan District	6	142	Rui'an City - Luwan District	362.688
1695	Rui'an City	Yixing City	6	157	Rui'an City - Yixing City	363.857
1696	Rui'an City	Huangpu District	6	143	Rui'an City - Huangpu District	364.188
1697	Rui'an City	Fengxian District	6	124	Rui'an City - Fengxian District	364.562
1698	Rui'an City	Zhabei District	6	151	Rui'an City - Zhabei District	365.234
1699	Rui'an City	Hongkou District	6	150	Rui'an City - Hongkou District	366.032
1700	Rui'an City	Qingpu District	6	132	Rui'an City - Qingpu District	368.926
1701	Rui'an City	Songjiang District	6	127	Rui'an City - Songjiang District	369.411
1702	Rui'an City	Tunxi District	6	53	Rui'an City - Tunxi District	370.477
1703	Rui'an City	Minhang District	6	131	Rui'an City - Minhang District	370.526
1704	Rui'an City	Yangpu District	6	152	Rui'an City - Yangpu District	370.934
1705	Rui'an City	Kunshan City	6	154	Rui'an City - Kunshan City	373.217
1706	Rui'an City	Guangde County	6	117	Rui'an City - Guangde County	374.075
1707	Rui'an City	Xiangcheng District	6	163	Rui'an City - Xiangcheng District	374.285
1708	Rui'an City	Jiading District	6	159	Rui'an City - Jiading District	377.216
1709	Rui'an City	Baoshan District	6	161	Rui'an City - Baoshan District	379.652
1710	Rui'an City	Huqiu District	6	156	Rui'an City - Huqiu District	380.218
1711	Rui'an City	Beitang District	6	170	Rui'an City - Beitang District	384.988
1712	Rui'an City	Chong'an District	6	169	Rui'an City - Chong'an District	385.204
1713	Rui'an City	Nanchang District	6	166	Rui'an City - Nanchang District	385.455
1714	Rui'an City	Liyang City	6	160	Rui'an City - Liyang City	385.734
1715	Rui'an City	Wuzhong District	6	135	Rui'an City - Wuzhong District	387.51
1716	Rui'an City	Binhu District	6	164	Rui'an City - Binhu District	391.756
1717	Rui'an City	Taicang City	6	168	Rui'an City - Taicang City	391.971
1718	Rui'an City	Pudong New Area	6	133	Rui'an City - Pudong New Area	393.812
1719	Rui'an City	Huishan District	6	177	Rui'an City - Huishan District	394.68
1720	Rui'an City	Xishan District	6	173	Rui'an City - Xishan District	397.058
1721	Rui'an City	Huizhou District	6	59	Rui'an City - Huizhou District	398.959
1722	Rui'an City	Wujin District	6	178	Rui'an City - Wujin District	401.163
1723	Rui'an City	Jixi County	6	75	Rui'an City - Jixi County	402.267
1724	Rui'an City	Changshu City	6	180	Rui'an City - Changshu City	402.68
1725	Rui'an City	Xuanzhou District	6	120	Rui'an City - Xuanzhou District	407.783
1726	Rui'an City	She County	6	58	Rui'an City - She County	411.954
1727	Rui'an City	Jingjiang City	6	210	Rui'an City - Jingjiang City	413.461
1728	Rui'an City	Qishuyan District	6	187	Rui'an City - Qishuyan District	413.561
1729	Rui'an City	Zhonglou District	6	190	Rui'an City - Zhonglou District	415.195
1730	Rui'an City	Jiangyin City	6	192	Rui'an City - Jiangyin City	415.243
1731	Rui'an City	Jintan City	6	184	Rui'an City - Jintan City	415.525
1732	Rui'an City	Tianning District	6	188	Rui'an City - Tianning District	415.555
1733	Rui'an City	Xiuning County	6	51	Rui'an City - Xiuning County	416.736
1734	Rui'an City	Lishui County	6	167	Rui'an City - Lishui County	420.572
1735	Rui'an City	Zhangjiagang City	6	198	Rui'an City - Zhangjiagang City	420.739
1736	Rui'an City	Wuhu County	6	130	Rui'an City - Wuhu County	422.922
1737	Rui'an City	Chongming County	6	176	Rui'an City - Chongming County	428.146
1738	Rui'an City	Xinbei District	6	199	Rui'an City - Xinbei District	433.624
1739	Rui'an City	Gaochun County	6	148	Rui'an City - Gaochun County	436.707
1740	Rui'an City	Jurong City	6	196	Rui'an City - Jurong City	437.879
1741	Rui'an City	Chongchuan District	6	200	Rui'an City - Chongchuan District	438.365
1742	Rui'an City	Tongzhou District	6	215	Rui'an City - Tongzhou District	438.398
1743	Rui'an City	Jiangning District	6	191	Rui'an City - Jiangning District	441.495
1744	Rui'an City	Nanling County	6	114	Rui'an City - Nanling County	441.736
1745	Rui'an City	Jinghu District	6	149	Rui'an City - Jinghu District	443.378
1746	Rui'an City	Gangzha District	6	213	Rui'an City - Gangzha District	443.389
1747	Rui'an City	Yi County	6	64	Rui'an City - Yi County	444.008
1748	Rui'an City	Yijiang District	6	137	Rui'an City - Yijiang District	445.525
1749	Rui'an City	Danyang City	6	201	Rui'an City - Danyang City	447.189
1750	Rui'an City	Jingde County	6	85	Rui'an City - Jingde County	447.861
1751	Rui'an City	Qimen County	6	57	Rui'an City - Qimen County	448.024
1752	Rui'an City	Jiangyan City	6	237	Rui'an City - Jiangyan City	448.955
1753	Rui'an City	Ningguo City	6	95	Rui'an City - Ningguo City	449.146
1754	Rui'an City	Dantu District	6	214	Rui'an City - Dantu District	449.513
1755	Rui'an City	Runzhou District	6	219	Rui'an City - Runzhou District	449.774
1756	Rui'an City	Taixing City	6	221	Rui'an City - Taixing City	449.777
1757	Rui'an City	Hailing District	6	236	Rui'an City - Hailing District	450.724
1758	Rui'an City	Gaogang District	6	227	Rui'an City - Gaogang District	452.415
1759	Rui'an City	Dongzhi County	6	66	Rui'an City - Dongzhi County	453.963
1760	Rui'an City	Jiujiang District	6	158	Rui'an City - Jiujiang District	454.842
1761	Rui'an City	Yangzhong City	6	220	Rui'an City - Yangzhong City	455.777
1762	Rui'an City	Yushan District	6	172	Rui'an City - Yushan District	456.338
1763	Rui'an City	Jingkou District	6	218	Rui'an City - Jingkou District	456.358
1764	Rui'an City	Qinhuai District	6	203	Rui'an City - Qinhuai District	457.194
1765	Rui'an City	Haimen City	6	205	Rui'an City - Haimen City	457.204
1766	Rui'an City	Rugao City	6	224	Rui'an City - Rugao City	457.749
1767	Rui'an City	Nanjing Gulou District	6	209	Rui'an City - Nanjing Gulou District	458.993
1768	Rui'an City	Langxi County	6	129	Rui'an City - Langxi County	459.254
1769	Rui'an City	Baixia District	6	206	Rui'an City - Baixia District	459.73
1770	Rui'an City	Weiyang District	6	233	Rui'an City - Weiyang District	462.68
1771	Rui'an City	Xiaguan District	6	212	Rui'an City - Xiaguan District	463.304
1772	Rui'an City	Hai'an County	6	239	Rui'an City - Hai'an County	464.381
1773	Rui'an City	Xuanwu District	6	211	Rui'an City - Xuanwu District	466.119
1774	Rui'an City	Sanshan District	6	134	Rui'an City - Sanshan District	466.151
1775	Rui'an City	Guangling District	6	230	Rui'an City - Guangling District	466.539
1776	Rui'an City	Hanjiang District	6	232	Rui'an City - Hanjiang District	466.633
1777	Rui'an City	Tongling County	6	121	Rui'an City - Tongling County	467.14
1778	Rui'an City	Jianye District	6	204	Rui'an City - Jianye District	467.222
1779	Rui'an City	Fanchang County	6	128	Rui'an City - Fanchang County	467.267
1780	Rui'an City	Jinjiazhuang District	6	183	Rui'an City - Jinjiazhuang District	467.417
1781	Rui'an City	Yuhuatai District	6	197	Rui'an City - Yuhuatai District	467.419
1782	Rui'an City	Qingyang County	6	100	Rui'an City - Qingyang County	470.164
1783	Rui'an City	Huashan District	6	181	Rui'an City - Huashan District	470.447
1784	Rui'an City	Jing County	6	102	Rui'an City - Jing County	470.524
1785	Rui'an City	Jiangdu City	6	238	Rui'an City - Jiangdu City	471.598
1786	Rui'an City	Luhe District	6	229	Rui'an City - Luhe District	472.141
1787	Rui'an City	Shizishan District	6	118	Rui'an City - Shizishan District	472.276
1788	Rui'an City	Qixia District	6	216	Rui'an City - Qixia District	473.081
1789	Rui'an City	Huangshan District	6	82	Rui'an City - Huangshan District	473.316
1790	Rui'an City	Dangtu County	6	165	Rui'an City - Dangtu County	476.223
1791	Rui'an City	Tongguanshan District	6	119	Rui'an City - Tongguanshan District	476.771
1792	Rui'an City	Qidong City	6	195	Rui'an City - Qidong City	477.022
1793	Rui'an City	Rudong County	6	231	Rui'an City - Rudong County	479.3
1794	Rui'an City	Suburban District	6	113	Rui'an City - Suburban District	480.385
1795	Rui'an City	Yizheng City	6	228	Rui'an City - Yizheng City	484.833
1796	Rui'an City	Langya District	6	226	Rui'an City - Langya District	491.399
1797	Rui'an City	Gaoyou City	6	252	Rui'an City - Gaoyou City	494.273
1798	Rui'an City	Pukou District	6	207	Rui'an City - Pukou District	495.368
1799	Rui'an City	He County	6	179	Rui'an City - He County	497.559
1800	Rui'an City	Hanshan County	6	174	Rui'an City - Hanshan County	498.301
1801	Rui'an City	Shitai County	6	76	Rui'an City - Shitai County	500.445
1802	Rui'an City	Juchao District	6	171	Rui'an City - Juchao District	502.547
1803	Rui'an City	Dongtai City	6	251	Rui'an City - Dongtai City	504.788
1804	Rui'an City	Susong County	6	73	Rui'an City - Susong County	505.244
1805	Rui'an City	Lai'an County	6	235	Rui'an City - Lai'an County	505.306
1806	Rui'an City	Yingjiang District	6	93	Rui'an City - Yingjiang District	505.951
1807	Rui'an City	Quanjiao County	6	208	Rui'an City - Quanjiao County	507.919
1808	Rui'an City	Xinghua City	6	261	Rui'an City - Xinghua City	511
1809	Rui'an City	Zongyang County	6	112	Rui'an City - Zongyang County	512.89
1810	Rui'an City	Daguan District	6	96	Rui'an City - Daguan District	513.898
1811	Rui'an City	Dafeng City	6	272	Rui'an City - Dafeng City	516.13
1812	Rui'an City	Yixiu District	6	99	Rui'an City - Yixiu District	516.83
1813	Rui'an City	Yandu District	6	274	Rui'an City - Yandu District	518.157
1814	Rui'an City	Nanqiao District	6	225	Rui'an City - Nanqiao District	518.315
1815	Rui'an City	Tianchang City	6	246	Rui'an City - Tianchang City	519.717
1816	Rui'an City	Tinghu District	6	277	Rui'an City - Tinghu District	520.398
1817	Rui'an City	Yaohai District	6	193	Rui'an City - Yaohai District	525.042
1818	Rui'an City	Jianhu County	6	279	Rui'an City - Jianhu County	525.781
1819	Rui'an City	Xuyi County	6	260	Rui'an City - Xuyi County	527.578
1820	Rui'an City	Lujiang County	6	139	Rui'an City - Lujiang County	529.982
1821	Rui'an City	Feidong County	6	202	Rui'an City - Feidong County	530.617
1822	Rui'an City	Wangjiang County	6	80	Rui'an City - Wangjiang County	532.107
1823	Rui'an City	Luyang District	6	194	Rui'an City - Luyang District	534.331
1824	Rui'an City	Shushan District	6	189	Rui'an City - Shushan District	534.857
1825	Rui'an City	Taihu County	6	92	Rui'an City - Taihu County	535.33
1826	Rui'an City	Wuwei County	6	138	Rui'an City - Wuwei County	536.599
1827	Rui'an City	Huaining County	6	98	Rui'an City - Huaining County	538.968
1828	Rui'an City	Baohe District	6	186	Rui'an City - Baohe District	539.058
1829	Rui'an City	Mingguang City	6	250	Rui'an City - Mingguang City	541.049
1830	Rui'an City	Shengsi County	6	109	Rui'an City - Shengsi County	541.286
1831	Rui'an City	Baoying County	6	271	Rui'an City - Baoying County	541.864
1832	Rui'an City	Hongze County	6	270	Rui'an City - Hongze County	543.026
1833	Rui'an City	Guichi District	6	94	Rui'an City - Guichi District	547.1
1834	Rui'an City	Sheyang County	6	292	Rui'an City - Sheyang County	549.493
1835	Rui'an City	Feixi County	6	182	Rui'an City - Feixi County	559.391
1836	Rui'an City	Tongcheng City	6	123	Rui'an City - Tongcheng City	560.199
1837	Rui'an City	Funing County	6	289	Rui'an City - Funing County	562.135
1838	Rui'an City	Qingpu District	6	278	Rui'an City - Qingpu District	562.606
1839	Rui'an City	Jinhu County	6	264	Rui'an City - Jinhu County	565.529
1840	Rui'an City	Qinghe District	6	283	Rui'an City - Qinghe District	567.225
1841	Rui'an City	Qianshan County	6	106	Rui'an City - Qianshan County	569.26
1842	Rui'an City	Huaiyin District	6	284	Rui'an City - Huaiyin District	569.575
1843	Rui'an City	Bengshan District	6	253	Rui'an City - Bengshan District	570.143
1844	Rui'an City	Dingyuan County	6	234	Rui'an City - Dingyuan County	571.255
1845	Rui'an City	Chuzhou District	6	280	Rui'an City - Chuzhou District	571.417
1846	Rui'an City	Longzihu District	6	256	Rui'an City - Longzihu District	573.549
1847	Rui'an City	Wuhe County	6	266	Rui'an City - Wuhe County	575.237
1848	Rui'an City	Siyang County	6	287	Rui'an City - Siyang County	576.494
1849	Rui'an City	Huaishang District	6	262	Rui'an City - Huaishang District	577.68
1850	Rui'an City	Changfeng County	6	223	Rui'an City - Changfeng County	577.821
1851	Rui'an City	Sihong County	6	276	Rui'an City - Sihong County	581.896
1852	Rui'an City	Yuhui District	6	254	Rui'an City - Yuhui District	583.425
1853	Rui'an City	Fengyang County	6	249	Rui'an City - Fengyang County	584.958
1854	Rui'an City	Huaiyuan County	6	263	Rui'an City - Huaiyuan County	589.742
1855	Rui'an City	Si County	6	281	Rui'an City - Si County	591.402
1856	Rui'an City	Yu'an District	6	185	Rui'an City - Yu'an District	593.084
1857	Rui'an City	Shucheng County	6	144	Rui'an City - Shucheng County	594.283
1858	Rui'an City	Binhai County	6	299	Rui'an City - Binhai County	596.254
1859	Rui'an City	Jin'an District	6	175	Rui'an City - Jin'an District	599.843
1860	Rui'an City	Tianjia'an District	6	241	Rui'an City - Tianjia'an District	602.154
1861	Rui'an City	Datong District	6	245	Rui'an City - Datong District	602.175
1862	Rui'an City	Lianshui County	6	294	Rui'an City - Lianshui County	604.125
1863	Rui'an City	Guannan County	6	301	Rui'an City - Guannan County	604.833
1864	Rui'an City	Sucheng District	6	291	Rui'an City - Sucheng District	604.875
1865	Rui'an City	Yuexi County	6	115	Rui'an City - Yuexi County	605.939
1866	Rui'an City	Guzhen County	6	273	Rui'an City - Guzhen County	606.05
1867	Rui'an City	Shuyang County	6	300	Rui'an City - Shuyang County	606.797
1868	Rui'an City	Suyu District	6	297	Rui'an City - Suyu District	607.726
1869	Rui'an City	Xiejiaji District	6	240	Rui'an City - Xiejiaji District	611.51
1870	Rui'an City	Xinpu District	6	315	Rui'an City - Xinpu District	612.709
1871	Rui'an City	Haizhou District	6	314	Rui'an City - Haizhou District	615.3
1872	Rui'an City	Suining County	6	295	Rui'an City - Suining County	615.431
1873	Rui'an City	Guanyun County	6	311	Rui'an City - Guanyun County	620.031
1874	Rui'an City	Bagongshan District	6	242	Rui'an City - Bagongshan District	620.124
1875	Rui'an City	Xiangshui County	6	305	Rui'an City - Xiangshui County	620.903
1876	Rui'an City	Mengcheng County	6	268	Rui'an City - Mengcheng County	621.968
1877	Rui'an City	Panji District	6	247	Rui'an City - Panji District	624.08
1878	Rui'an City	Lianyun District	6	316	Rui'an City - Lianyun District	624.135
1879	Rui'an City	Xinyi City	6	307	Rui'an City - Xinyi City	625.464
1880	Rui'an City	Donghai County	6	313	Rui'an City - Donghai County	631.895
1881	Rui'an City	Xiangshan District	6	296	Rui'an City - Xiangshan District	639.643
1882	Rui'an City	Lingbi County	6	286	Rui'an City - Lingbi County	641.939
1883	Rui'an City	Shou County	6	222	Rui'an City - Shou County	647.549
1884	Rui'an City	Ganyu County	6	319	Rui'an City - Ganyu County	647.834
1885	Rui'an City	Lieshan District	6	293	Rui'an City - Lieshan District	648.548
1886	Rui'an City	Suixi County	6	285	Rui'an City - Suixi County	649.789
1887	Rui'an City	Fengtai County	6	248	Rui'an City - Fengtai County	649.842
1888	Rui'an City	Huoshan County	6	141	Rui'an City - Huoshan County	652.971
1889	Rui'an City	Huoqiu County	6	217	Rui'an City - Huoqiu County	654.056
1890	Rui'an City	Yongqiao District	6	288	Rui'an City - Yongqiao District	654.318
1891	Rui'an City	Pizhou City	6	309	Rui'an City - Pizhou City	654.493
1892	Rui'an City	Duji District	6	298	Rui'an City - Duji District	659.066
1893	Rui'an City	Lixin County	6	267	Rui'an City - Lixin County	659.26
1894	Rui'an City	Quanshan District	6	304	Rui'an City - Quanshan District	663.442
1895	Rui'an City	Yunlong District	6	303	Rui'an City - Yunlong District	669.063
1896	Rui'an City	Xuzhou Gulou District	6	306	Rui'an City - Xuzhou Gulou District	674.482
1897	Rui'an City	Xiao County	6	302	Rui'an City - Xiao County	676.526
1898	Rui'an City	Tongshan County	6	308	Rui'an City - Tongshan County	676.583
1899	Rui'an City	Yingquan District	6	265	Rui'an City - Yingquan District	680.741
1900	Rui'an City	Jieshou City	6	269	Rui'an City - Jieshou City	681.194
1901	Rui'an City	Yingshang County	6	244	Rui'an City - Yingshang County	683.089
1902	Rui'an City	Taihe County	6	275	Rui'an City - Taihe County	687.506
1903	Rui'an City	Jiawang District	6	310	Rui'an City - Jiawang District	693.802
1904	Rui'an City	Yingzhou District	6	255	Rui'an City - Yingzhou District	703.173
1905	Rui'an City	Yingdong District	6	258	Rui'an City - Yingdong District	703.624
1906	Rui'an City	Qiaocheng District	6	290	Rui'an City - Qiaocheng District	706.477
1907	Rui'an City	Guoyang County	6	282	Rui'an City - Guoyang County	706.675
1908	Rui'an City	Jinzhai County	6	162	Rui'an City - Jinzhai County	707.726
1909	Rui'an City	Funan County	6	243	Rui'an City - Funan County	713.69
1910	Rui'an City	Linquan County	6	259	Rui'an City - Linquan County	718.071
1911	Rui'an City	Pei County	6	318	Rui'an City - Pei County	729.118
1912	Rui'an City	Dangshan County	6	312	Rui'an City - Dangshan County	729.965
1913	Rui'an City	Linquan County	6	257	Rui'an City - Linquan County	730.556
1914	Rui'an City	Feng County	6	317	Rui'an City - Feng County	739.273
1915	Jingning She Autonomous County	Jingning She Autonomous County	7	7	Jingning She Autonomous County - Jingning She Autonomous County	0
1916	Jingning She Autonomous County	Yunhe County	7	13	Jingning She Autonomous County - Yunhe County	42.8186
1917	Jingning She Autonomous County	Longquan City	7	11	Jingning She Autonomous County - Longquan City	70.1851
1918	Jingning She Autonomous County	Liandu District	7	20	Jingning She Autonomous County - Liandu District	72.4453
1919	Jingning She Autonomous County	Songyang County	7	18	Jingning She Autonomous County - Songyang County	73.7879
1920	Jingning She Autonomous County	Wencheng County	7	5	Jingning She Autonomous County - Wencheng County	82.6805
1921	Jingning She Autonomous County	Taishun County	7	2	Jingning She Autonomous County - Taishun County	86.4412
1922	Jingning She Autonomous County	Qingtian County	7	14	Jingning She Autonomous County - Qingtian County	108.104
1923	Jingning She Autonomous County	Jinyun County	7	25	Jingning She Autonomous County - Jinyun County	112.923
1924	Jingning She Autonomous County	Yongkang City	7	31	Jingning She Autonomous County - Yongkang City	120.484
1925	Jingning She Autonomous County	Longyou County	7	35	Jingning She Autonomous County - Longyou County	125.538
1926	Jingning She Autonomous County	Wuyi County	7	28	Jingning She Autonomous County - Wuyi County	131.239
1927	Jingning She Autonomous County	Suichang County	7	21	Jingning She Autonomous County - Suichang County	134.873
1928	Jingning She Autonomous County	Qujiang District	7	30	Jingning She Autonomous County - Qujiang District	137.185
1929	Jingning She Autonomous County	Rui'an City	7	6	Jingning She Autonomous County - Rui'an City	145.799
1930	Jingning She Autonomous County	Pingyang County	7	4	Jingning She Autonomous County - Pingyang County	146.22
1931	Jingning She Autonomous County	Kecheng District	7	34	Jingning She Autonomous County - Kecheng District	148.711
1932	Jingning She Autonomous County	Lucheng District	7	12	Jingning She Autonomous County - Lucheng District	149.893
1933	Jingning She Autonomous County	Cangnan County	7	1	Jingning She Autonomous County - Cangnan County	158.113
1934	Jingning She Autonomous County	Qingyuan County	7	3	Jingning She Autonomous County - Qingyuan County	160.699
1935	Jingning She Autonomous County	Yiwu City	7	43	Jingning She Autonomous County - Yiwu City	167.863
1936	Jingning She Autonomous County	Jindong District	7	38	Jingning She Autonomous County - Jindong District	168.267
1937	Jingning She Autonomous County	Ouhai District	7	10	Jingning She Autonomous County - Ouhai District	171.968
1938	Jingning She Autonomous County	Jiande City	7	47	Jingning She Autonomous County - Jiande City	172.549
1939	Jingning She Autonomous County	Changshan County	7	32	Jingning She Autonomous County - Changshan County	173.231
1940	Jingning She Autonomous County	Pan'an County	7	36	Jingning She Autonomous County - Pan'an County	173.267
1941	Jingning She Autonomous County	Xianju County	7	27	Jingning She Autonomous County - Xianju County	174.422
1942	Jingning She Autonomous County	Longwan District	7	9	Jingning She Autonomous County - Longwan District	176.522
1943	Jingning She Autonomous County	Wucheng District	7	33	Jingning She Autonomous County - Wucheng District	180.061
1944	Jingning She Autonomous County	Yongjia County	7	17	Jingning She Autonomous County - Yongjia County	181.833
1945	Jingning She Autonomous County	Lanxi City	7	42	Jingning She Autonomous County - Lanxi City	188.489
1946	Jingning She Autonomous County	Dongyang City	7	41	Jingning She Autonomous County - Dongyang City	191.389
1947	Jingning She Autonomous County	Yueqing City	7	16	Jingning She Autonomous County - Yueqing City	193.155
1948	Jingning She Autonomous County	Kaihua County	7	39	Jingning She Autonomous County - Kaihua County	197.018
1949	Jingning She Autonomous County	Zhuji City	7	54	Jingning She Autonomous County - Zhuji City	203.521
1950	Jingning She Autonomous County	Jiangshan City	7	22	Jingning She Autonomous County - Jiangshan City	207.808
1951	Jingning She Autonomous County	Pujiang County	7	48	Jingning She Autonomous County - Pujiang County	212.468
1952	Jingning She Autonomous County	Chun'an County	7	49	Jingning She Autonomous County - Chun'an County	216.929
1953	Jingning She Autonomous County	Tonglu County	7	55	Jingning She Autonomous County - Tonglu County	218.053
1954	Jingning She Autonomous County	Linhai City	7	29	Jingning She Autonomous County - Linhai City	222.313
1955	Jingning She Autonomous County	Fuyang City	7	67	Jingning She Autonomous County - Fuyang City	230.781
1956	Jingning She Autonomous County	Wenling City	7	19	Jingning She Autonomous County - Wenling City	231.294
1957	Jingning She Autonomous County	Jiaojiang District	7	26	Jingning She Autonomous County - Jiaojiang District	234.185
1958	Jingning She Autonomous County	Tiantai County	7	40	Jingning She Autonomous County - Tiantai County	236.911
1959	Jingning She Autonomous County	Xinchang County	7	46	Jingning She Autonomous County - Xinchang County	238.716
1960	Jingning She Autonomous County	Shangcheng District	7	83	Jingning She Autonomous County - Shangcheng District	240.923
1961	Jingning She Autonomous County	Shengzhou City	7	50	Jingning She Autonomous County - Shengzhou City	241.376
1962	Jingning She Autonomous County	Xihu District	7	81	Jingning She Autonomous County - Xihu District	241.41
1963	Jingning She Autonomous County	Xiacheng District	7	86	Jingning She Autonomous County - Xiacheng District	242.056
1964	Jingning She Autonomous County	Binjiang District	7	78	Jingning She Autonomous County - Binjiang District	242.086
1965	Jingning She Autonomous County	Luqiao District	7	23	Jingning She Autonomous County - Luqiao District	242.529
1966	Jingning She Autonomous County	Gongshu District	7	88	Jingning She Autonomous County - Gongshu District	245.154
1967	Jingning She Autonomous County	Shaoxing County	7	65	Jingning She Autonomous County - Shaoxing County	248.826
1968	Jingning She Autonomous County	Jianggan District	7	87	Jingning She Autonomous County - Jianggan District	253.461
1969	Jingning She Autonomous County	Yuecheng District	7	70	Jingning She Autonomous County - Yuecheng District	254.758
1970	Jingning She Autonomous County	Xiaoshan District	7	77	Jingning She Autonomous County - Xiaoshan District	256.387
1971	Jingning She Autonomous County	Yuhuan County	7	15	Jingning She Autonomous County - Yuhuan County	257.301
1972	Jingning She Autonomous County	Yuhang District	7	90	Jingning She Autonomous County - Yuhang District	257.454
1973	Jingning She Autonomous County	Tunxi District	7	53	Jingning She Autonomous County - Tunxi District	257.478
1974	Jingning She Autonomous County	Shangyu City	7	69	Jingning She Autonomous County - Shangyu City	258.794
1975	Jingning She Autonomous County	Huangyan District	7	24	Jingning She Autonomous County - Huangyan District	259.4
1976	Jingning She Autonomous County	Lin'an City	7	79	Jingning She Autonomous County - Lin'an City	268.021
1977	Jingning She Autonomous County	Jiangbei District	7	68	Jingning She Autonomous County - Jiangbei District	277.997
1978	Jingning She Autonomous County	Ninghai County	7	44	Jingning She Autonomous County - Ninghai County	279.935
1979	Jingning She Autonomous County	Zhenhai District	7	71	Jingning She Autonomous County - Zhenhai District	281.238
1980	Jingning She Autonomous County	Haishu District	7	60	Jingning She Autonomous County - Haishu District	281.804
1981	Jingning She Autonomous County	Jiangdong District	7	61	Jingning She Autonomous County - Jiangdong District	283.72
1982	Jingning She Autonomous County	Yuyao City	7	72	Jingning She Autonomous County - Yuyao City	284.31
1983	Jingning She Autonomous County	Deqing County	7	101	Jingning She Autonomous County - Deqing County	284.503
1984	Jingning She Autonomous County	Haiyan County	7	97	Jingning She Autonomous County - Haiyan County	284.704
1985	Jingning She Autonomous County	Xiuzhou District	7	110	Jingning She Autonomous County - Xiuzhou District	285.926
1986	Jingning She Autonomous County	Huizhou District	7	59	Jingning She Autonomous County - Huizhou District	285.96
1987	Jingning She Autonomous County	Nanhu District	7	107	Jingning She Autonomous County - Nanhu District	286.129
1988	Jingning She Autonomous County	Tongxiang City	7	104	Jingning She Autonomous County - Tongxiang City	286.566
1989	Jingning She Autonomous County	Fenghua City	7	52	Jingning She Autonomous County - Fenghua City	292.439
1990	Jingning She Autonomous County	Jiashan County	7	122	Jingning She Autonomous County - Jiashan County	293.727
1991	Jingning She Autonomous County	Haining City	7	91	Jingning She Autonomous County - Haining City	294.339
1992	Jingning She Autonomous County	Beilun District	7	62	Jingning She Autonomous County - Beilun District	295.29
1993	Jingning She Autonomous County	Wuxing District	7	111	Jingning She Autonomous County - Wuxing District	295.375
1994	Jingning She Autonomous County	Yinzhou District	7	56	Jingning She Autonomous County - Yinzhou District	296.257
1995	Jingning She Autonomous County	She County	7	58	Jingning She Autonomous County - She County	298.955
1996	Jingning She Autonomous County	Sanmen County	7	37	Jingning She Autonomous County - Sanmen County	300.064
1997	Jingning She Autonomous County	Xiuning County	7	51	Jingning She Autonomous County - Xiuning County	303.736
1998	Jingning She Autonomous County	Cixi City	7	84	Jingning She Autonomous County - Cixi City	305.117
1999	Jingning She Autonomous County	Pinghu City	7	105	Jingning She Autonomous County - Pinghu City	307.134
[truncated: 99,762 more rows]

## Sheet: time_distance_in_2022
ObjectID	Origin city name	Destination city name	OriginID	DestinationID	O-D city pair name	time distance/min
1	Cangnan County	Cangnan County	1	1	Cangnan County - Cangnan County	0
2	Cangnan County	Longgang City	1	3	Cangnan County - Longgang City	15.9988
3	Cangnan County	Pingyang County	1	5	Cangnan County - Pingyang County	18.6207
4	Cangnan County	Rui'an City	1	7	Cangnan County - Rui'an City	28.5083
5	Cangnan County	Wencheng County	1	6	Cangnan County - Wencheng County	44.5151
6	Cangnan County	Lucheng District	1	12	Cangnan County - Lucheng District	44.7222
7	Cangnan County	Ouhai District	1	11	Cangnan County - Ouhai District	44.7356
8	Cangnan County	Longwan District	1	9	Cangnan County - Longwan District	47.6445
9	Cangnan County	Yongjia County	1	17	Cangnan County - Yongjia County	57.7348
10	Cangnan County	Yueqing City	1	15	Cangnan County - Yueqing City	59.6828
11	Cangnan County	Taishun County	1	2	Cangnan County - Taishun County	64.3555
12	Cangnan County	Qingtian County	1	16	Cangnan County - Qingtian County	72.368
13	Cangnan County	Dongtou District	1	8	Cangnan County - Dongtou District	78.5293
14	Cangnan County	Yuhuan City	1	18	Cangnan County - Yuhuan City	85.3835
15	Cangnan County	Liandu District	1	21	Cangnan County - Liandu District	95.249
16	Cangnan County	Wenling City	1	19	Cangnan County - Wenling City	103.098
17	Cangnan County	Luqiao District	1	23	Cangnan County - Luqiao District	104.833
18	Cangnan County	Huangyan District	1	25	Cangnan County - Huangyan District	105.002
19	Cangnan County	Xianju County	1	28	Cangnan County - Xianju County	111.505
20	Cangnan County	Jinyun County	1	24	Cangnan County - Jinyun County	112.299
21	Cangnan County	Jiaojiang District	1	26	Cangnan County - Jiaojiang District	115.555
22	Cangnan County	Jingning She Autonomous County	1	10	Cangnan County - Jingning She Autonomous County	118.3
23	Cangnan County	Yongkang City	1	32	Cangnan County - Yongkang City	119.381
24	Cangnan County	Sanmen County	1	40	Cangnan County - Sanmen County	119.955
25	Cangnan County	Linhai City	1	30	Cangnan County - Linhai City	120.053
26	Cangnan County	Yunhe County	1	14	Cangnan County - Yunhe County	128.035
27	Cangnan County	Wuyi County	1	31	Cangnan County - Wuyi County	129.12
28	Cangnan County	Pan'an County	1	36	Cangnan County - Pan'an County	129.715
29	Cangnan County	Jindong District	1	38	Cangnan County - Jindong District	134.523
30	Cangnan County	Songyang County	1	20	Cangnan County - Songyang County	135.66
31	Cangnan County	Ninghai County	1	45	Cangnan County - Ninghai County	140.927
32	Cangnan County	Tiantai County	1	41	Cangnan County - Tiantai County	143.456
33	Cangnan County	Wucheng District	1	37	Cangnan County - Wucheng District	144.881
34	Cangnan County	Shengzhou City	1	51	Cangnan County - Shengzhou City	149.264
35	Cangnan County	Xinchang County	1	48	Cangnan County - Xinchang County	151.716
36	Cangnan County	Dongyang City	1	43	Cangnan County - Dongyang City	152.899
37	Cangnan County	Suichang County	1	22	Cangnan County - Suichang County	153.126
38	Cangnan County	Lanxi City	1	42	Cangnan County - Lanxi City	154.607
39	Cangnan County	Haishu District	1	62	Cangnan County - Haishu District	156.5
40	Cangnan County	Longquan City	1	13	Cangnan County - Longquan City	157.432
41	Cangnan County	Keqiao District	1	75	Cangnan County - Keqiao District	158.55
42	Cangnan County	Jiangbei District	1	63	Cangnan County - Jiangbei District	158.565
43	Cangnan County	Yiwu City	1	44	Cangnan County - Yiwu City	159.293
44	Cangnan County	Yinzhou District	1	60	Cangnan County - Yinzhou District	159.532
45	Cangnan County	Fenghua District	1	53	Cangnan County - Fenghua District	160.928
46	Cangnan County	Yuecheng District	1	66	Cangnan County - Yuecheng District	165.749
47	Cangnan County	Qingyuan County	1	4	Cangnan County - Qingyuan County	167.009
48	Cangnan County	Pujiang County	1	46	Cangnan County - Pujiang County	167.987
49	Cangnan County	Zhuji City	1	54	Cangnan County - Zhuji City	170.735
50	Cangnan County	Zhenhai District	1	65	Cangnan County - Zhenhai District	172.217
51	Cangnan County	Longyou County	1	35	Cangnan County - Longyou County	172.708
52	Cangnan County	Xiangshan County	1	49	Cangnan County - Xiangshan County	173.585
53	Cangnan County	Xiacheng District	1	87	Cangnan County - Xiacheng District	175.13
54	Cangnan County	Jianggan District	1	84	Cangnan County - Jianggan District	176.244
55	Cangnan County	Xiaoshan District	1	78	Cangnan County - Xiaoshan District	176.95
56	Cangnan County	Kecheng District	1	33	Cangnan County - Kecheng District	178.175
57	Cangnan County	Beilun District	1	64	Cangnan County - Beilun District	178.631
58	Cangnan County	Shangcheng District	1	82	Cangnan County - Shangcheng District	179.13
59	Cangnan County	Binjiang District	1	80	Cangnan County - Binjiang District	180.104
60	Cangnan County	Xihu District	1	85	Cangnan County - Xihu District	180.376
61	Cangnan County	Gongshu District	1	88	Cangnan County - Gongshu District	180.534
62	Cangnan County	Shangyu District	1	70	Cangnan County - Shangyu District	182.432
63	Cangnan County	Qujiang District	1	34	Cangnan County - Qujiang District	182.724
64	Cangnan County	Jiande City	1	47	Cangnan County - Jiande City	185.586
65	Cangnan County	Yuyao City	1	72	Cangnan County - Yuyao City	186.039
66	Cangnan County	Yuhang District	1	91	Cangnan County - Yuhang District	187.581
67	Cangnan County	Jiangshan City	1	27	Cangnan County - Jiangshan City	189.459
68	Cangnan County	Cixi City	1	79	Cangnan County - Cixi City	190.301
69	Cangnan County	Tonglu County	1	56	Cangnan County - Tonglu County	194.36
70	Cangnan County	Haining City	1	94	Cangnan County - Haining City	198.404
71	Cangnan County	Chun'an County	1	50	Cangnan County - Chun'an County	201.586
72	Cangnan County	Fuyang District	1	69	Cangnan County - Fuyang District	201.675
73	Cangnan County	Tongxiang City	1	103	Cangnan County - Tongxiang City	201.823
74	Cangnan County	Changshan County	1	29	Cangnan County - Changshan County	202.216
75	Cangnan County	Deqing County	1	95	Cangnan County - Deqing County	203.028
76	Cangnan County	Nanhu District	1	108	Cangnan County - Nanhu District	205.552
77	Cangnan County	Dinghai District	1	73	Cangnan County - Dinghai District	207.046
78	Cangnan County	Lin'an District	1	81	Cangnan County - Lin'an District	208.534
79	Cangnan County	Haiyan County	1	96	Cangnan County - Haiyan County	210.928
80	Cangnan County	Xiuzhou District	1	110	Cangnan County - Xiuzhou District	211.551
81	Cangnan County	Kaihua County	1	39	Cangnan County - Kaihua County	213.251
82	Cangnan County	Jiashan County	1	113	Cangnan County - Jiashan County	217.997
83	Cangnan County	Pinghu City	1	107	Cangnan County - Pinghu City	218.207
84	Cangnan County	Zhejiang Putuo District	1	67	Cangnan County - Zhejiang Putuo District	221.872
85	Cangnan County	Anji County	1	102	Cangnan County - Anji County	223.727
86	Cangnan County	Daishan County	1	89	Cangnan County - Daishan County	224.434
87	Cangnan County	Minhang District	1	129	Cangnan County - Minhang District	226.217
88	Cangnan County	Shanghai Putuo District	1	141	Cangnan County - Shanghai Putuo District	226.414
89	Cangnan County	Wuxing District	1	114	Cangnan County - Wuxing District	227.196
90	Cangnan County	Changning District	1	135	Cangnan County - Changning District	227.536
91	Cangnan County	Nanxun District	1	115	Cangnan County - Nanxun District	227.66
92	Cangnan County	Xuhui District	1	134	Cangnan County - Xuhui District	227.784
93	Cangnan County	Changxing County	1	123	Cangnan County - Changxing County	228.903
94	Cangnan County	Jing'an District	1	137	Cangnan County - Jing'an District	229.78
95	Cangnan County	Huangpu District	1	139	Cangnan County - Huangpu District	231.603
96	Cangnan County	Songjiang District	1	125	Cangnan County - Songjiang District	233.625
97	Cangnan County	Qingpu District	1	131	Cangnan County - Qingpu District	233.855
98	Cangnan County	Hongkou District	1	145	Cangnan County - Hongkou District	235.367
99	Cangnan County	Jiading District	1	153	Cangnan County - Jiading District	235.719
100	Cangnan County	Jinshan District	1	109	Cangnan County - Jinshan District	236.121
101	Cangnan County	Yixing City	1	147	Cangnan County - Yixing City	236.659
102	Cangnan County	Yangpu District	1	143	Cangnan County - Yangpu District	237.328
103	Cangnan County	Xuanzhou District	1	121	Cangnan County - Xuanzhou District	237.742
104	Cangnan County	Pudong New Area	1	136	Cangnan County - Pudong New Area	238.457
105	Cangnan County	Wujiang District	1	130	Cangnan County - Wujiang District	240.074
106	Cangnan County	Baoshan District	1	156	Cangnan County - Baoshan District	240.481
107	Cangnan County	Jixi County	1	68	Cangnan County - Jixi County	241.477
108	Cangnan County	Fengxian District	1	122	Cangnan County - Fengxian District	241.61
109	Cangnan County	Guangde City	1	116	Cangnan County - Guangde City	242.384
110	Cangnan County	Taicang City	1	157	Cangnan County - Taicang City	244.313
111	Cangnan County	Liyang City	1	152	Cangnan County - Liyang City	246.43
112	Cangnan County	Kunshan City	1	154	Cangnan County - Kunshan City	247.938
113	Cangnan County	Wuzhong District	1	140	Cangnan County - Wuzhong District	247.999
114	Cangnan County	Yuhuatai District	1	194	Cangnan County - Yuhuatai District	253.112
115	Cangnan County	Wuhu County	1	127	Cangnan County - Wuhu County	253.126
116	Cangnan County	Gusu District	1	149	Cangnan County - Gusu District	253.638
117	Cangnan County	Huqiu District	1	146	Cangnan County - Huqiu District	253.926
118	Cangnan County	Xiangcheng District	1	151	Cangnan County - Xiangcheng District	253.966
119	Cangnan County	Qinhuai District	1	197	Cangnan County - Qinhuai District	255.593
120	Cangnan County	Jiangning District	1	193	Cangnan County - Jiangning District	255.869
121	Cangnan County	Huizhou District	1	57	Cangnan County - Huizhou District	256.361
122	Cangnan County	She County	1	59	Cangnan County - She County	257.434
123	Cangnan County	Jianye District	1	195	Cangnan County - Jianye District	257.446
124	Cangnan County	Xuanwu District	1	199	Cangnan County - Xuanwu District	258.648
125	Cangnan County	Xiuning County	1	55	Cangnan County - Xiuning County	260.726
126	Cangnan County	Nanjing Gulou District	1	202	Cangnan County - Nanjing Gulou District	261.469
127	Cangnan County	Lishui District	1	165	Cangnan County - Lishui District	261.61
128	Cangnan County	Tunxi District	1	52	Cangnan County - Tunxi District	261.941
129	Cangnan County	Qixia District	1	204	Cangnan County - Qixia District	265.006
130	Cangnan County	Jingde County	1	83	Cangnan County - Jingde County	268.272
131	Cangnan County	Pukou District	1	201	Cangnan County - Pukou District	269.036
132	Cangnan County	Jiujiang District	1	148	Cangnan County - Jiujiang District	269.255
133	Cangnan County	Ningguo City	1	100	Cangnan County - Ningguo City	269.454
134	Cangnan County	Jinghu District	1	142	Cangnan County - Jinghu District	269.902
135	Cangnan County	Wujin District	1	173	Cangnan County - Wujin District	270.559
136	Cangnan County	Nanling County	1	118	Cangnan County - Nanling County	270.772
137	Cangnan County	Langxi County	1	128	Cangnan County - Langxi County	271.65
138	Cangnan County	Jintan District	1	177	Cangnan County - Jintan District	272.813
139	Cangnan County	Jing County	1	104	Cangnan County - Jing County	274.444
140	Cangnan County	Xinwu District	1	158	Cangnan County - Xinwu District	275.161
141	Cangnan County	Changshu City	1	170	Cangnan County - Changshu City	276.334
142	Cangnan County	Tianning District	1	180	Cangnan County - Tianning District	276.809
143	Cangnan County	Xishan District	1	164	Cangnan County - Xishan District	276.995
144	Cangnan County	Zhonglou District	1	181	Cangnan County - Zhonglou District	277.364
145	Cangnan County	Liangxi District	1	162	Cangnan County - Liangxi District	278.134
146	Cangnan County	Huishan District	1	171	Cangnan County - Huishan District	278.588
147	Cangnan County	Gaochun District	1	144	Cangnan County - Gaochun District	279.121
148	Cangnan County	Binhu District	1	160	Cangnan County - Binhu District	280.282
149	Cangnan County	Huashan District	1	169	Cangnan County - Huashan District	280.501
150	Cangnan County	Xinbei District	1	184	Cangnan County - Xinbei District	281.758
151	Cangnan County	Yushan District	1	166	Cangnan County - Yushan District	282.799
152	Cangnan County	Jurong City	1	192	Cangnan County - Jurong City	283.046
153	Cangnan County	Bowang District	1	159	Cangnan County - Bowang District	283.257
154	Cangnan County	Luhe District	1	214	Cangnan County - Luhe District	283.388
155	Cangnan County	Yijiang District	1	132	Cangnan County - Yijiang District	283.667
156	Cangnan County	Fanchang District	1	126	Cangnan County - Fanchang District	284.804
157	Cangnan County	Yi County	1	61	Cangnan County - Yi County	288.01
158	Cangnan County	Dangtu County	1	161	Cangnan County - Dangtu County	289.011
159	Cangnan County	Nanqiao District	1	207	Cangnan County - Nanqiao District	289.837
160	Cangnan County	Haimen District	1	190	Cangnan County - Haimen District	291.251
161	Cangnan County	Quanjiao County	1	203	Cangnan County - Quanjiao County	291.284
162	Cangnan County	Chaohu City	1	163	Cangnan County - Chaohu City	292.723
163	Cangnan County	Zhangjiagang City	1	189	Cangnan County - Zhangjiagang City	292.892
164	Cangnan County	Qidong City	1	188	Cangnan County - Qidong City	293.722
165	Cangnan County	Qimen County	1	58	Cangnan County - Qimen County	294.109
166	Cangnan County	Chongchuan District	1	200	Cangnan County - Chongchuan District	294.211
167	Cangnan County	Yizheng City	1	212	Cangnan County - Yizheng City	294.252
168	Cangnan County	Langya District	1	213	Cangnan County - Langya District	294.62
169	Cangnan County	Huangshan District	1	86	Cangnan County - Huangshan District	296.138
170	Cangnan County	He County	1	176	Cangnan County - He County	296.976
171	Cangnan County	Jiangyin City	1	191	Cangnan County - Jiangyin City	297.402
172	Cangnan County	Chongming District	1	167	Cangnan County - Chongming District	297.482
173	Cangnan County	Danyang City	1	196	Cangnan County - Danyang City	298.809
174	Cangnan County	Dantu District	1	206	Cangnan County - Dantu District	299.273
175	Cangnan County	Tongzhou District	1	205	Cangnan County - Tongzhou District	299.44
176	Cangnan County	Runzhou District	1	209	Cangnan County - Runzhou District	301.277
177	Cangnan County	Jingjiang City	1	198	Cangnan County - Jingjiang City	303.392
178	Cangnan County	Tongguan District	1	119	Cangnan County - Tongguan District	303.399
179	Cangnan County	Suburban District	1	117	Cangnan County - Suburban District	304.755
180	Cangnan County	Yi'an District	1	120	Cangnan County - Yi'an District	305.03
181	Cangnan County	Jingkou District	1	210	Cangnan County - Jingkou District	306.011
182	Cangnan County	Lai'an County	1	221	Cangnan County - Lai'an County	306.532
183	Cangnan County	Hanshan County	1	175	Cangnan County - Hanshan County	308.23
184	Cangnan County	Yangzhong City	1	211	Cangnan County - Yangzhong City	308.932
185	Cangnan County	Wuwei City	1	138	Cangnan County - Wuwei City	309.257
186	Cangnan County	Hanjiang District	1	217	Cangnan County - Hanjiang District	310.225
187	Cangnan County	Tianchang City	1	235	Cangnan County - Tianchang City	312.6
188	Cangnan County	Baohe District	1	179	Cangnan County - Baohe District	312.705
189	Cangnan County	Guangling District	1	219	Cangnan County - Guangling District	313.562
190	Cangnan County	Guichi District	1	101	Cangnan County - Guichi District	315.111
191	Cangnan County	Qingyang County	1	99	Cangnan County - Qingyang County	317.548
192	Cangnan County	Yaohai District	1	183	Cangnan County - Yaohai District	317.653
193	Cangnan County	Shushan District	1	182	Cangnan County - Shushan District	318.093
194	Cangnan County	Longzihu District	1	246	Cangnan County - Longzihu District	318.23
195	Cangnan County	Rudong County	1	218	Cangnan County - Rudong County	318.364
196	Cangnan County	Dingyuan County	1	225	Cangnan County - Dingyuan County	319.761
197	Cangnan County	Bengshan District	1	247	Cangnan County - Bengshan District	320.048
198	Cangnan County	Gaogang District	1	215	Cangnan County - Gaogang District	320.24
199	Cangnan County	Luyang District	1	186	Cangnan County - Luyang District	320.593
200	Cangnan County	Yuhui District	1	245	Cangnan County - Yuhui District	320.85
201	Cangnan County	Taixing City	1	208	Cangnan County - Taixing City	323.299
202	Cangnan County	Huaishang District	1	249	Cangnan County - Huaishang District	323.348
203	Cangnan County	Fengyang County	1	240	Cangnan County - Fengyang County	323.586
204	Cangnan County	Jiangdu District	1	222	Cangnan County - Jiangdu District	324.562
205	Cangnan County	Feidong County	1	187	Cangnan County - Feidong County	325.603
206	Cangnan County	Feixi County	1	168	Cangnan County - Feixi County	325.736
207	Cangnan County	Rugao City	1	220	Cangnan County - Rugao City	326.965
208	Cangnan County	Yingjiang District	1	92	Cangnan County - Yingjiang District	330.346
209	Cangnan County	Daguan District	1	93	Cangnan County - Daguan District	331.719
210	Cangnan County	Hailing District	1	224	Cangnan County - Hailing District	331.849
211	Cangnan County	Huaiyuan County	1	250	Cangnan County - Huaiyuan County	333.314
212	Cangnan County	Mingguang City	1	238	Cangnan County - Mingguang City	335.655
213	Cangnan County	Yixiu District	1	97	Cangnan County - Yixiu District	336.156
214	Cangnan County	Xuyi County	1	251	Cangnan County - Xuyi County	337.566
215	Cangnan County	Jiangyan District	1	226	Cangnan County - Jiangyan District	338.183
216	Cangnan County	Dongtai City	1	242	Cangnan County - Dongtai City	338.882
217	Cangnan County	Zongyang County	1	105	Cangnan County - Zongyang County	340.068
218	Cangnan County	Hai'an City	1	228	Cangnan County - Hai'an City	340.132
219	Cangnan County	Dongzhi County	1	71	Cangnan County - Dongzhi County	343.502
220	Cangnan County	Gaoyou City	1	239	Cangnan County - Gaoyou City	344.446
221	Cangnan County	Jinhu County	1	252	Cangnan County - Jinhu County	345.234
222	Cangnan County	Yunlong District	1	293	Cangnan County - Yunlong District	345.504
223	Cangnan County	Shitai County	1	77	Cangnan County - Shitai County	347.392
224	Cangnan County	Lujiang County	1	133	Cangnan County - Lujiang County	349.459
225	Cangnan County	Quanshan District	1	292	Cangnan County - Quanshan District	349.881
226	Cangnan County	Xuzhou Gulou District	1	294	Cangnan County - Xuzhou Gulou District	350.544
227	Cangnan County	Hongze District	1	261	Cangnan County - Hongze District	350.86
228	Cangnan County	Shucheng County	1	155	Cangnan County - Shucheng County	351.234
229	Cangnan County	Guzhen County	1	262	Cangnan County - Guzhen County	353.304
230	Cangnan County	Huaining County	1	106	Cangnan County - Huaining County	354.088
231	Cangnan County	Qianshan City	1	98	Cangnan County - Qianshan City	354.641
232	Cangnan County	Datong District	1	231	Cangnan County - Datong District	354.887
233	Cangnan County	Tinghu District	1	264	Cangnan County - Tinghu District	355.811
234	Cangnan County	Tongshan District	1	289	Cangnan County - Tongshan District	355.971
235	Cangnan County	Wuhe County	1	254	Cangnan County - Wuhe County	356.537
236	Cangnan County	Tianjia'an District	1	233	Cangnan County - Tianjia'an District	357.391
237	Cangnan County	Yandu District	1	263	Cangnan County - Yandu District	357.405
238	Cangnan County	Yongqiao District	1	272	Cangnan County - Yongqiao District	357.791
239	Cangnan County	Changfeng County	1	223	Cangnan County - Changfeng County	358.832
240	Cangnan County	Jiawang District	1	299	Cangnan County - Jiawang District	358.992
241	Cangnan County	Yu'an District	1	174	Cangnan County - Yu'an District	360.594
242	Cangnan County	Lingbi County	1	270	Cangnan County - Lingbi County	361.316
243	Cangnan County	Xinghua City	1	248	Cangnan County - Xinghua City	361.519
244	Cangnan County	Jin'an District	1	178	Cangnan County - Jin'an District	362.647
245	Cangnan County	Dafeng District	1	257	Cangnan County - Dafeng District	363.815
246	Cangnan County	Wangjiang County	1	74	Cangnan County - Wangjiang County	364.678
247	Cangnan County	Xiao County	1	290	Cangnan County - Xiao County	367.624
248	Cangnan County	Susong County	1	76	Cangnan County - Susong County	367.798
249	Cangnan County	Panji District	1	237	Cangnan County - Panji District	368.059
250	Cangnan County	Xiejiaji District	1	229	Cangnan County - Xiejiaji District	369.227
251	Cangnan County	Baoying County	1	258	Cangnan County - Baoying County	369.46
252	Cangnan County	Qingjiangpu District	1	271	Cangnan County - Qingjiangpu District	369.875
253	Cangnan County	Tongcheng City	1	124	Cangnan County - Tongcheng City	371.455
254	Cangnan County	Bagongshan District	1	230	Cangnan County - Bagongshan District	372.869
255	Cangnan County	Taihu County	1	90	Cangnan County - Taihu County	372.897
256	Cangnan County	Shou County	1	227	Cangnan County - Shou County	373.788
257	Cangnan County	Yingshang County	1	232	Cangnan County - Yingshang County	374.206
258	Cangnan County	Sihong County	1	265	Cangnan County - Sihong County	375.523
259	Cangnan County	Huaiyin District	1	273	Cangnan County - Huaiyin District	378.154
260	Cangnan County	Huai'an District	1	269	Cangnan County - Huai'an District	379.101
261	Cangnan County	Mengcheng County	1	259	Cangnan County - Mengcheng County	380.842
262	Cangnan County	Jinzhai County	1	172	Cangnan County - Jinzhai County	381.179
263	Cangnan County	Lieshan District	1	279	Cangnan County - Lieshan District	381.204
264	Cangnan County	Si County	1	266	Cangnan County - Si County	381.701
265	Cangnan County	Fengtai County	1	236	Cangnan County - Fengtai County	383.001
266	Cangnan County	Yuexi County	1	112	Cangnan County - Yuexi County	383.011
267	Cangnan County	Jianhu County	1	267	Cangnan County - Jianhu County	384.861
268	Cangnan County	Suixi County	1	280	Cangnan County - Suixi County	386.508
269	Cangnan County	Pizhou City	1	296	Cangnan County - Pizhou City	387.496
270	Cangnan County	Xiangshan District	1	283	Cangnan County - Xiangshan District	387.713
271	Cangnan County	Suining County	1	281	Cangnan County - Suining County	388.587
272	Cangnan County	Duji District	1	285	Cangnan County - Duji District	389.498
273	Cangnan County	Yingzhou District	1	241	Cangnan County - Yingzhou District	390.011
274	Cangnan County	Pei County	1	303	Cangnan County - Pei County	390.044
275	Cangnan County	Huoshan County	1	150	Cangnan County - Huoshan County	390.887
276	Cangnan County	Yingquan District	1	244	Cangnan County - Yingquan District	392.193
277	Cangnan County	Lianshui County	1	276	Cangnan County - Lianshui County	392.224
278	Cangnan County	Yeji District	1	185	Cangnan County - Yeji District	393.408
279	Cangnan County	Siyang County	1	274	Cangnan County - Siyang County	393.771
280	Cangnan County	Yingdong District	1	243	Cangnan County - Yingdong District	395.43
281	Cangnan County	Sheyang County	1	277	Cangnan County - Sheyang County	395.513
282	Cangnan County	Lixin County	1	255	Cangnan County - Lixin County	395.54
283	Cangnan County	Funing County	1	275	Cangnan County - Funing County	395.825
284	Cangnan County	Shengsi County	1	111	Cangnan County - Shengsi County	396.339
285	Cangnan County	Feng County	1	302	Cangnan County - Feng County	397.051
286	Cangnan County	Xinyi City	1	297	Cangnan County - Xinyi City	399.604
287	Cangnan County	Sucheng District	1	284	Cangnan County - Sucheng District	404.729
288	Cangnan County	Guannan County	1	287	Cangnan County - Guannan County	406.721
289	Cangnan County	Dangshan County	1	298	Cangnan County - Dangshan County	408.508
290	Cangnan County	Suyu District	1	282	Cangnan County - Suyu District	408.915
291	Cangnan County	Binhai County	1	286	Cangnan County - Binhai County	409.815
292	Cangnan County	Funan County	1	234	Cangnan County - Funan County	410.524
293	Cangnan County	Guoyang County	1	268	Cangnan County - Guoyang County	410.623
294	Cangnan County	Donghai County	1	300	Cangnan County - Donghai County	412.258
295	Cangnan County	Taihe County	1	256	Cangnan County - Taihe County	412.76
296	Cangnan County	Guanyun County	1	295	Cangnan County - Guanyun County	415.05
297	Cangnan County	Shuyang County	1	288	Cangnan County - Shuyang County	417.324
298	Cangnan County	Linquan County	1	253	Cangnan County - Linquan County	419.87
299	Cangnan County	Huoqiu County	1	216	Cangnan County - Huoqiu County	421.225
300	Cangnan County	Haizhou District	1	301	Cangnan County - Haizhou District	421.699
301	Cangnan County	Qiaocheng District	1	278	Cangnan County - Qiaocheng District	423.068
302	Cangnan County	Xiangshui County	1	291	Cangnan County - Xiangshui County	427.024
303	Cangnan County	Jieshou City	1	260	Cangnan County - Jieshou City	428.47
304	Cangnan County	Lianyun District	1	304	Cangnan County - Lianyun District	437.91
305	Cangnan County	Ganyu District	1	305	Cangnan County - Ganyu District	444.203
306	Taishun County	Taishun County	2	2	Taishun County - Taishun County	0
307	Taishun County	Wencheng County	2	6	Taishun County - Wencheng County	40.2526
308	Taishun County	Jingning She Autonomous County	2	10	Taishun County - Jingning She Autonomous County	53.9443
309	Taishun County	Yunhe County	2	14	Taishun County - Yunhe County	63.6799
310	Taishun County	Cangnan County	2	1	Taishun County - Cangnan County	64.3555
311	Taishun County	Pingyang County	2	5	Taishun County - Pingyang County	72.7565
312	Taishun County	Rui'an City	2	7	Taishun County - Rui'an City	74.1964
313	Taishun County	Longgang City	2	3	Taishun County - Longgang City	74.9343
314	Taishun County	Ouhai District	2	11	Taishun County - Ouhai District	85.5633
315	Taishun County	Lucheng District	2	12	Taishun County - Lucheng District	86.768
316	Taishun County	Qingtian County	2	16	Taishun County - Qingtian County	91.1848
317	Taishun County	Longwan District	2	9	Taishun County - Longwan District	92.0769
318	Taishun County	Longquan City	2	13	Taishun County - Longquan City	93.076
319	Taishun County	Liandu District	2	21	Taishun County - Liandu District	97.6488
320	Taishun County	Yongjia County	2	17	Taishun County - Yongjia County	98.3475
321	Taishun County	Songyang County	2	20	Taishun County - Songyang County	100.784
322	Taishun County	Yueqing City	2	15	Taishun County - Yueqing City	104.101
323	Taishun County	Qingyuan County	2	4	Taishun County - Qingyuan County	105.19
324	Taishun County	Suichang County	2	22	Taishun County - Suichang County	118.237
325	Taishun County	Dongtou District	2	8	Taishun County - Dongtou District	123.051
326	Taishun County	Jinyun County	2	24	Taishun County - Jinyun County	124.505
327	Taishun County	Yuhuan City	2	18	Taishun County - Yuhuan City	129.805
328	Taishun County	Yongkang City	2	32	Taishun County - Yongkang City	138.369
329	Taishun County	Wuyi County	2	31	Taishun County - Wuyi County	146.792
330	Taishun County	Wenling City	2	19	Taishun County - Wenling City	147.52
331	Taishun County	Luqiao District	2	23	Taishun County - Luqiao District	149.251
332	Taishun County	Huangyan District	2	25	Taishun County - Huangyan District	149.42
333	Taishun County	Longyou County	2	35	Taishun County - Longyou County	151.511
334	Taishun County	Xianju County	2	28	Taishun County - Xianju County	153.936
335	Taishun County	Jiaojiang District	2	26	Taishun County - Jiaojiang District	159.974
336	Taishun County	Jindong District	2	38	Taishun County - Jindong District	161.502
337	Taishun County	Qujiang District	2	34	Taishun County - Qujiang District	163.885
338	Taishun County	Linhai City	2	30	Taishun County - Linhai City	164.471
339	Taishun County	Kecheng District	2	33	Taishun County - Kecheng District	166.38
340	Taishun County	Pan'an County	2	36	Taishun County - Pan'an County	166.497
341	Taishun County	Wucheng District	2	37	Taishun County - Wucheng District	169.368
342	Taishun County	Sanmen County	2	40	Taishun County - Sanmen County	172.016
343	Taishun County	Dongyang City	2	43	Taishun County - Dongyang City	173.033
344	Taishun County	Lanxi City	2	42	Taishun County - Lanxi City	178.724
345	Taishun County	Yiwu City	2	44	Taishun County - Yiwu City	181.776
346	Taishun County	Jiande City	2	47	Taishun County - Jiande City	184.106
347	Taishun County	Tiantai County	2	41	Taishun County - Tiantai County	184.418
348	Taishun County	Changshan County	2	29	Taishun County - Changshan County	189.987
349	Taishun County	Ninghai County	2	45	Taishun County - Ninghai County	189.988
350	Taishun County	Jiangshan City	2	27	Taishun County - Jiangshan City	194.014
351	Taishun County	Shengzhou City	2	51	Taishun County - Shengzhou City	194.325
352	Taishun County	Xinchang County	2	48	Taishun County - Xinchang County	196.778
353	Taishun County	Pujiang County	2	46	Taishun County - Pujiang County	197.351
354	Taishun County	Zhuji City	2	54	Taishun County - Zhuji City	198.202
355	Taishun County	Kaihua County	2	39	Taishun County - Kaihua County	198.601
356	Taishun County	Haishu District	2	62	Taishun County - Haishu District	203.561
357	Taishun County	Fenghua District	2	53	Taishun County - Fenghua District	203.989
358	Taishun County	Jiangbei District	2	63	Taishun County - Jiangbei District	205.626
359	Taishun County	Yinzhou District	2	60	Taishun County - Yinzhou District	206.593
360	Taishun County	Keqiao District	2	75	Taishun County - Keqiao District	206.611
361	Taishun County	Chun'an County	2	50	Taishun County - Chun'an County	208.132
362	Taishun County	Xiacheng District	2	87	Taishun County - Xiacheng District	213.717
363	Taishun County	Yuecheng District	2	66	Taishun County - Yuecheng District	213.81
364	Taishun County	Jianggan District	2	84	Taishun County - Jianggan District	214.831
365	Taishun County	Shangcheng District	2	82	Taishun County - Shangcheng District	217.716
366	Taishun County	Tonglu County	2	56	Taishun County - Tonglu County	217.87
367	Taishun County	Xihu District	2	85	Taishun County - Xihu District	218.963
368	Taishun County	Gongshu District	2	88	Taishun County - Gongshu District	219.12
369	Taishun County	Zhenhai District	2	65	Taishun County - Zhenhai District	219.278
370	Taishun County	Binjiang District	2	80	Taishun County - Binjiang District	220.307
371	Taishun County	Xiaoshan District	2	78	Taishun County - Xiaoshan District	220.737
372	Taishun County	Shangyu District	2	70	Taishun County - Shangyu District	223.145
373	Taishun County	Xiangshan County	2	49	Taishun County - Xiangshan County	225.646
374	Taishun County	Beilun District	2	64	Taishun County - Beilun District	225.692
375	Taishun County	Yuhang District	2	91	Taishun County - Yuhang District	226.168
376	Taishun County	Fuyang District	2	69	Taishun County - Fuyang District	229.142
377	Taishun County	Yuyao City	2	72	Taishun County - Yuyao City	233.101
378	Taishun County	Cixi City	2	79	Taishun County - Cixi City	237.362
379	Taishun County	Deqing County	2	95	Taishun County - Deqing County	241.615
380	Taishun County	Nanhu District	2	108	Taishun County - Nanhu District	243.138
381	Taishun County	Tongxiang City	2	103	Taishun County - Tongxiang City	244.595
382	Taishun County	Haining City	2	94	Taishun County - Haining City	246.465
383	Taishun County	Lin'an District	2	81	Taishun County - Lin'an District	247.121
384	Taishun County	Tunxi District	2	52	Taishun County - Tunxi District	247.291
385	Taishun County	Xiuzhou District	2	110	Taishun County - Xiuzhou District	249.138
386	Taishun County	Xiuning County	2	55	Taishun County - Xiuning County	251.383
387	Taishun County	Dinghai District	2	73	Taishun County - Dinghai District	254.108
388	Taishun County	Jiashan County	2	113	Taishun County - Jiashan County	255.583
389	Taishun County	Pinghu City	2	107	Taishun County - Pinghu City	255.794
390	Taishun County	Yixing City	2	147	Taishun County - Yixing City	256.246
391	Taishun County	Wuxing District	2	114	Taishun County - Wuxing District	256.783
392	Taishun County	Changxing County	2	123	Taishun County - Changxing County	258.49
393	Taishun County	Haiyan County	2	96	Taishun County - Haiyan County	258.989
394	Taishun County	Huizhou District	2	57	Taishun County - Huizhou District	259.015
395	Taishun County	Anji County	2	102	Taishun County - Anji County	262.314
396	Taishun County	Jixi County	2	68	Taishun County - Jixi County	262.379
397	Taishun County	She County	2	59	Taishun County - She County	267.016
398	Taishun County	Nanxun District	2	115	Taishun County - Nanxun District	267.232
399	Taishun County	Songjiang District	2	125	Taishun County - Songjiang District	268.212
400	Taishun County	Zhejiang Putuo District	2	67	Taishun County - Zhejiang Putuo District	268.933
401	Taishun County	Daishan County	2	89	Taishun County - Daishan County	271.495
402	Taishun County	Liyang City	2	152	Taishun County - Liyang City	274.017
403	Taishun County	Minhang District	2	129	Taishun County - Minhang District	274.278
404	Taishun County	Shanghai Putuo District	2	141	Taishun County - Shanghai Putuo District	274.475
405	Taishun County	Xuanzhou District	2	121	Taishun County - Xuanzhou District	275.328
406	Taishun County	Jinshan District	2	109	Taishun County - Jinshan District	275.554
407	Taishun County	Changning District	2	135	Taishun County - Changning District	275.597
408	Taishun County	Yi County	2	61	Taishun County - Yi County	275.653
409	Taishun County	Xuhui District	2	134	Taishun County - Xuhui District	275.845
410	Taishun County	Yuhuatai District	2	194	Taishun County - Yuhuatai District	276.161
411	Taishun County	Guangde City	2	116	Taishun County - Guangde City	276.954
412	Taishun County	Wujiang District	2	130	Taishun County - Wujiang District	277.66
413	Taishun County	Jing'an District	2	137	Taishun County - Jing'an District	277.841
414	Taishun County	Qinhuai District	2	197	Taishun County - Qinhuai District	278.642
415	Taishun County	Jiangning District	2	193	Taishun County - Jiangning District	278.918
416	Taishun County	Qimen County	2	58	Taishun County - Qimen County	279.459
417	Taishun County	Huangpu District	2	139	Taishun County - Huangpu District	279.664
418	Taishun County	Fengxian District	2	122	Taishun County - Fengxian District	280.158
419	Taishun County	Qingpu District	2	131	Taishun County - Qingpu District	280.437
420	Taishun County	Jianye District	2	195	Taishun County - Jianye District	280.496
421	Taishun County	Lishui District	2	165	Taishun County - Lishui District	281.196
422	Taishun County	Xuanwu District	2	199	Taishun County - Xuanwu District	281.697
423	Taishun County	Hongkou District	2	145	Taishun County - Hongkou District	283.428
424	Taishun County	Jiading District	2	153	Taishun County - Jiading District	283.78
425	Taishun County	Jingde County	2	83	Taishun County - Jingde County	283.986
426	Taishun County	Nanjing Gulou District	2	202	Taishun County - Nanjing Gulou District	284.519
427	Taishun County	Yangpu District	2	143	Taishun County - Yangpu District	285.389
428	Taishun County	Wuzhong District	2	140	Taishun County - Wuzhong District	285.585
429	Taishun County	Pudong New Area	2	136	Taishun County - Pudong New Area	286.518
430	Taishun County	Qixia District	2	204	Taishun County - Qixia District	288.055
431	Taishun County	Baoshan District	2	156	Taishun County - Baoshan District	288.542
432	Taishun County	Langxi County	2	128	Taishun County - Langxi County	289.7
433	Taishun County	Wujin District	2	173	Taishun County - Wujin District	290.145
434	Taishun County	Huangshan District	2	86	Taishun County - Huangshan District	290.496
435	Taishun County	Gusu District	2	149	Taishun County - Gusu District	291.224
436	Taishun County	Huqiu District	2	146	Taishun County - Huqiu District	291.513
437	Taishun County	Xiangcheng District	2	151	Taishun County - Xiangcheng District	291.553
438	Taishun County	Pukou District	2	201	Taishun County - Pukou District	292.085
439	Taishun County	Taicang City	2	157	Taishun County - Taicang City	292.374
440	Taishun County	Jintan District	2	177	Taishun County - Jintan District	294.624
441	Taishun County	Kunshan City	2	154	Taishun County - Kunshan City	296
442	Taishun County	Tianning District	2	180	Taishun County - Tianning District	296.396
443	Taishun County	Zhonglou District	2	181	Taishun County - Zhonglou District	296.95
444	Taishun County	Liangxi District	2	162	Taishun County - Liangxi District	297.721
445	Taishun County	Huishan District	2	171	Taishun County - Huishan District	298.174
446	Taishun County	Wuhu County	2	127	Taishun County - Wuhu County	298.187
447	Taishun County	Binhu District	2	160	Taishun County - Binhu District	299.869
448	Taishun County	Jing County	2	104	Taishun County - Jing County	299.901
449	Taishun County	Xinbei District	2	184	Taishun County - Xinbei District	301.345
450	Taishun County	Xishan District	2	164	Taishun County - Xishan District	301.691
451	Taishun County	Bowang District	2	159	Taishun County - Bowang District	302.844
452	Taishun County	Huashan District	2	169	Taishun County - Huashan District	303.55
453	Taishun County	Jiujiang District	2	148	Taishun County - Jiujiang District	303.842
454	Taishun County	Jinghu District	2	142	Taishun County - Jinghu District	304.489
455	Taishun County	Xinwu District	2	158	Taishun County - Xinwu District	305.429
456	Taishun County	Nanling County	2	118	Taishun County - Nanling County	305.439
457	Taishun County	Yushan District	2	166	Taishun County - Yushan District	305.848
458	Taishun County	Jurong City	2	192	Taishun County - Jurong City	306.052
459	Taishun County	Luhe District	2	214	Taishun County - Luhe District	306.437
460	Taishun County	Ningguo City	2	100	Taishun County - Ningguo City	307.04
461	Taishun County	Gaochun District	2	144	Taishun County - Gaochun District	311.168
462	Taishun County	Nanqiao District	2	207	Taishun County - Nanqiao District	312.887
463	Taishun County	Dangtu County	2	161	Taishun County - Dangtu County	314.129
464	Taishun County	Quanjiao County	2	203	Taishun County - Quanjiao County	314.334
465	Taishun County	Changshu City	2	170	Taishun County - Changshu City	315.455
466	Taishun County	Jiangyin City	2	191	Taishun County - Jiangyin City	316.988
467	Taishun County	Yizheng City	2	212	Taishun County - Yizheng City	317.301
468	Taishun County	Yijiang District	2	132	Taishun County - Yijiang District	318.254
469	Taishun County	Danyang City	2	196	Taishun County - Danyang City	319.399
470	Taishun County	He County	2	176	Taishun County - He County	320.026
471	Taishun County	Fanchang District	2	126	Taishun County - Fanchang District	320.55
472	Taishun County	Dantu District	2	206	Taishun County - Dantu District	322.322
473	Taishun County	Jingjiang City	2	198	Taishun County - Jingjiang City	322.979
474	Taishun County	Langya District	2	213	Taishun County - Langya District	323.321
475	Taishun County	Runzhou District	2	209	Taishun County - Runzhou District	324.327
476	Taishun County	Chaohu City	2	163	Taishun County - Chaohu City	326.309
477	Taishun County	Yangzhong City	2	211	Taishun County - Yangzhong City	328.518
478	Taishun County	Wuwei City	2	138	Taishun County - Wuwei City	328.604
479	Taishun County	Tongguan District	2	119	Taishun County - Tongguan District	328.74
480	Taishun County	Jingkou District	2	210	Taishun County - Jingkou District	329.06
481	Taishun County	Lai'an County	2	221	Taishun County - Lai'an County	329.581
482	Taishun County	Suburban District	2	117	Taishun County - Suburban District	330.096
483	Taishun County	Zhangjiagang City	2	189	Taishun County - Zhangjiagang City	330.371
484	Taishun County	Yi'an District	2	120	Taishun County - Yi'an District	330.371
485	Taishun County	Qingyang County	2	99	Taishun County - Qingyang County	331.579
486	Taishun County	Hanjiang District	2	217	Taishun County - Hanjiang District	333.274
487	Taishun County	Tianchang City	2	235	Taishun County - Tianchang City	335.649
488	Taishun County	Dongzhi County	2	71	Taishun County - Dongzhi County	335.661
489	Taishun County	Baohe District	2	179	Taishun County - Baohe District	336.039
490	Taishun County	Guangling District	2	219	Taishun County - Guangling District	336.612
491	Taishun County	Hanshan County	2	175	Taishun County - Hanshan County	337.066
492	Taishun County	Haimen District	2	190	Taishun County - Haimen District	339.312
493	Taishun County	Gaogang District	2	215	Taishun County - Gaogang District	339.827
494	Taishun County	Shitai County	2	77	Taishun County - Shitai County	340.786
495	Taishun County	Yaohai District	2	183	Taishun County - Yaohai District	340.987
496	Taishun County	Shushan District	2	182	Taishun County - Shushan District	341.427
497	Taishun County	Qidong City	2	188	Taishun County - Qidong City	341.784
498	Taishun County	Chongchuan District	2	200	Taishun County - Chongchuan District	342.272
499	Taishun County	Taixing City	2	208	Taishun County - Taixing City	342.886
500	Taishun County	Luyang District	2	186	Taishun County - Luyang District	343.927
501	Taishun County	Feidong County	2	187	Taishun County - Feidong County	344.652
502	Taishun County	Chongming District	2	167	Taishun County - Chongming District	345.543
503	Taishun County	Jiangdu District	2	222	Taishun County - Jiangdu District	346.139
504	Taishun County	Dingyuan County	2	225	Taishun County - Dingyuan County	346.348
505	Taishun County	Tongzhou District	2	205	Taishun County - Tongzhou District	347.501
506	Taishun County	Longzihu District	2	246	Taishun County - Longzihu District	347.817
507	Taishun County	Feixi County	2	168	Taishun County - Feixi County	349.07
508	Taishun County	Bengshan District	2	247	Taishun County - Bengshan District	349.634
509	Taishun County	Yuhui District	2	245	Taishun County - Yuhui District	350.437
510	Taishun County	Hailing District	2	224	Taishun County - Hailing District	351.435
511	Taishun County	Huaishang District	2	249	Taishun County - Huaishang District	352.935
512	Taishun County	Fengyang County	2	240	Taishun County - Fengyang County	353.173
513	Taishun County	Guichi District	2	101	Taishun County - Guichi District	353.697
514	Taishun County	Wangjiang County	2	74	Taishun County - Wangjiang County	356.898
515	Taishun County	Jiangyan District	2	226	Taishun County - Jiangyan District	357.769
516	Taishun County	Mingguang City	2	238	Taishun County - Mingguang City	358.705
517	Taishun County	Xuyi County	2	251	Taishun County - Xuyi County	360.615
518	Taishun County	Huaiyuan County	2	250	Taishun County - Huaiyuan County	362.9
519	Taishun County	Rudong County	2	218	Taishun County - Rudong County	366.425
520	Taishun County	Gaoyou City	2	239	Taishun County - Gaoyou City	367.495
521	Taishun County	Jinhu County	2	252	Taishun County - Jinhu County	368.283
522	Taishun County	Yingjiang District	2	92	Taishun County - Yingjiang District	368.932
523	Taishun County	Rugao City	2	220	Taishun County - Rugao City	369.104
524	Taishun County	Daguan District	2	93	Taishun County - Daguan District	370.305
525	Taishun County	Lujiang County	2	133	Taishun County - Lujiang County	373.204
526	Taishun County	Hongze District	2	261	Taishun County - Hongze District	373.91
527	Taishun County	Shucheng County	2	155	Taishun County - Shucheng County	374.567
528	Taishun County	Yixiu District	2	97	Taishun County - Yixiu District	374.742
529	Taishun County	Yunlong District	2	293	Taishun County - Yunlong District	378.09
530	Taishun County	Zongyang County	2	105	Taishun County - Zongyang County	378.655
531	Taishun County	Xinghua City	2	248	Taishun County - Xinghua City	381.105
532	Taishun County	Changfeng County	2	223	Taishun County - Changfeng County	381.881
533	Taishun County	Quanshan District	2	292	Taishun County - Quanshan District	382.468
534	Taishun County	Guzhen County	2	262	Taishun County - Guzhen County	382.89
535	Taishun County	Xuzhou Gulou District	2	294	Taishun County - Xuzhou Gulou District	383.13
536	Taishun County	Hai'an City	2	228	Taishun County - Hai'an City	383.322
537	Taishun County	Yu'an District	2	174	Taishun County - Yu'an District	383.643
538	Taishun County	Yongqiao District	2	272	Taishun County - Yongqiao District	384.377
539	Taishun County	Datong District	2	231	Taishun County - Datong District	384.473
540	Taishun County	Jin'an District	2	178	Taishun County - Jin'an District	385.696
541	Taishun County	Wuhe County	2	254	Taishun County - Wuhe County	386.124
542	Taishun County	Susong County	2	76	Taishun County - Susong County	386.545
543	Taishun County	Dongtai City	2	242	Taishun County - Dongtai City	386.943
544	Taishun County	Tianjia'an District	2	233	Taishun County - Tianjia'an District	386.977
545	Taishun County	Lingbi County	2	270	Taishun County - Lingbi County	387.903
546	Taishun County	Tongshan District	2	289	Taishun County - Tongshan District	388.558
547	Taishun County	Qianshan City	2	98	Taishun County - Qianshan City	390.33
548	Taishun County	Jiawang District	2	299	Taishun County - Jiawang District	391.579
549	Taishun County	Baoying County	2	258	Taishun County - Baoying County	392.509
550	Taishun County	Huaining County	2	106	Taishun County - Huaining County	392.674
551	Taishun County	Qingjiangpu District	2	271	Taishun County - Qingjiangpu District	392.925
552	Taishun County	Taihu County	2	90	Taishun County - Taihu County	393.275
553	Taishun County	Xiejiaji District	2	229	Taishun County - Xiejiaji District	394.752
554	Taishun County	Shou County	2	227	Taishun County - Shou County	395.508
555	Taishun County	Bagongshan District	2	230	Taishun County - Bagongshan District	396.962
556	Taishun County	Panji District	2	237	Taishun County - Panji District	397.645
557	Taishun County	Yingshang County	2	232	Taishun County - Yingshang County	397.793
558	Taishun County	Sihong County	2	265	Taishun County - Sihong County	398.572
559	Taishun County	Tongcheng City	2	124	Taishun County - Tongcheng City	399.38
560	Taishun County	Xiao County	2	290	Taishun County - Xiao County	400.211
561	Taishun County	Huaiyin District	2	273	Taishun County - Huaiyin District	401.203
562	Taishun County	Huai'an District	2	269	Taishun County - Huai'an District	402.15
563	Taishun County	Fengtai County	2	236	Taishun County - Fengtai County	403.667
564	Taishun County	Tinghu District	2	264	Taishun County - Tinghu District	403.872
565	Taishun County	Jinzhai County	2	172	Taishun County - Jinzhai County	404.228
566	Taishun County	Yandu District	2	263	Taishun County - Yandu District	405.466
567	Taishun County	Lieshan District	2	279	Taishun County - Lieshan District	407.791
568	Taishun County	Si County	2	266	Taishun County - Si County	408.288
569	Taishun County	Mengcheng County	2	259	Taishun County - Mengcheng County	410.429
570	Taishun County	Yuexi County	2	112	Taishun County - Yuexi County	411.13
571	Taishun County	Dafeng District	2	257	Taishun County - Dafeng District	411.876
572	Taishun County	Xiangshan District	2	283	Taishun County - Xiangshan District	412.3
573	Taishun County	Suixi County	2	280	Taishun County - Suixi County	413.095
574	Taishun County	Yingzhou District	2	241	Taishun County - Yingzhou District	413.598
575	Taishun County	Huoshan County	2	150	Taishun County - Huoshan County	413.936
576	Taishun County	Duji District	2	285	Taishun County - Duji District	415.248
577	Taishun County	Lianshui County	2	276	Taishun County - Lianshui County	415.273
578	Taishun County	Yingquan District	2	244	Taishun County - Yingquan District	415.779
579	Taishun County	Yeji District	2	185	Taishun County - Yeji District	416.457
580	Taishun County	Siyang County	2	274	Taishun County - Siyang County	416.82
581	Taishun County	Yingdong District	2	243	Taishun County - Yingdong District	419.017
582	Taishun County	Pizhou City	2	296	Taishun County - Pizhou City	419.888
583	Taishun County	Suining County	2	281	Taishun County - Suining County	421.173
584	Taishun County	Pei County	2	303	Taishun County - Pei County	422.63
585	Taishun County	Lixin County	2	255	Taishun County - Lixin County	425.127
586	Taishun County	Jianhu County	2	267	Taishun County - Jianhu County	428.336
587	Taishun County	Feng County	2	302	Taishun County - Feng County	429.638
588	Taishun County	Guannan County	2	287	Taishun County - Guannan County	429.77
589	Taishun County	Dangshan County	2	298	Taishun County - Dangshan County	432.094
590	Taishun County	Xinyi City	2	297	Taishun County - Xinyi City	432.19
591	Taishun County	Sucheng District	2	284	Taishun County - Sucheng District	432.926
592	Taishun County	Shengsi County	2	111	Taishun County - Shengsi County	433.925
593	Taishun County	Funan County	2	234	Taishun County - Funan County	434.111
594	Taishun County	Suyu District	2	282	Taishun County - Suyu District	435.07
595	Taishun County	Guanyun County	2	295	Taishun County - Guanyun County	438.1
596	Taishun County	Guoyang County	2	268	Taishun County - Guoyang County	440.209
597	Taishun County	Funing County	2	275	Taishun County - Funing County	440.217
598	Taishun County	Shuyang County	2	288	Taishun County - Shuyang County	440.373
599	Taishun County	Taihe County	2	256	Taishun County - Taihe County	440.76
600	Taishun County	Linquan County	2	253	Taishun County - Linquan County	442.919
601	Taishun County	Sheyang County	2	277	Taishun County - Sheyang County	443.574
602	Taishun County	Huoqiu County	2	216	Taishun County - Huoqiu County	444.274
603	Taishun County	Donghai County	2	300	Taishun County - Donghai County	444.845
604	Taishun County	Haizhou District	2	301	Taishun County - Haizhou District	445.286
605	Taishun County	Qiaocheng District	2	278	Taishun County - Qiaocheng District	446.117
606	Taishun County	Jieshou City	2	260	Taishun County - Jieshou City	451.519
607	Taishun County	Xiangshui County	2	291	Taishun County - Xiangshui County	451.74
608	Taishun County	Binhai County	2	286	Taishun County - Binhai County	457.876
609	Taishun County	Lianyun District	2	304	Taishun County - Lianyun District	461.496
610	Taishun County	Ganyu District	2	305	Taishun County - Ganyu District	467.79
611	Longgang City	Longgang City	3	3	Longgang City - Longgang City	0
612	Longgang City	Pingyang County	3	5	Longgang City - Pingyang County	13.222
613	Longgang City	Cangnan County	3	1	Longgang City - Cangnan County	15.9988
614	Longgang City	Rui'an City	3	7	Longgang City - Rui'an City	25.1923
615	Longgang City	Longwan District	3	9	Longgang City - Longwan District	39.9374
616	Longgang City	Lucheng District	3	12	Longgang City - Lucheng District	42.509
617	Longgang City	Ouhai District	3	11	Longgang City - Ouhai District	42.5224
618	Longgang City	Wencheng County	3	6	Longgang City - Wencheng County	46.7054
619	Longgang City	Yueqing City	3	15	Longgang City - Yueqing City	53.1618
620	Longgang City	Yongjia County	3	17	Longgang City - Yongjia County	55.5216
621	Longgang City	Dongtou District	3	8	Longgang City - Dongtou District	67.3082
622	Longgang City	Qingtian County	3	16	Longgang City - Qingtian County	70.1866
623	Longgang City	Taishun County	3	2	Longgang City - Taishun County	74.9343
624	Longgang City	Yuhuan City	3	18	Longgang City - Yuhuan City	78.8305
625	Longgang City	Wenling City	3	19	Longgang City - Wenling City	96.5454
626	Longgang City	Luqiao District	3	23	Longgang City - Luqiao District	98.2797
627	Longgang City	Huangyan District	3	25	Longgang City - Huangyan District	98.4487
628	Longgang City	Liandu District	3	21	Longgang City - Liandu District	98.5653
629	Longgang City	Jiaojiang District	3	26	Longgang City - Jiaojiang District	109.002
630	Longgang City	Xianju County	3	28	Longgang City - Xianju County	109.291
631	Longgang City	Jinyun County	3	24	Longgang City - Jinyun County	111.615
632	Longgang City	Linhai City	3	30	Longgang City - Linhai City	113.5
633	Longgang City	Jingning She Autonomous County	3	10	Longgang City - Jingning She Autonomous County	120.775
634	Longgang City	Yongkang City	3	32	Longgang City - Yongkang City	123.697
635	Longgang City	Pan'an County	3	36	Longgang City - Pan'an County	127.502
636	Longgang City	Sanmen County	3	40	Longgang City - Sanmen County	128.271
637	Longgang City	Yunhe County	3	14	Longgang City - Yunhe County	130.511
638	Longgang City	Wuyi County	3	31	Longgang City - Wuyi County	133.436
639	Longgang City	Ninghai County	3	45	Longgang City - Ninghai County	138.243
640	Longgang City	Songyang County	3	20	Longgang City - Songyang County	138.48
641	Longgang City	Jindong District	3	38	Longgang City - Jindong District	138.839
642	Longgang City	Tiantai County	3	41	Longgang City - Tiantai County	139.253
643	Longgang City	Shengzhou City	3	51	Longgang City - Shengzhou City	145.581
644	Longgang City	Xinchang County	3	48	Longgang City - Xinchang County	148.033
645	Longgang City	Wucheng District	3	37	Longgang City - Wucheng District	149.197
646	Longgang City	Dongyang City	3	43	Longgang City - Dongyang City	150.686
647	Longgang City	Suichang County	3	22	Longgang City - Suichang County	155.945
648	Longgang City	Fenghua District	3	53	Longgang City - Fenghua District	158.244
649	Longgang City	Lanxi City	3	42	Longgang City - Lanxi City	158.924
650	Longgang City	Yiwu City	3	44	Longgang City - Yiwu City	159.609
651	Longgang City	Longquan City	3	13	Longgang City - Longquan City	159.907
652	Longgang City	Haishu District	3	62	Longgang City - Haishu District	160.816
653	Longgang City	Jiangbei District	3	63	Longgang City - Jiangbei District	162.881
654	Longgang City	Yinzhou District	3	60	Longgang City - Yinzhou District	163.848
655	Longgang City	Keqiao District	3	75	Longgang City - Keqiao District	164.459
656	Longgang City	Pujiang County	3	46	Longgang City - Pujiang County	168.303
657	Longgang City	Zhuji City	3	54	Longgang City - Zhuji City	168.525
658	Longgang City	Longyou County	3	35	Longgang City - Longyou County	170.071
659	Longgang City	Yuecheng District	3	66	Longgang City - Yuecheng District	171.658
660	Longgang City	Xiangshan County	3	49	Longgang City - Xiangshan County	175.428
661	Longgang City	Kecheng District	3	33	Longgang City - Kecheng District	175.994
662	Longgang City	Zhenhai District	3	65	Longgang City - Zhenhai District	176.533
663	Longgang City	Qingyuan County	3	4	Longgang City - Qingyuan County	176.752
664	Longgang City	Qujiang District	3	34	Longgang City - Qujiang District	180.543
665	Longgang City	Xiacheng District	3	87	Longgang City - Xiacheng District	181.039
666	Longgang City	Jianggan District	3	84	Longgang City - Jianggan District	182.153
667	Longgang City	Shangyu District	3	70	Longgang City - Shangyu District	182.435
668	Longgang City	Xiaoshan District	3	78	Longgang City - Xiaoshan District	182.86
669	Longgang City	Beilun District	3	64	Longgang City - Beilun District	182.947
670	Longgang City	Shangcheng District	3	82	Longgang City - Shangcheng District	185.039
671	Longgang City	Binjiang District	3	80	Longgang City - Binjiang District	186.013
672	Longgang City	Xihu District	3	85	Longgang City - Xihu District	186.285
673	Longgang City	Gongshu District	3	88	Longgang City - Gongshu District	186.443
674	Longgang City	Yuyao City	3	72	Longgang City - Yuyao City	186.716
675	Longgang City	Jiangshan City	3	27	Longgang City - Jiangshan City	187.277
676	Longgang City	Jiande City	3	47	Longgang City - Jiande City	189.902
677	Longgang City	Cixi City	3	79	Longgang City - Cixi City	190.617
678	Longgang City	Yuhang District	3	91	Longgang City - Yuhang District	193.491
679	Longgang City	Tonglu County	3	56	Longgang City - Tonglu County	198.676
680	Longgang City	Fuyang District	3	69	Longgang City - Fuyang District	199.465
681	Longgang City	Changshan County	3	29	Longgang City - Changshan County	200.035
682	Longgang City	Haining City	3	94	Longgang City - Haining City	204.313
683	Longgang City	Chun'an County	3	50	Longgang City - Chun'an County	205.903
684	Longgang City	Tongxiang City	3	103	Longgang City - Tongxiang City	207.732
685	Longgang City	Deqing County	3	95	Longgang City - Deqing County	208.937
686	Longgang City	Kaihua County	3	39	Longgang City - Kaihua County	211.07
687	Longgang City	Dinghai District	3	73	Longgang City - Dinghai District	211.363
688	Longgang City	Lin'an District	3	81	Longgang City - Lin'an District	214.444
689	Longgang City	Haiyan County	3	96	Longgang City - Haiyan County	216.837
690	Longgang City	Nanhu District	3	108	Longgang City - Nanhu District	217.461
691	Longgang City	Xiuzhou District	3	110	Longgang City - Xiuzhou District	222.111
692	Longgang City	Wuxing District	3	114	Longgang City - Wuxing District	223.513
693	Longgang City	Changxing County	3	123	Longgang City - Changxing County	225.219
694	Longgang City	Pinghu City	3	107	Longgang City - Pinghu City	226.154
695	Longgang City	Zhejiang Putuo District	3	67	Longgang City - Zhejiang Putuo District	226.189
696	Longgang City	Daishan County	3	89	Longgang City - Daishan County	228.75
697	Longgang City	Anji County	3	102	Longgang City - Anji County	229.637
698	Longgang City	Jiashan County	3	113	Longgang City - Jiashan County	229.906
699	Longgang City	Minhang District	3	129	Longgang City - Minhang District	232.127
700	Longgang City	Shanghai Putuo District	3	141	Longgang City - Shanghai Putuo District	232.323
701	Longgang City	Yixing City	3	147	Longgang City - Yixing City	232.976
702	Longgang City	Changning District	3	135	Longgang City - Changning District	233.445
703	Longgang City	Nanxun District	3	115	Longgang City - Nanxun District	233.57
704	Longgang City	Xuhui District	3	134	Longgang City - Xuhui District	233.693
705	Longgang City	Xuanzhou District	3	121	Longgang City - Xuanzhou District	234.058
706	Longgang City	Jing'an District	3	137	Longgang City - Jing'an District	235.69
707	Longgang City	Huangpu District	3	139	Longgang City - Huangpu District	237.512
708	Longgang City	Songjiang District	3	125	Longgang City - Songjiang District	239.534
709	Longgang City	Qingpu District	3	131	Longgang City - Qingpu District	239.765
710	Longgang City	Hongkou District	3	145	Longgang City - Hongkou District	241.276
711	Longgang City	Jiading District	3	153	Longgang City - Jiading District	241.628
712	Longgang City	Jinshan District	3	109	Longgang City - Jinshan District	242.03
713	Longgang City	Yangpu District	3	143	Longgang City - Yangpu District	243.238
714	Longgang City	Liyang City	3	152	Longgang City - Liyang City	243.746
715	Longgang City	Pudong New Area	3	136	Longgang City - Pudong New Area	244.366
716	Longgang City	Jixi County	3	68	Longgang City - Jixi County	245.793
717	Longgang City	Baoshan District	3	156	Longgang City - Baoshan District	246.391
718	Longgang City	Fengxian District	3	122	Longgang City - Fengxian District	247.519
719	Longgang City	Guangde City	3	116	Longgang City - Guangde City	248.294
720	Longgang City	Wujiang District	3	130	Longgang City - Wujiang District	249.142
721	Longgang City	Wuhu County	3	127	Longgang City - Wuhu County	249.442
722	Longgang City	Taicang City	3	157	Longgang City - Taicang City	250.222
723	Longgang City	Yuhuatai District	3	194	Longgang City - Yuhuatai District	250.93
724	Longgang City	Qinhuai District	3	197	Longgang City - Qinhuai District	253.411
725	Longgang City	Jiangning District	3	193	Longgang City - Jiangning District	253.687
726	Longgang City	Kunshan City	3	154	Longgang City - Kunshan City	253.848
727	Longgang City	Jianye District	3	195	Longgang City - Jianye District	255.265
728	Longgang City	Xuanwu District	3	199	Longgang City - Xuanwu District	256.466
729	Longgang City	Wuzhong District	3	140	Longgang City - Wuzhong District	257.067
730	Longgang City	Nanjing Gulou District	3	202	Longgang City - Nanjing Gulou District	259.288
731	Longgang City	Tunxi District	3	52	Longgang City - Tunxi District	259.76
732	Longgang City	Huizhou District	3	57	Longgang City - Huizhou District	260.677
733	Longgang City	She County	3	59	Longgang City - She County	261.751
734	Longgang City	Gusu District	3	149	Longgang City - Gusu District	262.706
735	Longgang City	Qixia District	3	204	Longgang City - Qixia District	262.824
736	Longgang City	Lishui District	3	165	Longgang City - Lishui District	262.926
737	Longgang City	Huqiu District	3	146	Longgang City - Huqiu District	262.994
738	Longgang City	Xiangcheng District	3	151	Longgang City - Xiangcheng District	263.034
739	Longgang City	Xiuning County	3	55	Longgang City - Xiuning County	263.851
740	Longgang City	Jiujiang District	3	148	Longgang City - Jiujiang District	265.572
741	Longgang City	Ningguo City	3	100	Longgang City - Ningguo City	265.77
742	Longgang City	Jinghu District	3	142	Longgang City - Jinghu District	266.219
743	Longgang City	Pukou District	3	201	Longgang City - Pukou District	266.855
744	Longgang City	Wujin District	3	173	Longgang City - Wujin District	266.875
745	Longgang City	Nanling County	3	118	Longgang City - Nanling County	267.089
746	Longgang City	Langxi County	3	128	Longgang City - Langxi County	269.469
747	Longgang City	Jintan District	3	177	Longgang City - Jintan District	270.129
748	Longgang City	Jing County	3	104	Longgang City - Jing County	270.761
749	Longgang City	Jingde County	3	83	Longgang City - Jingde County	272.588
750	Longgang City	Tianning District	3	180	Longgang City - Tianning District	273.125
751	Longgang City	Zhonglou District	3	181	Longgang City - Zhonglou District	273.68
752	Longgang City	Liangxi District	3	162	Longgang City - Liangxi District	274.45
753	Longgang City	Huishan District	3	171	Longgang City - Huishan District	274.904
754	Longgang City	Gaochun District	3	144	Longgang City - Gaochun District	275.438
755	Longgang City	Binhu District	3	160	Longgang City - Binhu District	276.599
756	Longgang City	Xinbei District	3	184	Longgang City - Xinbei District	278.075
757	Longgang City	Huashan District	3	169	Longgang City - Huashan District	278.32
758	Longgang City	Xishan District	3	164	Longgang City - Xishan District	278.421
759	Longgang City	Yijiang District	3	132	Longgang City - Yijiang District	279.984
760	Longgang City	Yushan District	3	166	Longgang City - Yushan District	280.618
761	Longgang City	Jurong City	3	192	Longgang City - Jurong City	280.865
762	Longgang City	Fanchang District	3	126	Longgang City - Fanchang District	281.121
763	Longgang City	Luhe District	3	214	Longgang City - Luhe District	281.207
764	Longgang City	Xinwu District	3	158	Longgang City - Xinwu District	282.158
765	Longgang City	Changshu City	3	170	Longgang City - Changshu City	282.244
766	Longgang City	Bowang District	3	159	Longgang City - Bowang District	283.179
767	Longgang City	Dangtu County	3	161	Longgang City - Dangtu County	285.328
768	Longgang City	Nanqiao District	3	207	Longgang City - Nanqiao District	287.656
769	Longgang City	Yi County	3	61	Longgang City - Yi County	288.121
770	Longgang City	Chaohu City	3	163	Longgang City - Chaohu City	289.039
771	Longgang City	Quanjiao County	3	203	Longgang City - Quanjiao County	289.103
772	Longgang City	Langya District	3	213	Longgang City - Langya District	290.937
773	Longgang City	Qimen County	3	58	Longgang City - Qimen County	291.927
774	Longgang City	Yizheng City	3	212	Longgang City - Yizheng City	292.071
775	Longgang City	Jiangyin City	3	191	Longgang City - Jiangyin City	293.718
776	Longgang City	He County	3	176	Longgang City - He County	294.795
777	Longgang City	Danyang City	3	196	Longgang City - Danyang City	296.126
778	Longgang City	Dantu District	3	206	Longgang City - Dantu District	297.091
779	Longgang City	Haimen District	3	190	Longgang City - Haimen District	297.161
780	Longgang City	Zhangjiagang City	3	189	Longgang City - Zhangjiagang City	298.801
781	Longgang City	Runzhou District	3	209	Longgang City - Runzhou District	299.096
782	Longgang City	Qidong City	3	188	Longgang City - Qidong City	299.632
783	Longgang City	Jingjiang City	3	198	Longgang City - Jingjiang City	299.709
784	Longgang City	Tongguan District	3	119	Longgang City - Tongguan District	299.715
785	Longgang City	Chongchuan District	3	200	Longgang City - Chongchuan District	300.12
786	Longgang City	Huangshan District	3	86	Longgang City - Huangshan District	300.455
787	Longgang City	Suburban District	3	117	Longgang City - Suburban District	301.071
788	Longgang City	Yi'an District	3	120	Longgang City - Yi'an District	301.347
789	Longgang City	Chongming District	3	167	Longgang City - Chongming District	303.391
790	Longgang City	Jingkou District	3	210	Longgang City - Jingkou District	303.83
791	Longgang City	Lai'an County	3	221	Longgang City - Lai'an County	304.35
792	Longgang City	Hanshan County	3	175	Longgang City - Hanshan County	304.546
793	Longgang City	Yangzhong City	3	211	Longgang City - Yangzhong City	305.248
794	Longgang City	Tongzhou District	3	205	Longgang City - Tongzhou District	305.349
795	Longgang City	Wuwei City	3	138	Longgang City - Wuwei City	305.574
796	Longgang City	Hanjiang District	3	217	Longgang City - Hanjiang District	308.044
797	Longgang City	Baohe District	3	179	Longgang City - Baohe District	309.022
798	Longgang City	Tianchang City	3	235	Longgang City - Tianchang City	310.418
799	Longgang City	Guangling District	3	219	Longgang City - Guangling District	311.381
800	Longgang City	Qingyang County	3	99	Longgang City - Qingyang County	313.864
801	Longgang City	Yaohai District	3	183	Longgang City - Yaohai District	313.969
802	Longgang City	Shushan District	3	182	Longgang City - Shushan District	314.41
803	Longgang City	Longzihu District	3	246	Longgang City - Longzihu District	314.546
804	Longgang City	Bengshan District	3	247	Longgang City - Bengshan District	316.364
805	Longgang City	Gaogang District	3	215	Longgang City - Gaogang District	316.557
806	Longgang City	Luyang District	3	186	Longgang City - Luyang District	316.91
807	Longgang City	Yuhui District	3	245	Longgang City - Yuhui District	317.166
808	Longgang City	Taixing City	3	208	Longgang City - Taixing City	319.616
809	Longgang City	Huaishang District	3	249	Longgang City - Huaishang District	319.665
810	Longgang City	Fengyang County	3	240	Longgang City - Fengyang County	319.903
811	Longgang City	Guichi District	3	101	Longgang City - Guichi District	321.02
812	Longgang City	Dingyuan County	3	225	Longgang City - Dingyuan County	321.117
813	Longgang City	Feixi County	3	168	Longgang City - Feixi County	322.053
814	Longgang City	Jiangdu District	3	222	Longgang City - Jiangdu District	322.381
815	Longgang City	Feidong County	3	187	Longgang City - Feidong County	323.421
816	Longgang City	Rudong County	3	218	Longgang City - Rudong County	324.273
817	Longgang City	Hailing District	3	224	Longgang City - Hailing District	328.165
818	Longgang City	Huaiyuan County	3	250	Longgang City - Huaiyuan County	329.63
819	Longgang City	Rugao City	3	220	Longgang City - Rugao City	332.874
820	Longgang City	Mingguang City	3	238	Longgang City - Mingguang City	333.474
821	Longgang City	Jiangyan District	3	226	Longgang City - Jiangyan District	334.499
822	Longgang City	Xuyi County	3	251	Longgang City - Xuyi County	335.384
823	Longgang City	Yingjiang District	3	92	Longgang City - Yingjiang District	336.255
824	Longgang City	Daguan District	3	93	Longgang City - Daguan District	337.628
825	Longgang City	Dongzhi County	3	71	Longgang City - Dongzhi County	339.818
826	Longgang City	Yixiu District	3	97	Longgang City - Yixiu District	342.065
827	Longgang City	Gaoyou City	3	239	Longgang City - Gaoyou City	342.264
828	Longgang City	Jinhu County	3	252	Longgang City - Jinhu County	343.053
829	Longgang City	Dongtai City	3	242	Longgang City - Dongtai City	344.791
830	Longgang City	Lujiang County	3	133	Longgang City - Lujiang County	345.775
831	Longgang City	Zongyang County	3	105	Longgang City - Zongyang County	345.978
832	Longgang City	Hai'an City	3	228	Longgang City - Hai'an City	346.042
833	Longgang City	Shucheng County	3	155	Longgang City - Shucheng County	347.55
834	Longgang City	Hongze District	3	261	Longgang City - Hongze District	348.679
835	Longgang City	Guzhen County	3	262	Longgang City - Guzhen County	349.62
836	Longgang City	Datong District	3	231	Longgang City - Datong District	351.203
837	Longgang City	Yunlong District	3	293	Longgang City - Yunlong District	351.413
838	Longgang City	Wuhe County	3	254	Longgang City - Wuhe County	352.853
839	Longgang City	Shitai County	3	77	Longgang City - Shitai County	353.254
840	Longgang City	Tianjia'an District	3	233	Longgang City - Tianjia'an District	353.707
841	Longgang City	Yongqiao District	3	272	Longgang City - Yongqiao District	354.107
842	Longgang City	Quanshan District	3	292	Longgang City - Quanshan District	355.791
843	Longgang City	Xuzhou Gulou District	3	294	Longgang City - Xuzhou Gulou District	356.453
844	Longgang City	Changfeng County	3	223	Longgang City - Changfeng County	356.65
845	Longgang City	Lingbi County	3	270	Longgang City - Lingbi County	357.633
846	Longgang City	Xinghua City	3	248	Longgang City - Xinghua City	357.835
847	Longgang City	Yu'an District	3	174	Longgang City - Yu'an District	358.413
848	Longgang City	Huaining County	3	106	Longgang City - Huaining County	359.997
849	Longgang City	Jin'an District	3	178	Longgang City - Jin'an District	360.466
850	Longgang City	Qianshan City	3	98	Longgang City - Qianshan City	360.55
851	Longgang City	Wangjiang County	3	74	Longgang City - Wangjiang County	360.994
852	Longgang City	Tinghu District	3	264	Longgang City - Tinghu District	361.721
853	Longgang City	Tongshan District	3	289	Longgang City - Tongshan District	361.88
854	Longgang City	Yandu District	3	263	Longgang City - Yandu District	363.314
855	Longgang City	Panji District	3	237	Longgang City - Panji District	364.375
856	Longgang City	Jiawang District	3	299	Longgang City - Jiawang District	364.902
857	Longgang City	Xiejiaji District	3	229	Longgang City - Xiejiaji District	365.543
858	Longgang City	Baoying County	3	258	Longgang City - Baoying County	367.278
859	Longgang City	Qingjiangpu District	3	271	Longgang City - Qingjiangpu District	367.694
860	Longgang City	Tongcheng City	3	124	Longgang City - Tongcheng City	367.771
861	Longgang City	Bagongshan District	3	230	Longgang City - Bagongshan District	369.186
862	Longgang City	Dafeng District	3	257	Longgang City - Dafeng District	369.724
863	Longgang City	Shou County	3	227	Longgang City - Shou County	370.288
864	Longgang City	Sihong County	3	265	Longgang City - Sihong County	373.341
865	Longgang City	Xiao County	3	290	Longgang City - Xiao County	373.533
866	Longgang City	Susong County	3	76	Longgang City - Susong County	373.707
867	Longgang City	Huaiyin District	3	273	Longgang City - Huaiyin District	375.972
868	Longgang City	Huai'an District	3	269	Longgang City - Huai'an District	376.92
869	Longgang City	Mengcheng County	3	259	Longgang City - Mengcheng County	377.159
870	Longgang City	Lieshan District	3	279	Longgang City - Lieshan District	377.521
871	Longgang City	Yingshang County	3	232	Longgang City - Yingshang County	377.562
872	Longgang City	Si County	3	266	Longgang City - Si County	378.018
873	Longgang City	Taihu County	3	90	Longgang City - Taihu County	378.807
874	Longgang City	Jinzhai County	3	172	Longgang City - Jinzhai County	378.997
875	Longgang City	Fengtai County	3	236	Longgang City - Fengtai County	379.461
876	Longgang City	Suixi County	3	280	Longgang City - Suixi County	382.824
877	Longgang City	Xiangshan District	3	283	Longgang City - Xiangshan District	384.078
878	Longgang City	Duji District	3	285	Longgang City - Duji District	387.202
879	Longgang City	Yingzhou District	3	241	Longgang City - Yingzhou District	388.367
880	Longgang City	Huoshan County	3	150	Longgang City - Huoshan County	388.706
881	Longgang City	Yuexi County	3	112	Longgang City - Yuexi County	388.921
882	Longgang City	Lianshui County	3	276	Longgang City - Lianshui County	390.042
883	Longgang City	Yingquan District	3	244	Longgang City - Yingquan District	390.549
884	Longgang City	Jianhu County	3	267	Longgang City - Jianhu County	390.771
885	Longgang City	Yeji District	3	185	Longgang City - Yeji District	391.227
886	Longgang City	Siyang County	3	274	Longgang City - Siyang County	391.59
887	Longgang City	Lixin County	3	255	Longgang City - Lixin County	391.857
888	Longgang City	Pizhou City	3	296	Longgang City - Pizhou City	393.405
889	Longgang City	Yingdong District	3	243	Longgang City - Yingdong District	393.786
890	Longgang City	Suining County	3	281	Longgang City - Suining County	394.496
891	Longgang City	Pei County	3	303	Longgang City - Pei County	395.953
892	Longgang City	Sheyang County	3	277	Longgang City - Sheyang County	401.422
893	Longgang City	Funing County	3	275	Longgang City - Funing County	401.735
894	Longgang City	Feng County	3	302	Longgang City - Feng County	402.961
895	Longgang City	Shengsi County	3	111	Longgang City - Shengsi County	403.319
896	Longgang City	Guannan County	3	287	Longgang City - Guannan County	404.54
897	Longgang City	Xinyi City	3	297	Longgang City - Xinyi City	405.513
898	Longgang City	Dangshan County	3	298	Longgang City - Dangshan County	406.864
899	Longgang City	Guoyang County	3	268	Longgang City - Guoyang County	406.939
900	Longgang City	Sucheng District	3	284	Longgang City - Sucheng District	407.695
901	Longgang City	Funan County	3	234	Longgang City - Funan County	408.88
902	Longgang City	Suyu District	3	282	Longgang City - Suyu District	409.84
903	Longgang City	Guanyun County	3	295	Longgang City - Guanyun County	412.869
904	Longgang City	Shuyang County	3	288	Longgang City - Shuyang County	415.143
905	Longgang City	Taihe County	3	256	Longgang City - Taihe County	415.529
906	Longgang City	Binhai County	3	286	Longgang City - Binhai County	415.724
907	Longgang City	Linquan County	3	253	Longgang City - Linquan County	417.689
908	Longgang City	Donghai County	3	300	Longgang City - Donghai County	418.167
909	Longgang City	Huoqiu County	3	216	Longgang City - Huoqiu County	419.043
910	Longgang City	Haizhou District	3	301	Longgang City - Haizhou District	420.055
911	Longgang City	Qiaocheng District	3	278	Longgang City - Qiaocheng District	420.887
912	Longgang City	Jieshou City	3	260	Longgang City - Jieshou City	426.289
913	Longgang City	Xiangshui County	3	291	Longgang City - Xiangshui County	426.509
914	Longgang City	Lianyun District	3	304	Longgang City - Lianyun District	436.265
915	Longgang City	Ganyu District	3	305	Longgang City - Ganyu District	442.559
916	Qingyuan County	Qingyuan County	4	4	Qingyuan County - Qingyuan County	0
917	Qingyuan County	Longquan City	4	13	Qingyuan County - Longquan City	53.8422
918	Qingyuan County	Yunhe County	4	14	Qingyuan County - Yunhe County	82.8462
919	Qingyuan County	Jingning She Autonomous County	4	10	Qingyuan County - Jingning She Autonomous County	88.6877
920	Qingyuan County	Taishun County	4	2	Qingyuan County - Taishun County	105.19
921	Qingyuan County	Liandu District	4	21	Qingyuan County - Liandu District	116.883
922	Qingyuan County	Songyang County	4	20	Qingyuan County - Songyang County	120.017
923	Qingyuan County	Suichang County	4	22	Qingyuan County - Suichang County	129.386
924	Qingyuan County	Wencheng County	4	6	Qingyuan County - Wencheng County	137.541
925	Qingyuan County	Jiangshan City	4	27	Qingyuan County - Jiangshan City	141.338
926	Qingyuan County	Jinyun County	4	24	Qingyuan County - Jinyun County	143.739
927	Qingyuan County	Qingtian County	4	16	Qingyuan County - Qingtian County	149.015
928	Qingyuan County	Yongkang City	4	32	Qingyuan County - Yongkang City	157.603
929	Qingyuan County	Changshan County	4	29	Qingyuan County - Changshan County	159.76
930	Qingyuan County	Kecheng District	4	33	Qingyuan County - Kecheng District	164.723
931	Qingyuan County	Wuyi County	4	31	Qingyuan County - Wuyi County	166.026
932	Qingyuan County	Longyou County	4	35	Qingyuan County - Longyou County	166.601
933	Qingyuan County	Cangnan County	4	1	Qingyuan County - Cangnan County	167.009
934	Qingyuan County	Pingyang County	4	5	Qingyuan County - Pingyang County	170.038
935	Qingyuan County	Qujiang District	4	34	Qingyuan County - Qujiang District	170.855
936	Qingyuan County	Rui'an City	4	7	Qingyuan County - Rui'an City	171.477
937	Qingyuan County	Ouhai District	4	11	Qingyuan County - Ouhai District	173.783
938	Qingyuan County	Lucheng District	4	12	Qingyuan County - Lucheng District	175.02
939	Qingyuan County	Yongjia County	4	17	Qingyuan County - Yongjia County	176.614
940	Qingyuan County	Kaihua County	4	39	Qingyuan County - Kaihua County	176.668
941	Qingyuan County	Longgang City	4	3	Qingyuan County - Longgang City	176.752
942	Qingyuan County	Jindong District	4	38	Qingyuan County - Jindong District	180.736
943	Qingyuan County	Pan'an County	4	36	Qingyuan County - Pan'an County	185.73
944	Qingyuan County	Wucheng District	4	37	Qingyuan County - Wucheng District	188.601
945	Qingyuan County	Longwan District	4	9	Qingyuan County - Longwan District	189.358
946	Qingyuan County	Xianju County	4	28	Qingyuan County - Xianju County	189.433
947	Qingyuan County	Dongyang City	4	43	Qingyuan County - Dongyang City	192.267
948	Qingyuan County	Lanxi City	4	42	Qingyuan County - Lanxi City	193.815
949	Qingyuan County	Yueqing City	4	15	Qingyuan County - Yueqing City	195.355
950	Qingyuan County	Huizhou District	4	57	Qingyuan County - Huizhou District	199.105
951	Qingyuan County	Jiande City	4	47	Qingyuan County - Jiande City	199.195
952	Qingyuan County	Yiwu City	4	44	Qingyuan County - Yiwu City	201.01
953	Qingyuan County	Xiuning County	4	55	Qingyuan County - Xiuning County	203.469
954	Qingyuan County	Tunxi District	4	52	Qingyuan County - Tunxi District	206.186
955	Qingyuan County	She County	4	59	Qingyuan County - She County	207.106
956	Qingyuan County	Jixi County	4	68	Qingyuan County - Jixi County	211.221
957	Qingyuan County	Pujiang County	4	46	Qingyuan County - Pujiang County	216.584
958	Qingyuan County	Linhai City	4	30	Qingyuan County - Linhai City	217.173
959	Qingyuan County	Zhuji City	4	54	Qingyuan County - Zhuji City	217.436
960	Qingyuan County	Jingde County	4	83	Qingyuan County - Jingde County	217.593
961	Qingyuan County	Dongtou District	4	8	Qingyuan County - Dongtou District	220.332
962	Qingyuan County	Yuhuan City	4	18	Qingyuan County - Yuhuan City	221.06
963	Qingyuan County	Chun'an County	4	50	Qingyuan County - Chun'an County	223.221
964	Qingyuan County	Shengzhou City	4	51	Qingyuan County - Shengzhou City	226.794
965	Qingyuan County	Huangyan District	4	25	Qingyuan County - Huangyan District	229.395
966	Qingyuan County	Yi County	4	61	Qingyuan County - Yi County	230.754
967	Qingyuan County	Xinchang County	4	48	Qingyuan County - Xinchang County	231.758
968	Qingyuan County	Luqiao District	4	23	Qingyuan County - Luqiao District	232.292
969	Qingyuan County	Wenling City	4	19	Qingyuan County - Wenling City	232.389
970	Qingyuan County	Xiacheng District	4	87	Qingyuan County - Xiacheng District	232.95
971	Qingyuan County	Tonglu County	4	56	Qingyuan County - Tonglu County	232.959
972	Qingyuan County	Jing County	4	104	Qingyuan County - Jing County	233.508
973	Qingyuan County	Jianggan District	4	84	Qingyuan County - Jianggan District	234.064
974	Qingyuan County	Shangcheng District	4	82	Qingyuan County - Shangcheng District	236.95
975	Qingyuan County	Tiantai County	4	41	Qingyuan County - Tiantai County	237.655
976	Qingyuan County	Xihu District	4	85	Qingyuan County - Xihu District	238.196
977	Qingyuan County	Gongshu District	4	88	Qingyuan County - Gongshu District	238.354
978	Qingyuan County	Huangshan District	4	86	Qingyuan County - Huangshan District	238.882
979	Qingyuan County	Nanling County	4	118	Qingyuan County - Nanling County	239.046
980	Qingyuan County	Binjiang District	4	80	Qingyuan County - Binjiang District	239.54
981	Qingyuan County	Jiaojiang District	4	26	Qingyuan County - Jiaojiang District	239.619
982	Qingyuan County	Xiaoshan District	4	78	Qingyuan County - Xiaoshan District	239.971
983	Qingyuan County	Qimen County	4	58	Qingyuan County - Qimen County	241.455
984	Qingyuan County	Sanmen County	4	40	Qingyuan County - Sanmen County	245.397
985	Qingyuan County	Yuhang District	4	91	Qingyuan County - Yuhang District	245.402
986	Qingyuan County	Yuecheng District	4	66	Qingyuan County - Yuecheng District	248.114
987	Qingyuan County	Fuyang District	4	69	Qingyuan County - Fuyang District	248.376
988	Qingyuan County	Fanchang District	4	126	Qingyuan County - Fanchang District	254.157
989	Qingyuan County	Keqiao District	4	75	Qingyuan County - Keqiao District	256.654
990	Qingyuan County	Deqing County	4	95	Qingyuan County - Deqing County	260.848
991	Qingyuan County	Shangyu District	4	70	Qingyuan County - Shangyu District	260.898
992	Qingyuan County	Wuwei City	4	138	Qingyuan County - Wuwei City	262.211
993	Qingyuan County	Tongguan District	4	119	Qingyuan County - Tongguan District	262.347
994	Qingyuan County	Nanhu District	4	108	Qingyuan County - Nanhu District	262.372
995	Qingyuan County	Ninghai County	4	45	Qingyuan County - Ninghai County	263.089
996	Qingyuan County	Suburban District	4	117	Qingyuan County - Suburban District	263.703
997	Qingyuan County	Tongxiang City	4	103	Qingyuan County - Tongxiang City	263.828
998	Qingyuan County	Yi'an District	4	120	Qingyuan County - Yi'an District	263.978
999	Qingyuan County	Ningguo City	4	100	Qingyuan County - Ningguo City	265.38
1000	Qingyuan County	Lin'an District	4	81	Qingyuan County - Lin'an District	266.354
1001	Qingyuan County	Chaohu City	4	163	Qingyuan County - Chaohu City	266.663
1002	Qingyuan County	Yijiang District	4	132	Qingyuan County - Yijiang District	267.219
1003	Qingyuan County	Haining City	4	94	Qingyuan County - Haining City	267.786
1004	Qingyuan County	Xiuzhou District	4	110	Qingyuan County - Xiuzhou District	268.372
1005	Qingyuan County	Xuanzhou District	4	121	Qingyuan County - Xuanzhou District	268.702
1006	Qingyuan County	Fenghua District	4	53	Qingyuan County - Fenghua District	269.4
1007	Qingyuan County	Baohe District	4	179	Qingyuan County - Baohe District	269.646
1008	Qingyuan County	Wuhu County	4	127	Qingyuan County - Wuhu County	271.114
1009	Qingyuan County	Qingyang County	4	99	Qingyuan County - Qingyang County	271.243
1010	Qingyuan County	Dongzhi County	4	71	Qingyuan County - Dongzhi County	272.442
1011	Qingyuan County	Jinghu District	4	142	Qingyuan County - Jinghu District	274.08
1012	Qingyuan County	Yaohai District	4	183	Qingyuan County - Yaohai District	274.594
1013	Qingyuan County	Jiashan County	4	113	Qingyuan County - Jiashan County	274.817
1014	Qingyuan County	Pinghu City	4	107	Qingyuan County - Pinghu City	275.028
1015	Qingyuan County	Shushan District	4	182	Qingyuan County - Shushan District	275.034
1016	Qingyuan County	Yixing City	4	147	Qingyuan County - Yixing City	275.48
1017	Qingyuan County	Wuxing District	4	114	Qingyuan County - Wuxing District	276.017
1018	Qingyuan County	Luyang District	4	186	Qingyuan County - Luyang District	277.534
1019	Qingyuan County	Changxing County	4	123	Qingyuan County - Changxing County	277.723
1020	Qingyuan County	Jiujiang District	4	148	Qingyuan County - Jiujiang District	278.184
1021	Qingyuan County	Haiyan County	4	96	Qingyuan County - Haiyan County	278.96
1022	Qingyuan County	Yinzhou District	4	60	Qingyuan County - Yinzhou District	280.047
1023	Qingyuan County	Anji County	4	102	Qingyuan County - Anji County	281.548
1024	Qingyuan County	Hanshan County	4	175	Qingyuan County - Hanshan County	282.171
1025	Qingyuan County	Yuyao City	4	72	Qingyuan County - Yuyao City	282.403
1026	Qingyuan County	Feixi County	4	168	Qingyuan County - Feixi County	282.677
1027	Qingyuan County	Haishu District	4	62	Qingyuan County - Haishu District	282.927
1028	Qingyuan County	Jiangbei District	4	63	Qingyuan County - Jiangbei District	283.685
1029	Qingyuan County	Feidong County	4	187	Qingyuan County - Feidong County	286.236
1030	Qingyuan County	Nanxun District	4	115	Qingyuan County - Nanxun District	286.466
1031	Qingyuan County	Songjiang District	4	125	Qingyuan County - Songjiang District	287.445
1032	Qingyuan County	Guichi District	4	101	Qingyuan County - Guichi District	292.037
1033	Qingyuan County	Dangtu County	4	161	Qingyuan County - Dangtu County	292.367
1034	Qingyuan County	Liyang City	4	152	Qingyuan County - Liyang City	293.25
1035	Qingyuan County	Wangjiang County	4	74	Qingyuan County - Wangjiang County	293.618
1036	Qingyuan County	Cixi City	4	79	Qingyuan County - Cixi City	294.217
1037	Qingyuan County	Jinshan District	4	109	Qingyuan County - Jinshan District	294.788
1038	Qingyuan County	Yuhuatai District	4	194	Qingyuan County - Yuhuatai District	295.395
1039	Qingyuan County	Minhang District	4	129	Qingyuan County - Minhang District	296.038
1040	Qingyuan County	Guangde City	4	116	Qingyuan County - Guangde City	296.188
1041	Qingyuan County	Shanghai Putuo District	4	141	Qingyuan County - Shanghai Putuo District	296.234
1042	Qingyuan County	Wujiang District	4	130	Qingyuan County - Wujiang District	296.894
1043	Qingyuan County	Changning District	4	135	Qingyuan County - Changning District	297.356
1044	Qingyuan County	Zhenhai District	4	65	Qingyuan County - Zhenhai District	297.481
1045	Qingyuan County	Xuhui District	4	134	Qingyuan County - Xuhui District	297.604
1046	Qingyuan County	Qinhuai District	4	197	Qingyuan County - Qinhuai District	297.876
1047	Qingyuan County	Jiangning District	4	193	Qingyuan County - Jiangning District	298.152
1048	Qingyuan County	Fengxian District	4	122	Qingyuan County - Fengxian District	299.392
1049	Qingyuan County	Beilun District	4	64	Qingyuan County - Beilun District	299.426
1050	Qingyuan County	Jing'an District	4	137	Qingyuan County - Jing'an District	299.601
1051	Qingyuan County	Qingpu District	4	131	Qingyuan County - Qingpu District	299.671
1052	Qingyuan County	Jianye District	4	195	Qingyuan County - Jianye District	299.729
1053	Qingyuan County	Xiangshan County	4	49	Qingyuan County - Xiangshan County	300.205
1054	Qingyuan County	Lishui District	4	165	Qingyuan County - Lishui District	300.43
1055	Qingyuan County	Xuanwu District	4	199	Qingyuan County - Xuanwu District	300.931
1056	Qingyuan County	Huangpu District	4	139	Qingyuan County - Huangpu District	301.423
1057	Qingyuan County	Yushan District	4	166	Qingyuan County - Yushan District	302.008
1058	Qingyuan County	Huashan District	4	169	Qingyuan County - Huashan District	302.138
1059	Qingyuan County	Shitai County	4	77	Qingyuan County - Shitai County	302.773
1060	Qingyuan County	Nanjing Gulou District	4	202	Qingyuan County - Nanjing Gulou District	303.752
1061	Qingyuan County	He County	4	176	Qingyuan County - He County	303.915
1062	Qingyuan County	Gaochun District	4	144	Qingyuan County - Gaochun District	304.163
1063	Qingyuan County	Langxi County	4	128	Qingyuan County - Langxi County	304.778
1064	Qingyuan County	Wuzhong District	4	140	Qingyuan County - Wuzhong District	304.819
1065	Qingyuan County	Hongkou District	4	145	Qingyuan County - Hongkou District	305.187
1066	Qingyuan County	Jiading District	4	153	Qingyuan County - Jiading District	305.539
1067	Qingyuan County	Lujiang County	4	133	Qingyuan County - Lujiang County	306.811
1068	Qingyuan County	Yangpu District	4	143	Qingyuan County - Yangpu District	307.149
1069	Qingyuan County	Qixia District	4	204	Qingyuan County - Qixia District	307.289
1070	Qingyuan County	Yingjiang District	4	92	Qingyuan County - Yingjiang District	307.586
1071	Qingyuan County	Shucheng County	4	155	Qingyuan County - Shucheng County	308.175
1072	Qingyuan County	Pudong New Area	4	136	Qingyuan County - Pudong New Area	308.277
1073	Qingyuan County	Daguan District	4	93	Qingyuan County - Daguan District	308.962
1074	Qingyuan County	Wujin District	4	173	Qingyuan County - Wujin District	309.379
1075	Qingyuan County	Baoshan District	4	156	Qingyuan County - Baoshan District	310.302
1076	Qingyuan County	Gusu District	4	149	Qingyuan County - Gusu District	310.458
1077	Qingyuan County	Huqiu District	4	146	Qingyuan County - Huqiu District	310.747
1078	Qingyuan County	Xiangcheng District	4	151	Qingyuan County - Xiangcheng District	310.787
1079	Qingyuan County	Bowang District	4	159	Qingyuan County - Bowang District	311.062
1080	Qingyuan County	Pukou District	4	201	Qingyuan County - Pukou District	311.319
1081	Qingyuan County	Zongyang County	4	105	Qingyuan County - Zongyang County	312.642
1082	Qingyuan County	Jintan District	4	177	Qingyuan County - Jintan District	313.858
1083	Qingyuan County	Taicang City	4	157	Qingyuan County - Taicang City	314.133
1084	Qingyuan County	Yixiu District	4	97	Qingyuan County - Yixiu District	315.3
1085	Qingyuan County	Tianning District	4	180	Qingyuan County - Tianning District	315.629
1086	Qingyuan County	Zhonglou District	4	181	Qingyuan County - Zhonglou District	316.184
1087	Qingyuan County	Liangxi District	4	162	Qingyuan County - Liangxi District	316.954
1088	Qingyuan County	Kunshan City	4	154	Qingyuan County - Kunshan City	317.032
1089	Qingyuan County	Huishan District	4	171	Qingyuan County - Huishan District	317.408
1090	Qingyuan County	Binhu District	4	160	Qingyuan County - Binhu District	319.103
1091	Qingyuan County	Susong County	4	76	Qingyuan County - Susong County	320.153
1092	Qingyuan County	Xinbei District	4	184	Qingyuan County - Xinbei District	320.579
1093	Qingyuan County	Xishan District	4	164	Qingyuan County - Xishan District	320.925
1094	Qingyuan County	Longzihu District	4	246	Qingyuan County - Longzihu District	323.171
1095	Qingyuan County	Changfeng County	4	223	Qingyuan County - Changfeng County	323.235
1096	Qingyuan County	Quanjiao County	4	203	Qingyuan County - Quanjiao County	324.459
1097	Qingyuan County	Xinwu District	4	158	Qingyuan County - Xinwu District	324.662
1098	Qingyuan County	Bengshan District	4	247	Qingyuan County - Bengshan District	324.989
1099	Qingyuan County	Jurong City	4	192	Qingyuan County - Jurong City	325.286
1100	Qingyuan County	Luhe District	4	214	Qingyuan County - Luhe District	325.671
1101	Qingyuan County	Yuhui District	4	245	Qingyuan County - Yuhui District	325.791
1102	Qingyuan County	Jin'an District	4	178	Qingyuan County - Jin'an District	326.547
1103	Qingyuan County	Qianshan City	4	98	Qingyuan County - Qianshan City	327.051
1104	Qingyuan County	Huaishang District	4	249	Qingyuan County - Huaishang District	328.289
1105	Qingyuan County	Fengyang County	4	240	Qingyuan County - Fengyang County	328.527
1106	Qingyuan County	Yu'an District	4	174	Qingyuan County - Yu'an District	328.997
1107	Qingyuan County	Dinghai District	4	73	Qingyuan County - Dinghai District	329.916
1108	Qingyuan County	Taihu County	4	90	Qingyuan County - Taihu County	329.996
1109	Qingyuan County	Nanqiao District	4	207	Qingyuan County - Nanqiao District	332.12
1110	Qingyuan County	Tongcheng City	4	124	Qingyuan County - Tongcheng City	332.988
1111	Qingyuan County	Huaining County	4	106	Qingyuan County - Huaining County	333.232
1112	Qingyuan County	Changshu City	4	170	Qingyuan County - Changshu City	334.689
1113	Qingyuan County	Datong District	4	231	Qingyuan County - Datong District	335.38
1114	Qingyuan County	Jiangyin City	4	191	Qingyuan County - Jiangyin City	336.222
1115	Qingyuan County	Yizheng City	4	212	Qingyuan County - Yizheng City	336.535
1116	Qingyuan County	Huaiyuan County	4	250	Qingyuan County - Huaiyuan County	338.255
1117	Qingyuan County	Tianjia'an District	4	233	Qingyuan County - Tianjia'an District	338.292
1118	Qingyuan County	Danyang City	4	196	Qingyuan County - Danyang City	338.633
1119	Qingyuan County	Dantu District	4	206	Qingyuan County - Dantu District	341.556
1120	Qingyuan County	Langya District	4	213	Qingyuan County - Langya District	341.874
1121	Qingyuan County	Jingjiang City	4	198	Qingyuan County - Jingjiang City	342.213
1122	Qingyuan County	Dingyuan County	4	225	Qingyuan County - Dingyuan County	342.749
1123	Qingyuan County	Xiejiaji District	4	229	Qingyuan County - Xiejiaji District	343.106
1124	Qingyuan County	Shou County	4	227	Qingyuan County - Shou County	343.397
1125	Qingyuan County	Runzhou District	4	209	Qingyuan County - Runzhou District	343.56
1126	Qingyuan County	Zhejiang Putuo District	4	67	Qingyuan County - Zhejiang Putuo District	344.739
1127	Qingyuan County	Bagongshan District	4	230	Qingyuan County - Bagongshan District	345.316
1128	Qingyuan County	Daishan County	4	89	Qingyuan County - Daishan County	347.301
1129	Qingyuan County	Yangzhong City	4	211	Qingyuan County - Yangzhong City	347.752
1130	Qingyuan County	Yuexi County	4	112	Qingyuan County - Yuexi County	347.851
1131	Qingyuan County	Jingkou District	4	210	Qingyuan County - Jingkou District	348.294
1132	Qingyuan County	Lai'an County	4	221	Qingyuan County - Lai'an County	348.815
1133	Qingyuan County	Zhangjiagang City	4	189	Qingyuan County - Zhangjiagang City	349.605
1134	Qingyuan County	Jinzhai County	4	172	Qingyuan County - Jinzhai County	350.582
1135	Qingyuan County	Yingshang County	4	232	Qingyuan County - Yingshang County	351.147
1136	Qingyuan County	Hanjiang District	4	217	Qingyuan County - Hanjiang District	352.508
1137	Qingyuan County	Panji District	4	237	Qingyuan County - Panji District	353.877
1138	Qingyuan County	Fengtai County	4	236	Qingyuan County - Fengtai County	354.404
1139	Qingyuan County	Tianchang City	4	235	Qingyuan County - Tianchang City	354.883
1140	Qingyuan County	Guangling District	4	219	Qingyuan County - Guangling District	355.845
1141	Qingyuan County	Yeji District	4	185	Qingyuan County - Yeji District	356.839
1142	Qingyuan County	Guzhen County	4	262	Qingyuan County - Guzhen County	358.244
1143	Qingyuan County	Gaogang District	4	215	Qingyuan County - Gaogang District	359.061
1144	Qingyuan County	Huoshan County	4	150	Qingyuan County - Huoshan County	359.29
1145	Qingyuan County	Haimen District	4	190	Qingyuan County - Haimen District	359.859
1146	Qingyuan County	Wuhe County	4	254	Qingyuan County - Wuhe County	361.478
1147	Qingyuan County	Mingguang City	4	238	Qingyuan County - Mingguang City	361.96
1148	Qingyuan County	Taixing City	4	208	Qingyuan County - Taixing City	362.12
1149	Qingyuan County	Chongchuan District	4	200	Qingyuan County - Chongchuan District	362.818
1150	Qingyuan County	Qidong City	4	188	Qingyuan County - Qidong City	363.543
1151	Qingyuan County	Jiangdu District	4	222	Qingyuan County - Jiangdu District	365.373
1152	Qingyuan County	Yingzhou District	4	241	Qingyuan County - Yingzhou District	366.96
1153	Qingyuan County	Chongming District	4	167	Qingyuan County - Chongming District	367.302
1154	Qingyuan County	Tongzhou District	4	205	Qingyuan County - Tongzhou District	368.048
1155	Qingyuan County	Yingquan District	4	244	Qingyuan County - Yingquan District	369.142
1156	Qingyuan County	Yunlong District	4	293	Qingyuan County - Yunlong District	369.444
1157	Qingyuan County	Hailing District	4	224	Qingyuan County - Hailing District	370.669
1158	Qingyuan County	Yingdong District	4	243	Qingyuan County - Yingdong District	372.379
1159	Qingyuan County	Quanshan District	4	292	Qingyuan County - Quanshan District	373.822
1160	Qingyuan County	Xuzhou Gulou District	4	294	Qingyuan County - Xuzhou Gulou District	374.484
1161	Qingyuan County	Jiangyan District	4	226	Qingyuan County - Jiangyan District	377.003
1162	Qingyuan County	Xuyi County	4	251	Qingyuan County - Xuyi County	379.849
1163	Qingyuan County	Tongshan District	4	289	Qingyuan County - Tongshan District	379.912
1164	Qingyuan County	Lingbi County	4	270	Qingyuan County - Lingbi County	380.66
1165	Qingyuan County	Huoqiu County	4	216	Qingyuan County - Huoqiu County	380.875
1166	Qingyuan County	Jiawang District	4	299	Qingyuan County - Jiawang District	382.933
1167	Qingyuan County	Taihe County	4	256	Qingyuan County - Taihe County	385.701
1168	Qingyuan County	Mengcheng County	4	259	Qingyuan County - Mengcheng County	385.783
1169	Qingyuan County	Gaoyou City	4	239	Qingyuan County - Gaoyou City	386.729
1170	Qingyuan County	Rudong County	4	218	Qingyuan County - Rudong County	386.981
1171	Qingyuan County	Funan County	4	234	Qingyuan County - Funan County	387.473
1172	Qingyuan County	Yongqiao District	4	272	Qingyuan County - Yongqiao District	387.512
1173	Qingyuan County	Jinhu County	4	252	Qingyuan County - Jinhu County	387.517
1174	Qingyuan County	Rugao City	4	220	Qingyuan County - Rugao City	388.338
1175	Qingyuan County	Xiao County	4	290	Qingyuan County - Xiao County	391.565
1176	Qingyuan County	Si County	4	266	Qingyuan County - Si County	392.253
1177	Qingyuan County	Hongze District	4	261	Qingyuan County - Hongze District	393.143
1178	Qingyuan County	Linquan County	4	253	Qingyuan County - Linquan County	396.282
1179	Qingyuan County	Lixin County	4	255	Qingyuan County - Lixin County	399.462
1180	Qingyuan County	Qiaocheng District	4	278	Qingyuan County - Qiaocheng District	399.48
1181	Qingyuan County	Xinghua City	4	248	Qingyuan County - Xinghua City	400.339
1182	Qingyuan County	Hai'an City	4	228	Qingyuan County - Hai'an City	402.556
1183	Qingyuan County	Jieshou City	4	260	Qingyuan County - Jieshou City	404.882
1184	Qingyuan County	Lieshan District	4	279	Qingyuan County - Lieshan District	407.742
1185	Qingyuan County	Dongtai City	4	242	Qingyuan County - Dongtai City	408.702
1186	Qingyuan County	Pizhou City	4	296	Qingyuan County - Pizhou City	411.436
1187	Qingyuan County	Baoying County	4	258	Qingyuan County - Baoying County	411.743
1188	Qingyuan County	Qingjiangpu District	4	271	Qingyuan County - Qingjiangpu District	412.158
1189	Qingyuan County	Suining County	4	281	Qingyuan County - Suining County	412.527
1190	Qingyuan County	Duji District	4	285	Qingyuan County - Duji District	413.438
1191	Qingyuan County	Suixi County	4	280	Qingyuan County - Suixi County	413.508
1192	Qingyuan County	Pei County	4	303	Qingyuan County - Pei County	413.985
1193	Qingyuan County	Xiangshan District	4	283	Qingyuan County - Xiangshan District	414.005
1194	Qingyuan County	Sihong County	4	265	Qingyuan County - Sihong County	414.52
1195	Qingyuan County	Guoyang County	4	268	Qingyuan County - Guoyang County	415.563
1196	Qingyuan County	Huaiyin District	4	273	Qingyuan County - Huaiyin District	420.437
1197	Qingyuan County	Feng County	4	302	Qingyuan County - Feng County	420.992
1198	Qingyuan County	Huai'an District	4	269	Qingyuan County - Huai'an District	421.384
1199	Qingyuan County	Xinyi City	4	297	Qingyuan County - Xinyi City	423.544
1200	Qingyuan County	Tinghu District	4	264	Qingyuan County - Tinghu District	425.632
1201	Qingyuan County	Yandu District	4	263	Qingyuan County - Yandu District	427.225
1202	Qingyuan County	Sucheng District	4	284	Qingyuan County - Sucheng District	428.669
1203	Qingyuan County	Dangshan County	4	298	Qingyuan County - Dangshan County	429.448
1204	Qingyuan County	Suyu District	4	282	Qingyuan County - Suyu District	432.856
1205	Qingyuan County	Dafeng District	4	257	Qingyuan County - Dafeng District	433.635
1206	Qingyuan County	Lianshui County	4	276	Qingyuan County - Lianshui County	434.507
1207	Qingyuan County	Siyang County	4	274	Qingyuan County - Siyang County	436.054
1208	Qingyuan County	Donghai County	4	300	Qingyuan County - Donghai County	436.199
1209	Qingyuan County	Haizhou District	4	301	Qingyuan County - Haizhou District	445.64
1210	Qingyuan County	Jianhu County	4	267	Qingyuan County - Jianhu County	447.57
1211	Qingyuan County	Guannan County	4	287	Qingyuan County - Guannan County	449.004
1212	Qingyuan County	Shengsi County	4	111	Qingyuan County - Shengsi County	453.159
1213	Qingyuan County	Shuyang County	4	288	Qingyuan County - Shuyang County	456.945
1214	Qingyuan County	Guanyun County	4	295	Qingyuan County - Guanyun County	457.333
1215	Qingyuan County	Funing County	4	275	Qingyuan County - Funing County	459.451
1216	Qingyuan County	Lianyun District	4	304	Qingyuan County - Lianyun District	461.85
1217	Qingyuan County	Sheyang County	4	277	Qingyuan County - Sheyang County	465.333
1218	Qingyuan County	Ganyu District	4	305	Qingyuan County - Ganyu District	468.144
1219	Qingyuan County	Xiangshui County	4	291	Qingyuan County - Xiangshui County	470.974
1220	Qingyuan County	Binhai County	4	286	Qingyuan County - Binhai County	479.635
1221	Pingyang County	Pingyang County	5	5	Pingyang County - Pingyang County	0
1222	Pingyang County	Longgang City	5	3	Pingyang County - Longgang City	13.222
1223	Pingyang County	Rui'an City	5	7	Pingyang County - Rui'an City	16.186
1224	Pingyang County	Cangnan County	5	1	Pingyang County - Cangnan County	18.6207
1225	Pingyang County	Lucheng District	5	12	Pingyang County - Lucheng District	32.9376
1226	Pingyang County	Ouhai District	5	11	Pingyang County - Ouhai District	32.9511
1227	Pingyang County	Longwan District	5	9	Pingyang County - Longwan District	35.2894
1228	Pingyang County	Wencheng County	5	6	Pingyang County - Wencheng County	39.9693
1229	Pingyang County	Yongjia County	5	17	Pingyang County - Yongjia County	45.9502
1230	Pingyang County	Yueqing City	5	15	Pingyang County - Yueqing City	47.8934
1231	Pingyang County	Qingtian County	5	16	Pingyang County - Qingtian County	60.6217
1232	Pingyang County	Dongtou District	5	8	Pingyang County - Dongtou District	64.3698
1233	Pingyang County	Taishun County	5	2	Pingyang County - Taishun County	72.7565
1234	Pingyang County	Yuhuan City	5	18	Pingyang County - Yuhuan City	73.5925
1235	Pingyang County	Wenling City	5	19	Pingyang County - Wenling City	91.3074
1236	Pingyang County	Luqiao District	5	23	Pingyang County - Luqiao District	93.0417
1237	Pingyang County	Huangyan District	5	25	Pingyang County - Huangyan District	93.2108
1238	Pingyang County	Liandu District	5	21	Pingyang County - Liandu District	94.587
1239	Pingyang County	Xianju County	5	28	Pingyang County - Xianju County	99.7201
1240	Pingyang County	Jiaojiang District	5	26	Pingyang County - Jiaojiang District	103.764
1241	Pingyang County	Jinyun County	5	24	Pingyang County - Jinyun County	107.637
1242	Pingyang County	Linhai City	5	30	Pingyang County - Linhai City	108.262
1243	Pingyang County	Jingning She Autonomous County	5	10	Pingyang County - Jingning She Autonomous County	114.039
1244	Pingyang County	Pan'an County	5	36	Pingyang County - Pan'an County	117.931
1245	Pingyang County	Yongkang City	5	32	Pingyang County - Yongkang City	118.719
1246	Pingyang County	Yunhe County	5	14	Pingyang County - Yunhe County	122.197
1247	Pingyang County	Sanmen County	5	40	Pingyang County - Sanmen County	123.746
1248	Pingyang County	Wuyi County	5	31	Pingyang County - Wuyi County	128.458
1249	Pingyang County	Songyang County	5	20	Pingyang County - Songyang County	128.915
1250	Pingyang County	Tiantai County	5	41	Pingyang County - Tiantai County	134.015
1251	Pingyang County	Jindong District	5	38	Pingyang County - Jindong District	134.314
1252	Pingyang County	Ninghai County	5	45	Pingyang County - Ninghai County	137.156
1253	Pingyang County	Dongyang City	5	43	Pingyang County - Dongyang City	141.114
1254	Pingyang County	Shengzhou City	5	51	Pingyang County - Shengzhou City	144.494
1255	Pingyang County	Wucheng District	5	37	Pingyang County - Wucheng District	144.672
1256	Pingyang County	Suichang County	5	22	Pingyang County - Suichang County	146.38
1257	Pingyang County	Xinchang County	5	48	Pingyang County - Xinchang County	146.946
1258	Pingyang County	Yiwu City	5	44	Pingyang County - Yiwu City	152.662
1259	Pingyang County	Longquan City	5	13	Pingyang County - Longquan City	153.171
1260	Pingyang County	Fenghua District	5	53	Pingyang County - Fenghua District	154.266
1261	Pingyang County	Lanxi City	5	42	Pingyang County - Lanxi City	154.398
1262	Pingyang County	Keqiao District	5	75	Pingyang County - Keqiao District	154.888
1263	Pingyang County	Haishu District	5	62	Pingyang County - Haishu District	155.291
1264	Pingyang County	Jiangbei District	5	63	Pingyang County - Jiangbei District	157.356
1265	Pingyang County	Yinzhou District	5	60	Pingyang County - Yinzhou District	158.323
1266	Pingyang County	Zhuji City	5	54	Pingyang County - Zhuji City	158.954
1267	Pingyang County	Yuecheng District	5	66	Pingyang County - Yuecheng District	162.087
1268	Pingyang County	Pujiang County	5	46	Pingyang County - Pujiang County	164.325
1269	Pingyang County	Longyou County	5	35	Pingyang County - Longyou County	166.093
1270	Pingyang County	Kecheng District	5	33	Pingyang County - Kecheng District	166.429
1271	Pingyang County	Qingyuan County	5	4	Pingyang County - Qingyuan County	170.038
1272	Pingyang County	Qujiang District	5	34	Pingyang County - Qujiang District	170.978
1273	Pingyang County	Zhenhai District	5	65	Pingyang County - Zhenhai District	171.008
1274	Pingyang County	Xiacheng District	5	87	Pingyang County - Xiacheng District	171.468
1275	Pingyang County	Jianggan District	5	84	Pingyang County - Jianggan District	172.582
1276	Pingyang County	Xiaoshan District	5	78	Pingyang County - Xiaoshan District	173.289
1277	Pingyang County	Xiangshan County	5	49	Pingyang County - Xiangshan County	174.341
1278	Pingyang County	Shangyu District	5	70	Pingyang County - Shangyu District	174.875
1279	Pingyang County	Shangcheng District	5	82	Pingyang County - Shangcheng District	175.468
1280	Pingyang County	Binjiang District	5	80	Pingyang County - Binjiang District	176.442
1281	Pingyang County	Xihu District	5	85	Pingyang County - Xihu District	176.714
1282	Pingyang County	Gongshu District	5	88	Pingyang County - Gongshu District	176.872
1283	Pingyang County	Beilun District	5	64	Pingyang County - Beilun District	177.422
1284	Pingyang County	Jiangshan City	5	27	Pingyang County - Jiangshan City	177.712
1285	Pingyang County	Yuhang District	5	91	Pingyang County - Yuhang District	183.919
1286	Pingyang County	Yuyao City	5	72	Pingyang County - Yuyao City	184.83
1287	Pingyang County	Jiande City	5	47	Pingyang County - Jiande City	185.377
1288	Pingyang County	Cixi City	5	79	Pingyang County - Cixi City	189.092
1289	Pingyang County	Fuyang District	5	69	Pingyang County - Fuyang District	189.893
1290	Pingyang County	Changshan County	5	29	Pingyang County - Changshan County	190.47
1291	Pingyang County	Tonglu County	5	56	Pingyang County - Tonglu County	194.151
1292	Pingyang County	Haining City	5	94	Pingyang County - Haining City	194.742
1293	Pingyang County	Tongxiang City	5	103	Pingyang County - Tongxiang City	198.161
1294	Pingyang County	Deqing County	5	95	Pingyang County - Deqing County	199.366
1295	Pingyang County	Chun'an County	5	50	Pingyang County - Chun'an County	201.377
1296	Pingyang County	Kaihua County	5	39	Pingyang County - Kaihua County	201.505
1297	Pingyang County	Lin'an District	5	81	Pingyang County - Lin'an District	204.872
1298	Pingyang County	Dinghai District	5	73	Pingyang County - Dinghai District	205.837
1299	Pingyang County	Haiyan County	5	96	Pingyang County - Haiyan County	207.266
1300	Pingyang County	Nanhu District	5	108	Pingyang County - Nanhu District	207.89
1301	Pingyang County	Xiuzhou District	5	110	Pingyang County - Xiuzhou District	212.54
1302	Pingyang County	Pinghu City	5	107	Pingyang County - Pinghu City	216.583
1303	Pingyang County	Anji County	5	102	Pingyang County - Anji County	220.065
1304	Pingyang County	Jiashan County	5	113	Pingyang County - Jiashan County	220.335
1305	Pingyang County	Zhejiang Putuo District	5	67	Pingyang County - Zhejiang Putuo District	220.663
1306	Pingyang County	Wuxing District	5	114	Pingyang County - Wuxing District	221.987
1307	Pingyang County	Minhang District	5	129	Pingyang County - Minhang District	222.555
1308	Pingyang County	Shanghai Putuo District	5	141	Pingyang County - Shanghai Putuo District	222.752
1309	Pingyang County	Daishan County	5	89	Pingyang County - Daishan County	223.225
1310	Pingyang County	Changxing County	5	123	Pingyang County - Changxing County	223.694
1311	Pingyang County	Changning District	5	135	Pingyang County - Changning District	223.874
1312	Pingyang County	Nanxun District	5	115	Pingyang County - Nanxun District	223.998
1313	Pingyang County	Xuhui District	5	134	Pingyang County - Xuhui District	224.122
1314	Pingyang County	Jing'an District	5	137	Pingyang County - Jing'an District	226.118
1315	Pingyang County	Yixing City	5	147	Pingyang County - Yixing City	226.45
1316	Pingyang County	Huangpu District	5	139	Pingyang County - Huangpu District	227.941
1317	Pingyang County	Songjiang District	5	125	Pingyang County - Songjiang District	229.963
1318	Pingyang County	Qingpu District	5	131	Pingyang County - Qingpu District	230.193
1319	Pingyang County	Hongkou District	5	145	Pingyang County - Hongkou District	231.705
1320	Pingyang County	Jiading District	5	153	Pingyang County - Jiading District	232.057
1321	Pingyang County	Jinshan District	5	109	Pingyang County - Jinshan District	232.459
1322	Pingyang County	Xuanzhou District	5	121	Pingyang County - Xuanzhou District	232.971
1323	Pingyang County	Yangpu District	5	143	Pingyang County - Yangpu District	233.666
1324	Pingyang County	Pudong New Area	5	136	Pingyang County - Pudong New Area	234.795
1325	Pingyang County	Baoshan District	5	156	Pingyang County - Baoshan District	236.819
1326	Pingyang County	Fengxian District	5	122	Pingyang County - Fengxian District	237.948
1327	Pingyang County	Guangde City	5	116	Pingyang County - Guangde City	238.722
1328	Pingyang County	Wujiang District	5	130	Pingyang County - Wujiang District	239.57
1329	Pingyang County	Liyang City	5	152	Pingyang County - Liyang City	239.768
1330	Pingyang County	Taicang City	5	157	Pingyang County - Taicang City	240.651
1331	Pingyang County	Jixi County	5	68	Pingyang County - Jixi County	241.268
1332	Pingyang County	Yuhuatai District	5	194	Pingyang County - Yuhuatai District	241.365
1333	Pingyang County	Qinhuai District	5	197	Pingyang County - Qinhuai District	243.846
1334	Pingyang County	Jiangning District	5	193	Pingyang County - Jiangning District	244.123
1335	Pingyang County	Kunshan City	5	154	Pingyang County - Kunshan City	244.277
1336	Pingyang County	Jianye District	5	195	Pingyang County - Jianye District	245.7
1337	Pingyang County	Xuanwu District	5	199	Pingyang County - Xuanwu District	246.901
1338	Pingyang County	Wuzhong District	5	140	Pingyang County - Wuzhong District	247.495
1339	Pingyang County	Wuhu County	5	127	Pingyang County - Wuhu County	248.355
1340	Pingyang County	Nanjing Gulou District	5	202	Pingyang County - Nanjing Gulou District	249.723
1341	Pingyang County	Tunxi District	5	52	Pingyang County - Tunxi District	250.195
1342	Pingyang County	Gusu District	5	149	Pingyang County - Gusu District	253.135
1343	Pingyang County	Qixia District	5	204	Pingyang County - Qixia District	253.259
1344	Pingyang County	Huqiu District	5	146	Pingyang County - Huqiu District	253.423
1345	Pingyang County	Xiangcheng District	5	151	Pingyang County - Xiangcheng District	253.463
1346	Pingyang County	Xiuning County	5	55	Pingyang County - Xiuning County	254.286
1347	Pingyang County	Huizhou District	5	57	Pingyang County - Huizhou District	256.152
1348	Pingyang County	She County	5	59	Pingyang County - She County	257.225
1349	Pingyang County	Pukou District	5	201	Pingyang County - Pukou District	257.29
1350	Pingyang County	Lishui District	5	165	Pingyang County - Lishui District	257.401
1351	Pingyang County	Langxi County	5	128	Pingyang County - Langxi County	259.904
1352	Pingyang County	Wujin District	5	173	Pingyang County - Wujin District	260.35
1353	Pingyang County	Jiujiang District	5	148	Pingyang County - Jiujiang District	264.484
1354	Pingyang County	Ningguo City	5	100	Pingyang County - Ningguo City	264.683
1355	Pingyang County	Jintan District	5	177	Pingyang County - Jintan District	264.829
1356	Pingyang County	Jinghu District	5	142	Pingyang County - Jinghu District	265.132
1357	Pingyang County	Nanling County	5	118	Pingyang County - Nanling County	266.002
1358	Pingyang County	Tianning District	5	180	Pingyang County - Tianning District	266.6
1359	Pingyang County	Zhonglou District	5	181	Pingyang County - Zhonglou District	267.155
1360	Pingyang County	Liangxi District	5	162	Pingyang County - Liangxi District	267.925
1361	Pingyang County	Jingde County	5	83	Pingyang County - Jingde County	268.063
1362	Pingyang County	Huishan District	5	171	Pingyang County - Huishan District	268.379
1363	Pingyang County	Huashan District	5	169	Pingyang County - Huashan District	268.755
1364	Pingyang County	Jing County	5	104	Pingyang County - Jing County	269.674
1365	Pingyang County	Binhu District	5	160	Pingyang County - Binhu District	270.073
1366	Pingyang County	Yushan District	5	166	Pingyang County - Yushan District	271.053
1367	Pingyang County	Jurong City	5	192	Pingyang County - Jurong City	271.3
1368	Pingyang County	Xinbei District	5	184	Pingyang County - Xinbei District	271.549
1369	Pingyang County	Luhe District	5	214	Pingyang County - Luhe District	271.642
1370	Pingyang County	Xishan District	5	164	Pingyang County - Xishan District	271.895
1371	Pingyang County	Changshu City	5	170	Pingyang County - Changshu City	272.672
1372	Pingyang County	Bowang District	5	159	Pingyang County - Bowang District	273.614
1373	Pingyang County	Gaochun District	5	144	Pingyang County - Gaochun District	274.351
1374	Pingyang County	Xinwu District	5	158	Pingyang County - Xinwu District	274.658
1375	Pingyang County	Nanqiao District	5	207	Pingyang County - Nanqiao District	278.091
1376	Pingyang County	Yi County	5	61	Pingyang County - Yi County	278.557
1377	Pingyang County	Yijiang District	5	132	Pingyang County - Yijiang District	278.897
1378	Pingyang County	Dangtu County	5	161	Pingyang County - Dangtu County	279.333
1379	Pingyang County	Quanjiao County	5	203	Pingyang County - Quanjiao County	279.538
1380	Pingyang County	Fanchang District	5	126	Pingyang County - Fanchang District	280.034
1381	Pingyang County	Qimen County	5	58	Pingyang County - Qimen County	282.362
1382	Pingyang County	Yizheng City	5	212	Pingyang County - Yizheng City	282.506
1383	Pingyang County	He County	5	176	Pingyang County - He County	285.23
1384	Pingyang County	Jiangyin City	5	191	Pingyang County - Jiangyin City	287.193
1385	Pingyang County	Dantu District	5	206	Pingyang County - Dantu District	287.527
1386	Pingyang County	Haimen District	5	190	Pingyang County - Haimen District	287.589
1387	Pingyang County	Chaohu City	5	163	Pingyang County - Chaohu City	287.952
1388	Pingyang County	Langya District	5	213	Pingyang County - Langya District	288.525
1389	Pingyang County	Zhangjiagang City	5	189	Pingyang County - Zhangjiagang City	289.23
1390	Pingyang County	Runzhou District	5	209	Pingyang County - Runzhou District	289.531
1391	Pingyang County	Danyang City	5	196	Pingyang County - Danyang City	289.603
1392	Pingyang County	Qidong City	5	188	Pingyang County - Qidong City	290.06
1393	Pingyang County	Chongchuan District	5	200	Pingyang County - Chongchuan District	290.549
1394	Pingyang County	Jingjiang City	5	198	Pingyang County - Jingjiang City	293.183
1395	Pingyang County	Huangshan District	5	86	Pingyang County - Huangshan District	293.399
1396	Pingyang County	Chongming District	5	167	Pingyang County - Chongming District	293.82
1397	Pingyang County	Jingkou District	5	210	Pingyang County - Jingkou District	294.265
1398	Pingyang County	Lai'an County	5	221	Pingyang County - Lai'an County	294.786
1399	Pingyang County	Tongzhou District	5	205	Pingyang County - Tongzhou District	295.778
1400	Pingyang County	Hanjiang District	5	217	Pingyang County - Hanjiang District	298.479
1401	Pingyang County	Tongguan District	5	119	Pingyang County - Tongguan District	298.628
1402	Pingyang County	Yangzhong City	5	211	Pingyang County - Yangzhong City	298.723
1403	Pingyang County	Suburban District	5	117	Pingyang County - Suburban District	299.984
1404	Pingyang County	Yi'an District	5	120	Pingyang County - Yi'an District	300.26
1405	Pingyang County	Tianchang City	5	235	Pingyang County - Tianchang City	300.854
1406	Pingyang County	Guangling District	5	219	Pingyang County - Guangling District	301.816
1407	Pingyang County	Hanshan County	5	175	Pingyang County - Hanshan County	302.27
1408	Pingyang County	Wuwei City	5	138	Pingyang County - Wuwei City	304.487
1409	Pingyang County	Baohe District	5	179	Pingyang County - Baohe District	307.935
1410	Pingyang County	Gaogang District	5	215	Pingyang County - Gaogang District	310.031
1411	Pingyang County	Guichi District	5	101	Pingyang County - Guichi District	311.449
1412	Pingyang County	Dingyuan County	5	225	Pingyang County - Dingyuan County	311.552
1413	Pingyang County	Qingyang County	5	99	Pingyang County - Qingyang County	312.777
1414	Pingyang County	Jiangdu District	5	222	Pingyang County - Jiangdu District	312.816
1415	Pingyang County	Yaohai District	5	183	Pingyang County - Yaohai District	312.882
1416	Pingyang County	Taixing City	5	208	Pingyang County - Taixing City	313.09
1417	Pingyang County	Shushan District	5	182	Pingyang County - Shushan District	313.323
1418	Pingyang County	Longzihu District	5	246	Pingyang County - Longzihu District	313.459
1419	Pingyang County	Feidong County	5	187	Pingyang County - Feidong County	313.856
1420	Pingyang County	Rudong County	5	218	Pingyang County - Rudong County	314.702
1421	Pingyang County	Bengshan District	5	247	Pingyang County - Bengshan District	315.277
1422	Pingyang County	Luyang District	5	186	Pingyang County - Luyang District	315.823
1423	Pingyang County	Yuhui District	5	245	Pingyang County - Yuhui District	316.079
1424	Pingyang County	Huaishang District	5	249	Pingyang County - Huaishang District	318.577
1425	Pingyang County	Fengyang County	5	240	Pingyang County - Fengyang County	318.816
1426	Pingyang County	Feixi County	5	168	Pingyang County - Feixi County	320.966
1427	Pingyang County	Hailing District	5	224	Pingyang County - Hailing District	321.64
1428	Pingyang County	Rugao City	5	220	Pingyang County - Rugao City	323.303
1429	Pingyang County	Mingguang City	5	238	Pingyang County - Mingguang City	323.909
1430	Pingyang County	Xuyi County	5	251	Pingyang County - Xuyi County	325.819
1431	Pingyang County	Yingjiang District	5	92	Pingyang County - Yingjiang District	326.684
1432	Pingyang County	Jiangyan District	5	226	Pingyang County - Jiangyan District	327.974
1433	Pingyang County	Daguan District	5	93	Pingyang County - Daguan District	328.057
1434	Pingyang County	Huaiyuan County	5	250	Pingyang County - Huaiyuan County	328.543
1435	Pingyang County	Yixiu District	5	97	Pingyang County - Yixiu District	332.494
1436	Pingyang County	Gaoyou City	5	239	Pingyang County - Gaoyou City	332.699
1437	Pingyang County	Jinhu County	5	252	Pingyang County - Jinhu County	333.488
1438	Pingyang County	Dongtai City	5	242	Pingyang County - Dongtai City	335.22
1439	Pingyang County	Dongzhi County	5	71	Pingyang County - Dongzhi County	335.293
1440	Pingyang County	Zongyang County	5	105	Pingyang County - Zongyang County	336.406
1441	Pingyang County	Hai'an City	5	228	Pingyang County - Hai'an City	336.47
1442	Pingyang County	Hongze District	5	261	Pingyang County - Hongze District	339.114
1443	Pingyang County	Yunlong District	5	293	Pingyang County - Yunlong District	341.842
1444	Pingyang County	Shucheng County	5	155	Pingyang County - Shucheng County	343.167
1445	Pingyang County	Shitai County	5	77	Pingyang County - Shitai County	343.689
1446	Pingyang County	Lujiang County	5	133	Pingyang County - Lujiang County	344.688
1447	Pingyang County	Quanshan District	5	292	Pingyang County - Quanshan District	346.219
1448	Pingyang County	Xuzhou Gulou District	5	294	Pingyang County - Xuzhou Gulou District	346.882
1449	Pingyang County	Changfeng County	5	223	Pingyang County - Changfeng County	347.085
1450	Pingyang County	Guzhen County	5	262	Pingyang County - Guzhen County	348.533
1451	Pingyang County	Yu'an District	5	174	Pingyang County - Yu'an District	348.848
1452	Pingyang County	Yongqiao District	5	272	Pingyang County - Yongqiao District	349.582
1453	Pingyang County	Datong District	5	231	Pingyang County - Datong District	350.116
1454	Pingyang County	Huaining County	5	106	Pingyang County - Huaining County	350.426
1455	Pingyang County	Jin'an District	5	178	Pingyang County - Jin'an District	350.901
1456	Pingyang County	Qianshan City	5	98	Pingyang County - Qianshan City	350.979
1457	Pingyang County	Xinghua City	5	248	Pingyang County - Xinghua City	351.31
1458	Pingyang County	Wuhe County	5	254	Pingyang County - Wuhe County	351.766
1459	Pingyang County	Tinghu District	5	264	Pingyang County - Tinghu District	352.149
1460	Pingyang County	Tongshan District	5	289	Pingyang County - Tongshan District	352.309
1461	Pingyang County	Tianjia'an District	5	233	Pingyang County - Tianjia'an District	352.62
1462	Pingyang County	Lingbi County	5	270	Pingyang County - Lingbi County	353.107
1463	Pingyang County	Yandu District	5	263	Pingyang County - Yandu District	353.743
1464	Pingyang County	Jiawang District	5	299	Pingyang County - Jiawang District	355.33
1465	Pingyang County	Wangjiang County	5	74	Pingyang County - Wangjiang County	356.469
1466	Pingyang County	Baoying County	5	258	Pingyang County - Baoying County	357.714
1467	Pingyang County	Qingjiangpu District	5	271	Pingyang County - Qingjiangpu District	358.129
1468	Pingyang County	Dafeng District	5	257	Pingyang County - Dafeng District	360.153
1469	Pingyang County	Xiejiaji District	5	229	Pingyang County - Xiejiaji District	361.621
1470	Pingyang County	Shou County	5	227	Pingyang County - Shou County	362.042
1471	Pingyang County	Panji District	5	237	Pingyang County - Panji District	363.288
1472	Pingyang County	Bagongshan District	5	230	Pingyang County - Bagongshan District	363.719
1473	Pingyang County	Sihong County	5	265	Pingyang County - Sihong County	363.776
1474	Pingyang County	Xiao County	5	290	Pingyang County - Xiao County	363.962
1475	Pingyang County	Susong County	5	76	Pingyang County - Susong County	364.136
1476	Pingyang County	Huaiyin District	5	273	Pingyang County - Huaiyin District	366.407
1477	Pingyang County	Tongcheng City	5	124	Pingyang County - Tongcheng City	366.684
1478	Pingyang County	Huai'an District	5	269	Pingyang County - Huai'an District	367.355
1479	Pingyang County	Yingshang County	5	232	Pingyang County - Yingshang County	367.997
1480	Pingyang County	Taihu County	5	90	Pingyang County - Taihu County	369.235
1481	Pingyang County	Jinzhai County	5	172	Pingyang County - Jinzhai County	369.432
1482	Pingyang County	Fengtai County	5	236	Pingyang County - Fengtai County	371.255
1483	Pingyang County	Lieshan District	5	279	Pingyang County - Lieshan District	372.995
1484	Pingyang County	Si County	5	266	Pingyang County - Si County	373.492
1485	Pingyang County	Mengcheng County	5	259	Pingyang County - Mengcheng County	376.072
1486	Pingyang County	Xiangshan District	5	283	Pingyang County - Xiangshan District	377.504
1487	Pingyang County	Suixi County	5	280	Pingyang County - Suixi County	378.299
1488	Pingyang County	Yingzhou District	5	241	Pingyang County - Yingzhou District	378.802
1489	Pingyang County	Huoshan County	5	150	Pingyang County - Huoshan County	379.141
1490	Pingyang County	Yuexi County	5	112	Pingyang County - Yuexi County	379.349
1491	Pingyang County	Duji District	5	285	Pingyang County - Duji District	380.453
1492	Pingyang County	Lianshui County	5	276	Pingyang County - Lianshui County	380.477
1493	Pingyang County	Yingquan District	5	244	Pingyang County - Yingquan District	380.984
1494	Pingyang County	Jianhu County	5	267	Pingyang County - Jianhu County	381.199
1495	Pingyang County	Yeji District	5	185	Pingyang County - Yeji District	381.662
1496	Pingyang County	Siyang County	5	274	Pingyang County - Siyang County	382.025
1497	Pingyang County	Pizhou City	5	296	Pingyang County - Pizhou City	383.834
1498	Pingyang County	Yingdong District	5	243	Pingyang County - Yingdong District	384.221
1499	Pingyang County	Suining County	5	281	Pingyang County - Suining County	384.925
1500	Pingyang County	Pei County	5	303	Pingyang County - Pei County	386.382
1501	Pingyang County	Lixin County	5	255	Pingyang County - Lixin County	390.77
1502	Pingyang County	Sheyang County	5	277	Pingyang County - Sheyang County	391.851
1503	Pingyang County	Funing County	5	275	Pingyang County - Funing County	392.163
1504	Pingyang County	Feng County	5	302	Pingyang County - Feng County	393.389
1505	Pingyang County	Shengsi County	5	111	Pingyang County - Shengsi County	393.748
1506	Pingyang County	Guannan County	5	287	Pingyang County - Guannan County	394.975
1507	Pingyang County	Xinyi City	5	297	Pingyang County - Xinyi City	395.942
1508	Pingyang County	Dangshan County	5	298	Pingyang County - Dangshan County	397.299
1509	Pingyang County	Sucheng District	5	284	Pingyang County - Sucheng District	398.13
1510	Pingyang County	Funan County	5	234	Pingyang County - Funan County	399.315
1511	Pingyang County	Suyu District	5	282	Pingyang County - Suyu District	400.275
1512	Pingyang County	Guanyun County	5	295	Pingyang County - Guanyun County	403.304
1513	Pingyang County	Shuyang County	5	288	Pingyang County - Shuyang County	405.578
1514	Pingyang County	Guoyang County	5	268	Pingyang County - Guoyang County	405.852
1515	Pingyang County	Taihe County	5	256	Pingyang County - Taihe County	405.964
1516	Pingyang County	Binhai County	5	286	Pingyang County - Binhai County	406.153
1517	Pingyang County	Linquan County	5	253	Pingyang County - Linquan County	408.124
1518	Pingyang County	Donghai County	5	300	Pingyang County - Donghai County	408.596
1519	Pingyang County	Huoqiu County	5	216	Pingyang County - Huoqiu County	409.478
1520	Pingyang County	Haizhou District	5	301	Pingyang County - Haizhou District	410.49
1521	Pingyang County	Qiaocheng District	5	278	Pingyang County - Qiaocheng District	411.322
1522	Pingyang County	Jieshou City	5	260	Pingyang County - Jieshou City	416.724
1523	Pingyang County	Xiangshui County	5	291	Pingyang County - Xiangshui County	416.944
1524	Pingyang County	Lianyun District	5	304	Pingyang County - Lianyun District	426.701
1525	Pingyang County	Ganyu District	5	305	Pingyang County - Ganyu District	432.994
1526	Wencheng County	Wencheng County	6	6	Wencheng County - Wencheng County	0
1527	Wencheng County	Pingyang County	6	5	Wencheng County - Pingyang County	39.9693
1528	Wencheng County	Taishun County	6	2	Wencheng County - Taishun County	40.2526
1529	Wencheng County	Rui'an City	6	7	Wencheng County - Rui'an City	41.4091
1530	Wencheng County	Cangnan County	6	1	Wencheng County - Cangnan County	44.5151
1531	Wencheng County	Longgang City	6	3	Wencheng County - Longgang City	46.7054
1532	Wencheng County	Ouhai District	6	11	Wencheng County - Ouhai District	52.7761
1533	Wencheng County	Lucheng District	6	12	Wencheng County - Lucheng District	53.9808
1534	Wencheng County	Qingtian County	6	16	Wencheng County - Qingtian County	54.0713
1535	Wencheng County	Longwan District	6	9	Wencheng County - Longwan District	59.2897
1536	Wencheng County	Yongjia County	6	17	Wencheng County - Yongjia County	65.5603
1537	Wencheng County	Yueqing City	6	15	Wencheng County - Yueqing City	71.3139
1538	Wencheng County	Jingning She Autonomous County	6	10	Wencheng County - Jingning She Autonomous County	76.2586
1539	Wencheng County	Yunhe County	6	14	Wencheng County - Yunhe County	85.9942
1540	Wencheng County	Dongtou District	6	8	Wencheng County - Dongtou District	90.2639
1541	Wencheng County	Yuhuan City	6	18	Wencheng County - Yuhuan City	97.0177
1542	Wencheng County	Liandu District	6	21	Wencheng County - Liandu District	97.5992
1543	Wencheng County	Wenling City	6	19	Wencheng County - Wenling City	114.733
1544	Wencheng County	Longquan City	6	13	Wencheng County - Longquan City	115.39
1545	Wencheng County	Luqiao District	6	23	Wencheng County - Luqiao District	116.464
1546	Wencheng County	Huangyan District	6	25	Wencheng County - Huangyan District	116.633
1547	Wencheng County	Jinyun County	6	24	Wencheng County - Jinyun County	117.05
1548	Wencheng County	Xianju County	6	28	Wencheng County - Xianju County	121.149
1549	Wencheng County	Songyang County	6	20	Wencheng County - Songyang County	123.099
1550	Wencheng County	Jiaojiang District	6	26	Wencheng County - Jiaojiang District	127.186
1551	Wencheng County	Linhai City	6	30	Wencheng County - Linhai City	131.684
1552	Wencheng County	Yongkang City	6	32	Wencheng County - Yongkang City	132.131
1553	Wencheng County	Qingyuan County	6	4	Wencheng County - Qingyuan County	137.541
1554	Wencheng County	Wuyi County	6	31	Wencheng County - Wuyi County	139.117
1555	Wencheng County	Sanmen County	6	40	Wencheng County - Sanmen County	139.229
1556	Wencheng County	Pan'an County	6	36	Wencheng County - Pan'an County	139.36
1557	Wencheng County	Suichang County	6	22	Wencheng County - Suichang County	140.552
1558	Wencheng County	Jindong District	6	38	Wencheng County - Jindong District	147.274
1559	Wencheng County	Tiantai County	6	41	Wencheng County - Tiantai County	151.63
1560	Wencheng County	Ninghai County	6	45	Wencheng County - Ninghai County	157.201
1561	Wencheng County	Wucheng District	6	37	Wencheng County - Wucheng District	157.631
1562	Wencheng County	Shengzhou City	6	51	Wencheng County - Shengzhou City	161.538
1563	Wencheng County	Dongyang City	6	43	Wencheng County - Dongyang City	162.543
1564	Wencheng County	Xinchang County	6	48	Wencheng County - Xinchang County	163.99
1565	Wencheng County	Yiwu City	6	44	Wencheng County - Yiwu City	164.043
1566	Wencheng County	Lanxi City	6	42	Wencheng County - Lanxi City	167.358
1567	Wencheng County	Haishu District	6	62	Wencheng County - Haishu District	170.774
1568	Wencheng County	Fenghua District	6	53	Wencheng County - Fenghua District	171.202
1569	Wencheng County	Pujiang County	6	46	Wencheng County - Pujiang County	172.738
1570	Wencheng County	Jiangbei District	6	63	Wencheng County - Jiangbei District	172.839
1571	Wencheng County	Yinzhou District	6	60	Wencheng County - Yinzhou District	173.805
1572	Wencheng County	Keqiao District	6	75	Wencheng County - Keqiao District	173.824
1573	Wencheng County	Longyou County	6	35	Wencheng County - Longyou County	173.825
1574	Wencheng County	Zhuji City	6	54	Wencheng County - Zhuji City	178.889
1575	Wencheng County	Yuecheng District	6	66	Wencheng County - Yuecheng District	181.022
1576	Wencheng County	Kecheng District	6	33	Wencheng County - Kecheng District	181.389
1577	Wencheng County	Qujiang District	6	34	Wencheng County - Qujiang District	185.938
1578	Wencheng County	Zhenhai District	6	65	Wencheng County - Zhenhai District	186.491
1579	Wencheng County	Shangyu District	6	70	Wencheng County - Shangyu District	190.358
1580	Wencheng County	Xiacheng District	6	87	Wencheng County - Xiacheng District	190.404
1581	Wencheng County	Jianggan District	6	84	Wencheng County - Jianggan District	191.518
1582	Wencheng County	Xiaoshan District	6	78	Wencheng County - Xiaoshan District	192.224
1583	Wencheng County	Xiangshan County	6	49	Wencheng County - Xiangshan County	192.859
1584	Wencheng County	Beilun District	6	64	Wencheng County - Beilun District	192.905
1585	Wencheng County	Jiangshan City	6	27	Wencheng County - Jiangshan City	193.195
1586	Wencheng County	Shangcheng District	6	82	Wencheng County - Shangcheng District	194.404
1587	Wencheng County	Binjiang District	6	80	Wencheng County - Binjiang District	195.378
1588	Wencheng County	Xihu District	6	85	Wencheng County - Xihu District	195.65
1589	Wencheng County	Gongshu District	6	88	Wencheng County - Gongshu District	195.808
1590	Wencheng County	Jiande City	6	47	Wencheng County - Jiande City	198.337
1591	Wencheng County	Yuyao City	6	72	Wencheng County - Yuyao City	200.313
1592	Wencheng County	Yuhang District	6	91	Wencheng County - Yuhang District	202.855
1593	Wencheng County	Cixi City	6	79	Wencheng County - Cixi City	204.575
1594	Wencheng County	Changshan County	6	29	Wencheng County - Changshan County	205.43
1595	Wencheng County	Tonglu County	6	56	Wencheng County - Tonglu County	207.111
1596	Wencheng County	Fuyang District	6	69	Wencheng County - Fuyang District	209.829
1597	Wencheng County	Haining City	6	94	Wencheng County - Haining City	213.677
1598	Wencheng County	Chun'an County	6	50	Wencheng County - Chun'an County	214.337
1599	Wencheng County	Kaihua County	6	39	Wencheng County - Kaihua County	216.465
1600	Wencheng County	Tongxiang City	6	103	Wencheng County - Tongxiang City	217.097
1601	Wencheng County	Deqing County	6	95	Wencheng County - Deqing County	218.302
1602	Wencheng County	Dinghai District	6	73	Wencheng County - Dinghai District	221.32
1603	Wencheng County	Nanhu District	6	108	Wencheng County - Nanhu District	222.303
1604	Wencheng County	Lin'an District	6	81	Wencheng County - Lin'an District	223.808
1605	Wencheng County	Haiyan County	6	96	Wencheng County - Haiyan County	226.202
1606	Wencheng County	Xiuzhou District	6	110	Wencheng County - Xiuzhou District	228.302
1607	Wencheng County	Jiashan County	6	113	Wencheng County - Jiashan County	230.494
1608	Wencheng County	Wuxing District	6	114	Wencheng County - Wuxing District	231.947
1609	Wencheng County	Changxing County	6	123	Wencheng County - Changxing County	233.654
1610	Wencheng County	Pinghu City	6	107	Wencheng County - Pinghu City	234.958
1611	Wencheng County	Zhejiang Putuo District	6	67	Wencheng County - Zhejiang Putuo District	236.146
1612	Wencheng County	Yixing City	6	147	Wencheng County - Yixing City	237.41
1613	Wencheng County	Daishan County	6	89	Wencheng County - Daishan County	238.708
1614	Wencheng County	Anji County	6	102	Wencheng County - Anji County	239.001
1615	Wencheng County	Minhang District	6	129	Wencheng County - Minhang District	241.491
1616	Wencheng County	Shanghai Putuo District	6	141	Wencheng County - Shanghai Putuo District	241.688
1617	Wencheng County	Changning District	6	135	Wencheng County - Changning District	242.809
1618	Wencheng County	Nanxun District	6	115	Wencheng County - Nanxun District	242.934
1619	Wencheng County	Xuhui District	6	134	Wencheng County - Xuhui District	243.057
1620	Wencheng County	Jing'an District	6	137	Wencheng County - Jing'an District	245.054
1621	Wencheng County	Huangpu District	6	139	Wencheng County - Huangpu District	246.877
1622	Wencheng County	Liyang City	6	152	Wencheng County - Liyang City	248.181
1623	Wencheng County	Songjiang District	6	125	Wencheng County - Songjiang District	248.899
1624	Wencheng County	Qingpu District	6	131	Wencheng County - Qingpu District	249.129
1625	Wencheng County	Xuanzhou District	6	121	Wencheng County - Xuanzhou District	250.016
1626	Wencheng County	Hongkou District	6	145	Wencheng County - Hongkou District	250.641
1627	Wencheng County	Jiading District	6	153	Wencheng County - Jiading District	250.992
1628	Wencheng County	Jinshan District	6	109	Wencheng County - Jinshan District	251.395
1629	Wencheng County	Guangde City	6	116	Wencheng County - Guangde City	252.135
1630	Wencheng County	Yangpu District	6	143	Wencheng County - Yangpu District	252.602
1631	Wencheng County	Pudong New Area	6	136	Wencheng County - Pudong New Area	253.731
1632	Wencheng County	Jixi County	6	68	Wencheng County - Jixi County	254.228
1633	Wencheng County	Baoshan District	6	156	Wencheng County - Baoshan District	255.755
1634	Wencheng County	Wujiang District	6	130	Wencheng County - Wujiang District	256.824
1635	Wencheng County	Yuhuatai District	6	194	Wencheng County - Yuhuatai District	256.848
1636	Wencheng County	Fengxian District	6	122	Wencheng County - Fengxian District	256.884
1637	Wencheng County	Qinhuai District	6	197	Wencheng County - Qinhuai District	259.329
1638	Wencheng County	Taicang City	6	157	Wencheng County - Taicang City	259.587
1639	Wencheng County	Jiangning District	6	193	Wencheng County - Jiangning District	259.605
1640	Wencheng County	Jianye District	6	195	Wencheng County - Jianye District	261.183
1641	Wencheng County	Lishui District	6	165	Wencheng County - Lishui District	262.361
1642	Wencheng County	Xuanwu District	6	199	Wencheng County - Xuanwu District	262.384
1643	Wencheng County	Kunshan City	6	154	Wencheng County - Kunshan City	263.212
1644	Wencheng County	Langxi County	6	128	Wencheng County - Langxi County	263.864
1645	Wencheng County	Wuzhong District	6	140	Wencheng County - Wuzhong District	264.75
1646	Wencheng County	Tunxi District	6	52	Wencheng County - Tunxi District	265.155
1647	Wencheng County	Nanjing Gulou District	6	202	Wencheng County - Nanjing Gulou District	265.206
1648	Wencheng County	Wuhu County	6	127	Wencheng County - Wuhu County	265.4
1649	Wencheng County	Qixia District	6	204	Wencheng County - Qixia District	268.742
1650	Wencheng County	Huizhou District	6	57	Wencheng County - Huizhou District	269.112
1651	Wencheng County	Xiuning County	6	55	Wencheng County - Xiuning County	269.246
1652	Wencheng County	She County	6	59	Wencheng County - She County	270.185
1653	Wencheng County	Gusu District	6	149	Wencheng County - Gusu District	270.389
1654	Wencheng County	Huqiu District	6	146	Wencheng County - Huqiu District	270.677
1655	Wencheng County	Xiangcheng District	6	151	Wencheng County - Xiangcheng District	270.717
1656	Wencheng County	Wujin District	6	173	Wencheng County - Wujin District	271.31
1657	Wencheng County	Pukou District	6	201	Wencheng County - Pukou District	272.773
1658	Wencheng County	Jintan District	6	177	Wencheng County - Jintan District	274.564
1659	Wencheng County	Tianning District	6	180	Wencheng County - Tianning District	277.56
1660	Wencheng County	Zhonglou District	6	181	Wencheng County - Zhonglou District	278.114
1661	Wencheng County	Liangxi District	6	162	Wencheng County - Liangxi District	278.885
1662	Wencheng County	Huishan District	6	171	Wencheng County - Huishan District	279.338
1663	Wencheng County	Jingde County	6	83	Wencheng County - Jingde County	281.023
1664	Wencheng County	Binhu District	6	160	Wencheng County - Binhu District	281.033
1665	Wencheng County	Jiujiang District	6	148	Wencheng County - Jiujiang District	281.529
1666	Wencheng County	Ningguo City	6	100	Wencheng County - Ningguo City	281.727
1667	Wencheng County	Jinghu District	6	142	Wencheng County - Jinghu District	282.176
1668	Wencheng County	Xinbei District	6	184	Wencheng County - Xinbei District	282.509
1669	Wencheng County	Xishan District	6	164	Wencheng County - Xishan District	282.855
1670	Wencheng County	Nanling County	6	118	Wencheng County - Nanling County	283.046
1671	Wencheng County	Bowang District	6	159	Wencheng County - Bowang District	284.008
1672	Wencheng County	Huashan District	6	169	Wencheng County - Huashan District	284.238
1673	Wencheng County	Yushan District	6	166	Wencheng County - Yushan District	286.536
1674	Wencheng County	Xinwu District	6	158	Wencheng County - Xinwu District	286.593
1675	Wencheng County	Jing County	6	104	Wencheng County - Jing County	286.718
1676	Wencheng County	Jurong City	6	192	Wencheng County - Jurong City	286.783
1677	Wencheng County	Luhe District	6	214	Wencheng County - Luhe District	287.125
1678	Wencheng County	Gaochun District	6	144	Wencheng County - Gaochun District	288.437
1679	Wencheng County	Changshu City	6	170	Wencheng County - Changshu City	291.608
1680	Wencheng County	Yi County	6	61	Wencheng County - Yi County	293.516
1681	Wencheng County	Nanqiao District	6	207	Wencheng County - Nanqiao District	293.574
1682	Wencheng County	Dangtu County	6	161	Wencheng County - Dangtu County	294.816
1683	Wencheng County	Quanjiao County	6	203	Wencheng County - Quanjiao County	295.021
1684	Wencheng County	Yijiang District	6	132	Wencheng County - Yijiang District	295.941
1685	Wencheng County	Fanchang District	6	126	Wencheng County - Fanchang District	297.078
1686	Wencheng County	Qimen County	6	58	Wencheng County - Qimen County	297.322
1687	Wencheng County	Yizheng City	6	212	Wencheng County - Yizheng City	297.989
1688	Wencheng County	Jiangyin City	6	191	Wencheng County - Jiangyin City	298.152
1689	Wencheng County	Langya District	6	213	Wencheng County - Langya District	299.371
1690	Wencheng County	Danyang City	6	196	Wencheng County - Danyang City	300.56
1691	Wencheng County	He County	6	176	Wencheng County - He County	300.713
1692	Wencheng County	Dantu District	6	206	Wencheng County - Dantu District	303.009
1693	Wencheng County	Jingjiang City	6	198	Wencheng County - Jingjiang City	304.143
1694	Wencheng County	Chaohu City	6	163	Wencheng County - Chaohu City	304.997
1695	Wencheng County	Runzhou District	6	209	Wencheng County - Runzhou District	305.014
1696	Wencheng County	Haimen District	6	190	Wencheng County - Haimen District	306.525
1697	Wencheng County	Zhangjiagang City	6	189	Wencheng County - Zhangjiagang City	308.166
1698	Wencheng County	Huangshan District	6	86	Wencheng County - Huangshan District	308.359
1699	Wencheng County	Qidong City	6	188	Wencheng County - Qidong City	308.996
1700	Wencheng County	Chongchuan District	6	200	Wencheng County - Chongchuan District	309.485
1701	Wencheng County	Yangzhong City	6	211	Wencheng County - Yangzhong City	309.683
1702	Wencheng County	Jingkou District	6	210	Wencheng County - Jingkou District	309.748
1703	Wencheng County	Lai'an County	6	221	Wencheng County - Lai'an County	310.268
1704	Wencheng County	Chongming District	6	167	Wencheng County - Chongming District	312.756
1705	Wencheng County	Hanjiang District	6	217	Wencheng County - Hanjiang District	313.962
1706	Wencheng County	Tongzhou District	6	205	Wencheng County - Tongzhou District	314.714
1707	Wencheng County	Tongguan District	6	119	Wencheng County - Tongguan District	315.673
1708	Wencheng County	Tianchang City	6	235	Wencheng County - Tianchang City	316.336
1709	Wencheng County	Suburban District	6	117	Wencheng County - Suburban District	317.029
1710	Wencheng County	Guangling District	6	219	Wencheng County - Guangling District	317.299
1711	Wencheng County	Yi'an District	6	120	Wencheng County - Yi'an District	317.304
1712	Wencheng County	Hanshan County	6	175	Wencheng County - Hanshan County	317.753
1713	Wencheng County	Feidong County	6	187	Wencheng County - Feidong County	318.816
1714	Wencheng County	Baohe District	6	179	Wencheng County - Baohe District	319.456
1715	Wencheng County	Gaogang District	6	215	Wencheng County - Gaogang District	320.991
1716	Wencheng County	Wuwei City	6	138	Wencheng County - Wuwei City	321.531
1717	Wencheng County	Longzihu District	6	246	Wencheng County - Longzihu District	322.981
1718	Wencheng County	Taixing City	6	208	Wencheng County - Taixing City	324.05
1719	Wencheng County	Yaohai District	6	183	Wencheng County - Yaohai District	324.404
1720	Wencheng County	Bengshan District	6	247	Wencheng County - Bengshan District	324.799
1721	Wencheng County	Shushan District	6	182	Wencheng County - Shushan District	324.844
1722	Wencheng County	Yuhui District	6	245	Wencheng County - Yuhui District	325.601
1723	Wencheng County	Dingyuan County	6	225	Wencheng County - Dingyuan County	327.035
1724	Wencheng County	Luyang District	6	186	Wencheng County - Luyang District	327.155
1725	Wencheng County	Jiangdu District	6	222	Wencheng County - Jiangdu District	327.303
1726	Wencheng County	Huaishang District	6	249	Wencheng County - Huaishang District	328.099
1727	Wencheng County	Fengyang County	6	240	Wencheng County - Fengyang County	328.337
1728	Wencheng County	Qingyang County	6	99	Wencheng County - Qingyang County	329.822
1729	Wencheng County	Guichi District	6	101	Wencheng County - Guichi District	330.385
1730	Wencheng County	Feixi County	6	168	Wencheng County - Feixi County	332.487
1731	Wencheng County	Hailing District	6	224	Wencheng County - Hailing District	332.599
1732	Wencheng County	Rudong County	6	218	Wencheng County - Rudong County	333.638
1733	Wencheng County	Huaiyuan County	6	250	Wencheng County - Huaiyuan County	338.065
1734	Wencheng County	Jiangyan District	6	226	Wencheng County - Jiangyan District	338.934
1735	Wencheng County	Mingguang City	6	238	Wencheng County - Mingguang City	339.392
1736	Wencheng County	Xuyi County	6	251	Wencheng County - Xuyi County	341.302
1737	Wencheng County	Rugao City	6	220	Wencheng County - Rugao City	342.239
1738	Wencheng County	Yingjiang District	6	92	Wencheng County - Yingjiang District	345.619
1739	Wencheng County	Daguan District	6	93	Wencheng County - Daguan District	346.993
1740	Wencheng County	Gaoyou City	6	239	Wencheng County - Gaoyou City	348.182
1741	Wencheng County	Jinhu County	6	252	Wencheng County - Jinhu County	348.971
1742	Wencheng County	Dongzhi County	6	71	Wencheng County - Dongzhi County	350.775
1743	Wencheng County	Yixiu District	6	97	Wencheng County - Yixiu District	351.43
1744	Wencheng County	Dongtai City	6	242	Wencheng County - Dongtai City	354.156
1745	Wencheng County	Hongze District	6	261	Wencheng County - Hongze District	354.597
1746	Wencheng County	Zongyang County	6	105	Wencheng County - Zongyang County	355.342
1747	Wencheng County	Hai'an City	6	228	Wencheng County - Hai'an City	355.406
1748	Wencheng County	Yu'an District	6	174	Wencheng County - Yu'an District	357.808
1749	Wencheng County	Shucheng County	6	155	Wencheng County - Shucheng County	357.985
1750	Wencheng County	Guzhen County	6	262	Wencheng County - Guzhen County	358.054
1751	Wencheng County	Shitai County	6	77	Wencheng County - Shitai County	358.649
1752	Wencheng County	Yunlong District	6	293	Wencheng County - Yunlong District	358.778
1753	Wencheng County	Datong District	6	231	Wencheng County - Datong District	359.638
1754	Wencheng County	Jin'an District	6	178	Wencheng County - Jin'an District	359.861
1755	Wencheng County	Wuhe County	6	254	Wencheng County - Wuhe County	361.288
1756	Wencheng County	Lujiang County	6	133	Wencheng County - Lujiang County	361.733
1757	Wencheng County	Tianjia'an District	6	233	Wencheng County - Tianjia'an District	362.142
1758	Wencheng County	Xinghua City	6	248	Wencheng County - Xinghua City	362.269
1759	Wencheng County	Yongqiao District	6	272	Wencheng County - Yongqiao District	362.542
1760	Wencheng County	Changfeng County	6	223	Wencheng County - Changfeng County	362.568
1761	Wencheng County	Quanshan District	6	292	Wencheng County - Quanshan District	363.155
1762	Wencheng County	Xuzhou Gulou District	6	294	Wencheng County - Xuzhou Gulou District	363.818
1763	Wencheng County	Lingbi County	6	270	Wencheng County - Lingbi County	366.067
1764	Wencheng County	Xiejiaji District	6	229	Wencheng County - Xiejiaji District	368.916
1765	Wencheng County	Tongshan District	6	289	Wencheng County - Tongshan District	369.245
1766	Wencheng County	Huaining County	6	106	Wencheng County - Huaining County	369.362
1767	Wencheng County	Shou County	6	227	Wencheng County - Shou County	369.672
1768	Wencheng County	Qianshan City	6	98	Wencheng County - Qianshan City	369.915
1769	Wencheng County	Tinghu District	6	264	Wencheng County - Tinghu District	371.085
1770	Wencheng County	Bagongshan District	6	230	Wencheng County - Bagongshan District	371.127
1771	Wencheng County	Wangjiang County	6	74	Wencheng County - Wangjiang County	371.952
1772	Wencheng County	Jiawang District	6	299	Wencheng County - Jiawang District	372.266
1773	Wencheng County	Yandu District	6	263	Wencheng County - Yandu District	372.679
1774	Wencheng County	Panji District	6	237	Wencheng County - Panji District	372.809
1775	Wencheng County	Baoying County	6	258	Wencheng County - Baoying County	373.196
1776	Wencheng County	Qingjiangpu District	6	271	Wencheng County - Qingjiangpu District	373.612
1777	Wencheng County	Susong County	6	76	Wencheng County - Susong County	377.549
1778	Wencheng County	Fengtai County	6	236	Wencheng County - Fengtai County	377.831
1779	Wencheng County	Dafeng District	6	257	Wencheng County - Dafeng District	379.089
1780	Wencheng County	Sihong County	6	265	Wencheng County - Sihong County	379.259
1781	Wencheng County	Xiao County	6	290	Wencheng County - Xiao County	380.898
1782	Wencheng County	Huaiyin District	6	273	Wencheng County - Huaiyin District	381.89
1783	Wencheng County	Huai'an District	6	269	Wencheng County - Huai'an District	382.838
1784	Wencheng County	Tongcheng City	6	124	Wencheng County - Tongcheng City	383.228
1785	Wencheng County	Yingshang County	6	232	Wencheng County - Yingshang County	383.48
1786	Wencheng County	Jinzhai County	6	172	Wencheng County - Jinzhai County	384.915
1787	Wencheng County	Mengcheng County	6	259	Wencheng County - Mengcheng County	385.593
1788	Wencheng County	Lieshan District	6	279	Wencheng County - Lieshan District	385.955
1789	Wencheng County	Si County	6	266	Wencheng County - Si County	386.452
1790	Wencheng County	Huoshan County	6	150	Wencheng County - Huoshan County	388.101
1791	Wencheng County	Taihu County	6	90	Wencheng County - Taihu County	388.171
1792	Wencheng County	Suixi County	6	280	Wencheng County - Suixi County	391.259
1793	Wencheng County	Xiangshan District	6	283	Wencheng County - Xiangshan District	392.513
1794	Wencheng County	Yeji District	6	185	Wencheng County - Yeji District	394.205
1795	Wencheng County	Yingzhou District	6	241	Wencheng County - Yingzhou District	394.285
1796	Wencheng County	Duji District	6	285	Wencheng County - Duji District	395.637
1797	Wencheng County	Lianshui County	6	276	Wencheng County - Lianshui County	395.96
1798	Wencheng County	Yingquan District	6	244	Wencheng County - Yingquan District	396.467
1799	Wencheng County	Siyang County	6	274	Wencheng County - Siyang County	397.508
1800	Wencheng County	Yuexi County	6	112	Wencheng County - Yuexi County	398.285
1801	Wencheng County	Yingdong District	6	243	Wencheng County - Yingdong District	399.704
1802	Wencheng County	Jianhu County	6	267	Wencheng County - Jianhu County	400.135
1803	Wencheng County	Lixin County	6	255	Wencheng County - Lixin County	400.291
1804	Wencheng County	Pizhou City	6	296	Wencheng County - Pizhou City	400.576
1805	Wencheng County	Suining County	6	281	Wencheng County - Suining County	401.861
1806	Wencheng County	Pei County	6	303	Wencheng County - Pei County	403.318
1807	Wencheng County	Feng County	6	302	Wencheng County - Feng County	410.325
1808	Wencheng County	Guannan County	6	287	Wencheng County - Guannan County	410.458
1809	Wencheng County	Sheyang County	6	277	Wencheng County - Sheyang County	410.787
1810	Wencheng County	Funing County	6	275	Wencheng County - Funing County	411.099
1811	Wencheng County	Shengsi County	6	111	Wencheng County - Shengsi County	412.684
1812	Wencheng County	Dangshan County	6	298	Wencheng County - Dangshan County	412.782
1813	Wencheng County	Xinyi City	6	297	Wencheng County - Xinyi City	412.878
1814	Wencheng County	Sucheng District	6	284	Wencheng County - Sucheng District	413.613
1815	Wencheng County	Funan County	6	234	Wencheng County - Funan County	414.798
1816	Wencheng County	Guoyang County	6	268	Wencheng County - Guoyang County	415.374
1817	Wencheng County	Suyu District	6	282	Wencheng County - Suyu District	415.758
1818	Wencheng County	Huoqiu County	6	216	Wencheng County - Huoqiu County	418.438
1819	Wencheng County	Guanyun County	6	295	Wencheng County - Guanyun County	418.787
1820	Wencheng County	Shuyang County	6	288	Wencheng County - Shuyang County	421.061
1821	Wencheng County	Taihe County	6	256	Wencheng County - Taihe County	421.447
1822	Wencheng County	Linquan County	6	253	Wencheng County - Linquan County	423.607
1823	Wencheng County	Binhai County	6	286	Wencheng County - Binhai County	425.089
1824	Wencheng County	Donghai County	6	300	Wencheng County - Donghai County	425.532
1825	Wencheng County	Haizhou District	6	301	Wencheng County - Haizhou District	425.973
1826	Wencheng County	Qiaocheng District	6	278	Wencheng County - Qiaocheng District	426.805
1827	Wencheng County	Jieshou City	6	260	Wencheng County - Jieshou City	432.207
1828	Wencheng County	Xiangshui County	6	291	Wencheng County - Xiangshui County	432.427
1829	Wencheng County	Lianyun District	6	304	Wencheng County - Lianyun District	442.183
1830	Wencheng County	Ganyu District	6	305	Wencheng County - Ganyu District	448.477
1831	Rui'an City	Rui'an City	7	7	Rui'an City - Rui'an City	0
1832	Rui'an City	Pingyang County	7	5	Rui'an City - Pingyang County	16.186
1833	Rui'an City	Longwan District	7	9	Rui'an City - Longwan District	20.3521
1834	Rui'an City	Lucheng District	7	12	Rui'an City - Lucheng District	23.8015
1835	Rui'an City	Ouhai District	7	11	Rui'an City - Ouhai District	23.8149
1836	Rui'an City	Longgang City	7	3	Rui'an City - Longgang City	25.1923
1837	Rui'an City	Cangnan County	7	1	Rui'an City - Cangnan County	28.5083
1838	Rui'an City	Yongjia County	7	17	Rui'an City - Yongjia County	36.8141
1839	Rui'an City	Yueqing City	7	15	Rui'an City - Yueqing City	38.7522
1840	Rui'an City	Wencheng County	7	6	Rui'an City - Wencheng County	41.4091
1841	Rui'an City	Dongtou District	7	8	Rui'an City - Dongtou District	53.1655
1842	Rui'an City	Qingtian County	7	16	Rui'an City - Qingtian County	53.678
1843	Rui'an City	Yuhuan City	7	18	Rui'an City - Yuhuan City	64.4514
1844	Rui'an City	Taishun County	7	2	Rui'an City - Taishun County	74.1964
1845	Rui'an City	Wenling City	7	19	Rui'an City - Wenling City	82.1663
1846	Rui'an City	Luqiao District	7	23	Rui'an City - Luqiao District	83.9006
1847	Rui'an City	Huangyan District	7	25	Rui'an City - Huangyan District	84.0696
1848	Rui'an City	Liandu District	7	21	Rui'an City - Liandu District	88.6812
1849	Rui'an City	Xianju County	7	28	Rui'an City - Xianju County	90.584
1850	Rui'an City	Jiaojiang District	7	26	Rui'an City - Jiaojiang District	94.6231
1851	Rui'an City	Linhai City	7	30	Rui'an City - Linhai City	99.1205
1852	Rui'an City	Jinyun County	7	24	Rui'an City - Jinyun County	101.731
1853	Rui'an City	Pan'an County	7	36	Rui'an City - Pan'an County	108.795
1854	Rui'an City	Yongkang City	7	32	Rui'an City - Yongkang City	112.813
1855	Rui'an City	Yunhe County	7	14	Rui'an City - Yunhe County	115.254
1856	Rui'an City	Jingning She Autonomous County	7	10	Rui'an City - Jingning She Autonomous County	115.479
1857	Rui'an City	Sanmen County	7	40	Rui'an City - Sanmen County	116.884
1858	Rui'an City	Songyang County	7	20	Rui'an City - Songyang County	121.971
1859	Rui'an City	Wuyi County	7	31	Rui'an City - Wuyi County	122.552
1860	Rui'an City	Tiantai County	7	41	Rui'an City - Tiantai County	124.874
1861	Rui'an City	Jindong District	7	38	Rui'an City - Jindong District	127.452
1862	Rui'an City	Dongyang City	7	43	Rui'an City - Dongyang City	131.978
1863	Rui'an City	Ninghai County	7	45	Rui'an City - Ninghai County	133.293
1864	Rui'an City	Wucheng District	7	37	Rui'an City - Wucheng District	137.809
1865	Rui'an City	Shengzhou City	7	51	Rui'an City - Shengzhou City	139.193
1866	Rui'an City	Suichang County	7	22	Rui'an City - Suichang County	139.436
1867	Rui'an City	Xinchang County	7	48	Rui'an City - Xinchang County	141.645
1868	Rui'an City	Yiwu City	7	44	Rui'an City - Yiwu City	143.525
1869	Rui'an City	Lanxi City	7	42	Rui'an City - Lanxi City	147.536
1870	Rui'an City	Longquan City	7	13	Rui'an City - Longquan City	147.567
1871	Rui'an City	Fenghua District	7	53	Rui'an City - Fenghua District	148.36
1872	Rui'an City	Haishu District	7	62	Rui'an City - Haishu District	148.429
1873	Rui'an City	Keqiao District	7	75	Rui'an City - Keqiao District	148.982
1874	Rui'an City	Jiangbei District	7	63	Rui'an City - Jiangbei District	150.494
1875	Rui'an City	Yinzhou District	7	60	Rui'an City - Yinzhou District	151.46
1876	Rui'an City	Zhuji City	7	54	Rui'an City - Zhuji City	153.048
1877	Rui'an City	Yuecheng District	7	66	Rui'an City - Yuecheng District	156.181
1878	Rui'an City	Pujiang County	7	46	Rui'an City - Pujiang County	157.915
1879	Rui'an City	Kecheng District	7	33	Rui'an City - Kecheng District	159.567
1880	Rui'an City	Longyou County	7	35	Rui'an City - Longyou County	160.187
1881	Rui'an City	Qujiang District	7	34	Rui'an City - Qujiang District	164.116
1882	Rui'an City	Zhenhai District	7	65	Rui'an City - Zhenhai District	164.145
1883	Rui'an City	Xiacheng District	7	87	Rui'an City - Xiacheng District	165.562
1884	Rui'an City	Shangyu District	7	70	Rui'an City - Shangyu District	166.45
1885	Rui'an City	Jianggan District	7	84	Rui'an City - Jianggan District	166.676
1886	Rui'an City	Xiaoshan District	7	78	Rui'an City - Xiaoshan District	167.383
1887	Rui'an City	Xiangshan County	7	49	Rui'an City - Xiangshan County	169.433
1888	Rui'an City	Shangcheng District	7	82	Rui'an City - Shangcheng District	169.562
1889	Rui'an City	Binjiang District	7	80	Rui'an City - Binjiang District	170.536
1890	Rui'an City	Beilun District	7	64	Rui'an City - Beilun District	170.56
1891	Rui'an City	Xihu District	7	85	Rui'an City - Xihu District	170.808
1892	Rui'an City	Jiangshan City	7	27	Rui'an City - Jiangshan City	170.85
1893	Rui'an City	Gongshu District	7	88	Rui'an City - Gongshu District	170.966
1894	Rui'an City	Qingyuan County	7	4	Rui'an City - Qingyuan County	171.477
1895	Rui'an City	Yuyao City	7	72	Rui'an City - Yuyao City	177.968
1896	Rui'an City	Yuhang District	7	91	Rui'an City - Yuhang District	178.013
1897	Rui'an City	Jiande City	7	47	Rui'an City - Jiande City	178.515
1898	Rui'an City	Cixi City	7	79	Rui'an City - Cixi City	182.229
1899	Rui'an City	Changshan County	7	29	Rui'an City - Changshan County	183.607
1900	Rui'an City	Fuyang District	7	69	Rui'an City - Fuyang District	183.987
1901	Rui'an City	Tonglu County	7	56	Rui'an City - Tonglu County	187.289
1902	Rui'an City	Haining City	7	94	Rui'an City - Haining City	188.836
1903	Rui'an City	Tongxiang City	7	103	Rui'an City - Tongxiang City	192.255
1904	Rui'an City	Deqing County	7	95	Rui'an City - Deqing County	193.46
1905	Rui'an City	Chun'an County	7	50	Rui'an City - Chun'an County	194.515
1906	Rui'an City	Kaihua County	7	39	Rui'an City - Kaihua County	194.643
1907	Rui'an City	Lin'an District	7	81	Rui'an City - Lin'an District	198.966
1908	Rui'an City	Dinghai District	7	73	Rui'an City - Dinghai District	198.975
1909	Rui'an City	Haiyan County	7	96	Rui'an City - Haiyan County	201.36
1910	Rui'an City	Nanhu District	7	108	Rui'an City - Nanhu District	201.48
1911	Rui'an City	Xiuzhou District	7	110	Rui'an City - Xiuzhou District	206.634
1912	Rui'an City	Pinghu City	7	107	Rui'an City - Pinghu City	210.677
1913	Rui'an City	Zhejiang Putuo District	7	67	Rui'an City - Zhejiang Putuo District	213.801
1914	Rui'an City	Jiashan County	7	113	Rui'an City - Jiashan County	213.925
1915	Rui'an City	Anji County	7	102	Rui'an City - Anji County	214.16
1916	Rui'an City	Wuxing District	7	114	Rui'an City - Wuxing District	215.125
1917	Rui'an City	Daishan County	7	89	Rui'an City - Daishan County	216.362
1918	Rui'an City	Minhang District	7	129	Rui'an City - Minhang District	216.65
1919	Rui'an City	Changxing County	7	123	Rui'an City - Changxing County	216.832
1920	Rui'an City	Shanghai Putuo District	7	141	Rui'an City - Shanghai Putuo District	216.846
1921	Rui'an City	Changning District	7	135	Rui'an City - Changning District	217.968
1922	Rui'an City	Nanxun District	7	115	Rui'an City - Nanxun District	218.093
1923	Rui'an City	Xuhui District	7	134	Rui'an City - Xuhui District	218.216
1924	Rui'an City	Yixing City	7	147	Rui'an City - Yixing City	219.588
1925	Rui'an City	Jing'an District	7	137	Rui'an City - Jing'an District	220.212
1926	Rui'an City	Huangpu District	7	139	Rui'an City - Huangpu District	222.035
1927	Rui'an City	Songjiang District	7	125	Rui'an City - Songjiang District	224.057
1928	Rui'an City	Qingpu District	7	131	Rui'an City - Qingpu District	224.288
1929	Rui'an City	Hongkou District	7	145	Rui'an City - Hongkou District	225.799
1930	Rui'an City	Jiading District	7	153	Rui'an City - Jiading District	226.151
1931	Rui'an City	Jinshan District	7	109	Rui'an City - Jinshan District	226.553
1932	Rui'an City	Xuanzhou District	7	121	Rui'an City - Xuanzhou District	227.67
1933	Rui'an City	Yangpu District	7	143	Rui'an City - Yangpu District	227.761
1934	Rui'an City	Pudong New Area	7	136	Rui'an City - Pudong New Area	228.889
1935	Rui'an City	Baoshan District	7	156	Rui'an City - Baoshan District	230.914
1936	Rui'an City	Fengxian District	7	122	Rui'an City - Fengxian District	232.042
1937	Rui'an City	Guangde City	7	116	Rui'an City - Guangde City	232.816
1938	Rui'an City	Wujiang District	7	130	Rui'an City - Wujiang District	233.664
1939	Rui'an City	Liyang City	7	152	Rui'an City - Liyang City	233.862
1940	Rui'an City	Jixi County	7	68	Rui'an City - Jixi County	234.406
1941	Rui'an City	Yuhuatai District	7	194	Rui'an City - Yuhuatai District	234.503
1942	Rui'an City	Taicang City	7	157	Rui'an City - Taicang City	234.745
1943	Rui'an City	Qinhuai District	7	197	Rui'an City - Qinhuai District	236.984
1944	Rui'an City	Jiangning District	7	193	Rui'an City - Jiangning District	237.26
1945	Rui'an City	Kunshan City	7	154	Rui'an City - Kunshan City	238.371
1946	Rui'an City	Jianye District	7	195	Rui'an City - Jianye District	238.838
1947	Rui'an City	Xuanwu District	7	199	Rui'an City - Xuanwu District	240.039
1948	Rui'an City	Wuzhong District	7	140	Rui'an City - Wuzhong District	241.59
1949	Rui'an City	Nanjing Gulou District	7	202	Rui'an City - Nanjing Gulou District	242.861
1950	Rui'an City	Wuhu County	7	127	Rui'an City - Wuhu County	243.054
1951	Rui'an City	Tunxi District	7	52	Rui'an City - Tunxi District	243.332
1952	Rui'an City	Qixia District	7	204	Rui'an City - Qixia District	246.397
1953	Rui'an City	Gusu District	7	149	Rui'an City - Gusu District	247.229
1954	Rui'an City	Xiuning County	7	55	Rui'an City - Xiuning County	247.424
1955	Rui'an City	Huqiu District	7	146	Rui'an City - Huqiu District	247.517
1956	Rui'an City	Xiangcheng District	7	151	Rui'an City - Xiangcheng District	247.557
1957	Rui'an City	Huizhou District	7	57	Rui'an City - Huizhou District	249.289
1958	Rui'an City	Lishui District	7	165	Rui'an City - Lishui District	249.975
1959	Rui'an City	She County	7	59	Rui'an City - She County	250.363
1960	Rui'an City	Pukou District	7	201	Rui'an City - Pukou District	250.427
1961	Rui'an City	Langxi County	7	128	Rui'an City - Langxi County	253.042
1962	Rui'an City	Wujin District	7	173	Rui'an City - Wujin District	253.487
1963	Rui'an City	Jintan District	7	177	Rui'an City - Jintan District	257.966
1964	Rui'an City	Jiujiang District	7	148	Rui'an City - Jiujiang District	259.184
1965	Rui'an City	Ningguo City	7	100	Rui'an City - Ningguo City	259.382
1966	Rui'an City	Tianning District	7	180	Rui'an City - Tianning District	259.738
1967	Rui'an City	Jinghu District	7	142	Rui'an City - Jinghu District	259.831
1968	Rui'an City	Zhonglou District	7	181	Rui'an City - Zhonglou District	260.292
1969	Rui'an City	Nanling County	7	118	Rui'an City - Nanling County	260.701
1970	Rui'an City	Liangxi District	7	162	Rui'an City - Liangxi District	261.063
1971	Rui'an City	Jingde County	7	83	Rui'an City - Jingde County	261.201
1972	Rui'an City	Huishan District	7	171	Rui'an City - Huishan District	261.516
1973	Rui'an City	Huashan District	7	169	Rui'an City - Huashan District	261.892
1974	Rui'an City	Binhu District	7	160	Rui'an City - Binhu District	263.211
1975	Rui'an City	Yushan District	7	166	Rui'an City - Yushan District	264.19
1976	Rui'an City	Jing County	7	104	Rui'an City - Jing County	264.373
1977	Rui'an City	Jurong City	7	192	Rui'an City - Jurong City	264.438
1978	Rui'an City	Xinbei District	7	184	Rui'an City - Xinbei District	264.687
1979	Rui'an City	Luhe District	7	214	Rui'an City - Luhe District	264.78
1980	Rui'an City	Xishan District	7	164	Rui'an City - Xishan District	265.033
1981	Rui'an City	Bowang District	7	159	Rui'an City - Bowang District	266.751
1982	Rui'an City	Changshu City	7	170	Rui'an City - Changshu City	266.766
1983	Rui'an City	Xinwu District	7	158	Rui'an City - Xinwu District	268.752
1984	Rui'an City	Gaochun District	7	144	Rui'an City - Gaochun District	269.05
1985	Rui'an City	Nanqiao District	7	207	Rui'an City - Nanqiao District	271.229
1986	Rui'an City	Yi County	7	61	Rui'an City - Yi County	271.694
1987	Rui'an City	Dangtu County	7	161	Rui'an City - Dangtu County	272.471
1988	Rui'an City	Quanjiao County	7	203	Rui'an City - Quanjiao County	272.676
1989	Rui'an City	Yijiang District	7	132	Rui'an City - Yijiang District	273.596
1990	Rui'an City	Fanchang District	7	126	Rui'an City - Fanchang District	274.733
1991	Rui'an City	Qimen County	7	58	Rui'an City - Qimen County	275.5
1992	Rui'an City	Yizheng City	7	212	Rui'an City - Yizheng City	275.643
1993	Rui'an City	He County	7	176	Rui'an City - He County	278.368
1994	Rui'an City	Jiangyin City	7	191	Rui'an City - Jiangyin City	280.33
1995	Rui'an City	Dantu District	7	206	Rui'an City - Dantu District	280.664
1996	Rui'an City	Langya District	7	213	Rui'an City - Langya District	281.663
1997	Rui'an City	Haimen District	7	190	Rui'an City - Haimen District	281.683
1998	Rui'an City	Chaohu City	7	163	Rui'an City - Chaohu City	282.651
1999	Rui'an City	Runzhou District	7	209	Rui'an City - Runzhou District	282.669
[truncated: 91,026 more rows]
