# Supplementary material for: The effect of time–space compression in the Yangtze River Delta region under transportation integration: An accessibility-based analysis
Source: PLoS One. 2026 Feb 3;21(2):e0338912. doi: 10.1371/journal.pone.0338912 (PMC12867260; doi:10.1371/journal.pone.0338912)
Supplement: S3 File — (XLSX) [file pone.0338912.s003.xlsx]

## Sheet: Shanghai in 2010
FID	Origin city name	Destination city name	City pair name	OriginID	DestinationID	time distance/min
1	Shanghai Jing'an District	Jing'an District	Shanghai Jing'an District - Jing'an District	145	145	0
2	Shanghai Jing'an District	Luwan District	Shanghai Jing'an District - Luwan District	145	142	5.06401
3	Shanghai Jing'an District	Huangpu District	Shanghai Jing'an District - Huangpu District	145	143	6.56363
4	Shanghai Jing'an District	Changning District	Shanghai Jing'an District - Changning District	145	140	8.55351
5	Shanghai Jing'an District	Zhabei District	Shanghai Jing'an District - Zhabei District	145	151	8.58836
6	Shanghai Jing'an District	Hongkou District	Shanghai Jing'an District - Hongkou District	145	150	9.38093
7	Shanghai Jing'an District	Xuhui District	Shanghai Jing'an District - Xuhui District	145	136	10.1461
8	Shanghai Jing'an District	Shanghai Putuo District	Shanghai Jing'an District - Shanghai Putuo District	145	146	10.5568
9	Shanghai Jing'an District	Yangpu District	Shanghai Jing'an District - Yangpu District	145	152	14.2877
10	Shanghai Jing'an District	Minhang District	Shanghai Jing'an District - Minhang District	145	131	23.1865
11	Shanghai Jing'an District	Baoshan District	Shanghai Jing'an District - Baoshan District	145	161	23.2346
12	Shanghai Jing'an District	Jiading District	Shanghai Jing'an District - Jiading District	145	159	34.1662
13	Shanghai Jing'an District	Songjiang District	Shanghai Jing'an District - Songjiang District	145	127	36.5943
14	Shanghai Jing'an District	Qingpu District	Shanghai Jing'an District - Qingpu District	145	132	36.8495
15	Shanghai Jing'an District	Fengxian District	Shanghai Jing'an District - Fengxian District	145	124	37.3801
16	Shanghai Jing'an District	Kunshan City	Shanghai Jing'an District - Kunshan City	145	154	42.2938
17	Shanghai Jing'an District	Pudong New Area	Shanghai Jing'an District - Pudong New Area	145	133	53.1063
18	Shanghai Jing'an District	Jiashan County	Shanghai Jing'an District - Jiashan County	145	122	60.5672
19	Shanghai Jing'an District	Taicang City	Shanghai Jing'an District - Taicang City	145	168	62.0121
20	Shanghai Jing'an District	Jinchang District	Shanghai Jing'an District - Jinchang District	145	155	65.7976
21	Shanghai Jing'an District	Jinshan District	Shanghai Jing'an District - Jinshan District	145	116	67.1415
22	Shanghai Jing'an District	Canglang District	Shanghai Jing'an District - Canglang District	145	147	67.5869
23	Shanghai Jing'an District	Pingjiang District	Shanghai Jing'an District - Pingjiang District	145	153	68.8933
24	Shanghai Jing'an District	Chongming County	Shanghai Jing'an District - Chongming County	145	176	71.7286
25	Shanghai Jing'an District	Wujiang City	Shanghai Jing'an District - Wujiang City	145	126	72.5135
26	Shanghai Jing'an District	Changshu City	Shanghai Jing'an District - Changshu City	145	180	73.5206
27	Shanghai Jing'an District	Nanhu District	Shanghai Jing'an District - Nanhu District	145	107	75.9109
28	Shanghai Jing'an District	Xiangcheng District	Shanghai Jing'an District - Xiangcheng District	145	163	78.9817
29	Shanghai Jing'an District	Xiuzhou District	Shanghai Jing'an District - Xiuzhou District	145	110	79.052
30	Shanghai Jing'an District	Pinghu City	Shanghai Jing'an District - Pinghu City	145	105	86.4275
31	Shanghai Jing'an District	Haiyan County	Shanghai Jing'an District - Haiyan County	145	97	87.8479
32	Shanghai Jing'an District	Huqiu District	Shanghai Jing'an District - Huqiu District	145	156	88.3857
33	Shanghai Jing'an District	Beitang District	Shanghai Jing'an District - Beitang District	145	170	88.9306
34	Shanghai Jing'an District	Chong'an District	Shanghai Jing'an District - Chong'an District	145	169	89.1471
35	Shanghai Jing'an District	Nanchang District	Shanghai Jing'an District - Nanchang District	145	166	89.398
36	Shanghai Jing'an District	Tongxiang City	Shanghai Jing'an District - Tongxiang City	145	104	92.5647
37	Shanghai Jing'an District	Xishan District	Shanghai Jing'an District - Xishan District	145	173	95.3577
38	Shanghai Jing'an District	Zhangjiagang City	Shanghai Jing'an District - Zhangjiagang City	145	198	95.9238
39	Shanghai Jing'an District	Binhu District	Shanghai Jing'an District - Binhu District	145	164	98.4202
40	Shanghai Jing'an District	Huishan District	Shanghai Jing'an District - Huishan District	145	177	98.623
41	Shanghai Jing'an District	Wuzhong District	Shanghai Jing'an District - Wuzhong District	145	135	98.6974
42	Shanghai Jing'an District	Chongchuan District	Shanghai Jing'an District - Chongchuan District	145	200	103.313
43	Shanghai Jing'an District	Xiacheng District	Shanghai Jing'an District - Xiacheng District	145	86	111.255
44	Shanghai Jing'an District	Jingjiang City	Shanghai Jing'an District - Jingjiang City	145	210	111.793
45	Shanghai Jing'an District	Tongzhou District	Shanghai Jing'an District - Tongzhou District	145	215	113.08
46	Shanghai Jing'an District	Jiangyin City	Shanghai Jing'an District - Jiangyin City	145	192	113.593
47	Shanghai Jing'an District	Wujin District	Shanghai Jing'an District - Wujin District	145	178	113.775
48	Shanghai Jing'an District	Gongshu District	Shanghai Jing'an District - Gongshu District	145	88	114.352
49	Shanghai Jing'an District	Nanxun District	Shanghai Jing'an District - Nanxun District	145	108	114.559
50	Shanghai Jing'an District	Shangcheng District	Shanghai Jing'an District - Shangcheng District	145	83	115.158
51	Shanghai Jing'an District	Wuxing District	Shanghai Jing'an District - Wuxing District	145	111	115.924
52	Shanghai Jing'an District	Qishuyan District	Shanghai Jing'an District - Qishuyan District	145	187	117.504
53	Shanghai Jing'an District	Gangzha District	Shanghai Jing'an District - Gangzha District	145	213	118.071
54	Shanghai Jing'an District	Haining City	Shanghai Jing'an District - Haining City	145	91	118.953
55	Shanghai Jing'an District	Zhonglou District	Shanghai Jing'an District - Zhonglou District	145	190	119.138
56	Shanghai Jing'an District	Tianning District	Shanghai Jing'an District - Tianning District	145	188	119.845
57	Shanghai Jing'an District	Binjiang District	Shanghai Jing'an District - Binjiang District	145	78	120.905
58	Shanghai Jing'an District	Haimen City	Shanghai Jing'an District - Haimen City	145	205	120.917
59	Shanghai Jing'an District	Jianggan District	Shanghai Jing'an District - Jianggan District	145	87	122.659
60	Shanghai Jing'an District	Changxing County	Shanghai Jing'an District - Changxing County	145	125	126.253
61	Shanghai Jing'an District	Yuhang District	Shanghai Jing'an District - Yuhang District	145	90	126.652
62	Shanghai Jing'an District	Xihu District	Shanghai Jing'an District - Xihu District	145	81	128.258
63	Shanghai Jing'an District	Xiaoshan District	Shanghai Jing'an District - Xiaoshan District	145	77	130.625
64	Shanghai Jing'an District	Xinbei District	Shanghai Jing'an District - Xinbei District	145	199	131.975
65	Shanghai Jing'an District	Yuecheng District	Shanghai Jing'an District - Yuecheng District	145	70	134.327
66	Shanghai Jing'an District	Rugao City	Shanghai Jing'an District - Rugao City	145	224	136.602
67	Shanghai Jing'an District	Shaoxing County	Shanghai Jing'an District - Shaoxing County	145	65	137.173
68	Shanghai Jing'an District	Yixing City	Shanghai Jing'an District - Yixing City	145	157	137.511
69	Shanghai Jing'an District	Hai'an County	Shanghai Jing'an District - Hai'an County	145	239	139.063
70	Shanghai Jing'an District	Jintan City	Shanghai Jing'an District - Jintan City	145	184	140.564
71	Shanghai Jing'an District	Qidong City	Shanghai Jing'an District - Qidong City	145	195	140.736
72	Shanghai Jing'an District	Cixi City	Shanghai Jing'an District - Cixi City	145	84	143.125
73	Shanghai Jing'an District	Jiangbei District	Shanghai Jing'an District - Jiangbei District	145	68	143.574
74	Shanghai Jing'an District	Deqing County	Shanghai Jing'an District - Deqing County	145	101	143.931
75	Shanghai Jing'an District	Jiangyan City	Shanghai Jing'an District - Jiangyan City	145	237	147.288
76	Shanghai Jing'an District	Taixing City	Shanghai Jing'an District - Taixing City	145	221	148.109
77	Shanghai Jing'an District	Zhenhai District	Shanghai Jing'an District - Zhenhai District	145	71	148.283
78	Shanghai Jing'an District	Shangyu City	Shanghai Jing'an District - Shangyu City	145	69	148.509
79	Shanghai Jing'an District	Hailing District	Shanghai Jing'an District - Hailing District	145	236	149.056
80	Shanghai Jing'an District	Gaogang District	Shanghai Jing'an District - Gaogang District	145	227	150.765
81	Shanghai Jing'an District	Danyang City	Shanghai Jing'an District - Danyang City	145	201	151.132
82	Shanghai Jing'an District	Liyang City	Shanghai Jing'an District - Liyang City	145	160	152.07
83	Shanghai Jing'an District	Yuyao City	Shanghai Jing'an District - Yuyao City	145	72	152.142
84	Shanghai Jing'an District	Haishu District	Shanghai Jing'an District - Haishu District	145	60	153.346
85	Shanghai Jing'an District	Dantu District	Shanghai Jing'an District - Dantu District	145	214	153.455
86	Shanghai Jing'an District	Rudong County	Shanghai Jing'an District - Rudong County	145	231	153.982
87	Shanghai Jing'an District	Yangzhong City	Shanghai Jing'an District - Yangzhong City	145	220	154.127
88	Shanghai Jing'an District	Fuyang City	Shanghai Jing'an District - Fuyang City	145	67	156.629
89	Shanghai Jing'an District	Jingkou District	Shanghai Jing'an District - Jingkou District	145	218	156.704
90	Shanghai Jing'an District	Zhuji City	Shanghai Jing'an District - Zhuji City	145	54	156.786
91	Shanghai Jing'an District	Jiangdong District	Shanghai Jing'an District - Jiangdong District	145	61	159.582
92	Shanghai Jing'an District	Runzhou District	Shanghai Jing'an District - Runzhou District	145	219	160.814
93	Shanghai Jing'an District	Yinzhou District	Shanghai Jing'an District - Yinzhou District	145	56	166.691
94	Shanghai Jing'an District	Jurong City	Shanghai Jing'an District - Jurong City	145	196	169.65
95	Shanghai Jing'an District	Jiangdu City	Shanghai Jing'an District - Jiangdu City	145	238	169.93
96	Shanghai Jing'an District	Guangling District	Shanghai Jing'an District - Guangling District	145	230	170.155
97	Shanghai Jing'an District	Weiyang District	Shanghai Jing'an District - Weiyang District	145	233	171.524
98	Shanghai Jing'an District	Guangde County	Shanghai Jing'an District - Guangde County	145	117	171.626
99	Shanghai Jing'an District	Beilun District	Shanghai Jing'an District - Beilun District	145	62	173.006
100	Shanghai Jing'an District	Anji County	Shanghai Jing'an District - Anji County	145	103	175.145
101	Shanghai Jing'an District	Hanjiang District	Shanghai Jing'an District - Hanjiang District	145	232	175.478
102	Shanghai Jing'an District	Dongtai City	Shanghai Jing'an District - Dongtai City	145	251	179.47
103	Shanghai Jing'an District	Lishui County	Shanghai Jing'an District - Lishui County	145	167	181.106
104	Shanghai Jing'an District	Lin'an City	Shanghai Jing'an District - Lin'an City	145	79	185.996
105	Shanghai Jing'an District	Dafeng City	Shanghai Jing'an District - Dafeng City	145	272	190.812
106	Shanghai Jing'an District	Xinchang County	Shanghai Jing'an District - Xinchang County	145	46	191.665
107	Shanghai Jing'an District	Shengzhou City	Shanghai Jing'an District - Shengzhou City	145	50	191.852
108	Shanghai Jing'an District	Fenghua City	Shanghai Jing'an District - Fenghua City	145	52	192.208
109	Shanghai Jing'an District	Pujiang County	Shanghai Jing'an District - Pujiang County	145	48	192.225
110	Shanghai Jing'an District	Gaoyou City	Shanghai Jing'an District - Gaoyou City	145	252	192.623
111	Shanghai Jing'an District	Tonglu County	Shanghai Jing'an District - Tonglu County	145	55	194.755
112	Shanghai Jing'an District	Xinghua City	Shanghai Jing'an District - Xinghua City	145	261	195.523
113	Shanghai Jing'an District	Qinhuai District	Shanghai Jing'an District - Qinhuai District	145	203	195.841
114	Shanghai Jing'an District	Yizheng City	Shanghai Jing'an District - Yizheng City	145	228	195.875
115	Shanghai Jing'an District	Nanjing Gulou District	Shanghai Jing'an District - Nanjing Gulou District	145	209	196.764
116	Shanghai Jing'an District	Qixia District	Shanghai Jing'an District - Qixia District	145	216	198.272
117	Shanghai Jing'an District	Baixia District	Shanghai Jing'an District - Baixia District	145	206	198.375
118	Shanghai Jing'an District	Jiangning District	Shanghai Jing'an District - Jiangning District	145	191	199.065
119	Shanghai Jing'an District	Xuanwu District	Shanghai Jing'an District - Xuanwu District	145	211	199.135
120	Shanghai Jing'an District	Yiwu City	Shanghai Jing'an District - Yiwu City	145	43	200.536
121	Shanghai Jing'an District	Xiaguan District	Shanghai Jing'an District - Xiaguan District	145	212	201.076
122	Shanghai Jing'an District	Luhe District	Shanghai Jing'an District - Luhe District	145	229	201.744
123	Shanghai Jing'an District	Gaochun County	Shanghai Jing'an District - Gaochun County	145	148	203.043
124	Shanghai Jing'an District	Xuanzhou District	Shanghai Jing'an District - Xuanzhou District	145	120	205.333
125	Shanghai Jing'an District	Jianye District	Shanghai Jing'an District - Jianye District	145	204	205.886
126	Shanghai Jing'an District	Yuhuatai District	Shanghai Jing'an District - Yuhuatai District	145	197	206.083
127	Shanghai Jing'an District	Shengsi County	Shanghai Jing'an District - Shengsi County	145	109	207.304
128	Shanghai Jing'an District	Jiande City	Shanghai Jing'an District - Jiande City	145	47	212.884
129	Shanghai Jing'an District	Tiantai County	Shanghai Jing'an District - Tiantai County	145	40	212.926
130	Shanghai Jing'an District	Yushan District	Shanghai Jing'an District - Yushan District	145	172	213.231
131	Shanghai Jing'an District	Ninghai County	Shanghai Jing'an District - Ninghai County	145	44	213.873
132	Shanghai Jing'an District	Dinghai District	Shanghai Jing'an District - Dinghai District	145	74	214.412
133	Shanghai Jing'an District	Tinghu District	Shanghai Jing'an District - Tinghu District	145	277	216.142
134	Shanghai Jing'an District	Jinjiazhuang District	Shanghai Jing'an District - Jinjiazhuang District	145	183	216.372
135	Shanghai Jing'an District	Yandu District	Shanghai Jing'an District - Yandu District	145	274	216.489
136	Shanghai Jing'an District	Wuhu County	Shanghai Jing'an District - Wuhu County	145	130	220.472
137	Shanghai Jing'an District	Langya District	Shanghai Jing'an District - Langya District	145	226	221.001
138	Shanghai Jing'an District	Jianhu County	Shanghai Jing'an District - Jianhu County	145	279	224.113
139	Shanghai Jing'an District	Sheyang County	Shanghai Jing'an District - Sheyang County	145	292	224.174
140	Shanghai Jing'an District	Langxi County	Shanghai Jing'an District - Langxi County	145	129	225.59
141	Shanghai Jing'an District	Tianchang City	Shanghai Jing'an District - Tianchang City	145	246	228.561
142	Shanghai Jing'an District	Dongyang City	Shanghai Jing'an District - Dongyang City	145	41	229.941
143	Shanghai Jing'an District	Huashan District	Shanghai Jing'an District - Huashan District	145	181	230.567
144	Shanghai Jing'an District	Lanxi City	Shanghai Jing'an District - Lanxi City	145	42	230.926
145	Shanghai Jing'an District	Jixi County	Shanghai Jing'an District - Jixi County	145	75	231.972
146	Shanghai Jing'an District	Wucheng District	Shanghai Jing'an District - Wucheng District	145	33	233.48
147	Shanghai Jing'an District	Pukou District	Shanghai Jing'an District - Pukou District	145	207	234.031
148	Shanghai Jing'an District	Jindong District	Shanghai Jing'an District - Jindong District	145	38	234.084
149	Shanghai Jing'an District	Lai'an County	Shanghai Jing'an District - Lai'an County	145	235	234.908
150	Shanghai Jing'an District	Yongkang City	Shanghai Jing'an District - Yongkang City	145	31	235.604
151	Shanghai Jing'an District	Dangtu County	Shanghai Jing'an District - Dangtu County	145	165	236.756
152	Shanghai Jing'an District	Longyou County	Shanghai Jing'an District - Longyou County	145	35	237.888
153	Shanghai Jing'an District	Nanling County	Shanghai Jing'an District - Nanling County	145	114	239.286
154	Shanghai Jing'an District	Wuyi County	Shanghai Jing'an District - Wuyi County	145	28	240.037
155	Shanghai Jing'an District	Baoying County	Shanghai Jing'an District - Baoying County	145	271	240.214
156	Shanghai Jing'an District	Jinghu District	Shanghai Jing'an District - Jinghu District	145	149	240.928
157	Shanghai Jing'an District	Jiujiang District	Shanghai Jing'an District - Jiujiang District	145	158	242.634
158	Shanghai Jing'an District	Yijiang District	Shanghai Jing'an District - Yijiang District	145	137	243.075
159	Shanghai Jing'an District	Tunxi District	Shanghai Jing'an District - Tunxi District	145	53	243.911
160	Shanghai Jing'an District	Ningguo City	Shanghai Jing'an District - Ningguo City	145	95	246.696
161	Shanghai Jing'an District	Linhai City	Shanghai Jing'an District - Linhai City	145	29	246.728
162	Shanghai Jing'an District	Xiangshan County	Shanghai Jing'an District - Xiangshan County	145	45	246.975
163	Shanghai Jing'an District	Nanqiao District	Shanghai Jing'an District - Nanqiao District	145	225	247.917
164	Shanghai Jing'an District	She County	Shanghai Jing'an District - She County	145	58	250.533
165	Shanghai Jing'an District	Qujiang District	Shanghai Jing'an District - Qujiang District	145	30	251.187
166	Shanghai Jing'an District	Putuo District	Shanghai Jing'an District - Putuo District	145	63	252.123
167	Shanghai Jing'an District	He County	Shanghai Jing'an District - He County	145	179	254.452
168	Shanghai Jing'an District	Huizhou District	Shanghai Jing'an District - Huizhou District	145	59	255.669
169	Shanghai Jing'an District	Quanjiao County	Shanghai Jing'an District - Quanjiao County	145	208	256.874
170	Shanghai Jing'an District	Xuyi County	Shanghai Jing'an District - Xuyi County	145	260	257.181
171	Shanghai Jing'an District	Chun'an County	Shanghai Jing'an District - Chun'an County	145	49	259.312
172	Shanghai Jing'an District	Jinyun County	Shanghai Jing'an District - Jinyun County	145	25	259.908
173	Shanghai Jing'an District	Funing County	Shanghai Jing'an District - Funing County	145	289	260.468
174	Shanghai Jing'an District	Kecheng District	Shanghai Jing'an District - Kecheng District	145	34	260.674
175	Shanghai Jing'an District	Sanshan District	Shanghai Jing'an District - Sanshan District	145	134	263.701
176	Shanghai Jing'an District	Jinhu County	Shanghai Jing'an District - Jinhu County	145	264	263.88
177	Shanghai Jing'an District	Tongling County	Shanghai Jing'an District - Tongling County	145	121	264.69
178	Shanghai Jing'an District	Fanchang County	Shanghai Jing'an District - Fanchang County	145	128	264.817
179	Shanghai Jing'an District	Qinghe District	Shanghai Jing'an District - Qinghe District	145	283	265.575
180	Shanghai Jing'an District	Huaiyin District	Shanghai Jing'an District - Huaiyin District	145	284	267.926
181	Shanghai Jing'an District	Jing County	Shanghai Jing'an District - Jing County	145	102	268.074
182	Shanghai Jing'an District	Chuzhou District	Shanghai Jing'an District - Chuzhou District	145	280	269.767
183	Shanghai Jing'an District	Shizishan District	Shanghai Jing'an District - Shizishan District	145	118	269.826
184	Shanghai Jing'an District	Mingguang City	Shanghai Jing'an District - Mingguang City	145	250	270.651
185	Shanghai Jing'an District	Binhai County	Shanghai Jing'an District - Binhai County	145	299	270.936
186	Shanghai Jing'an District	Pan'an County	Shanghai Jing'an District - Pan'an County	145	36	271.883
187	Shanghai Jing'an District	Qingpu District	Shanghai Jing'an District - Qingpu District	145	278	272.133
188	Shanghai Jing'an District	Liandu District	Shanghai Jing'an District - Liandu District	145	20	272.437
189	Shanghai Jing'an District	Hongze County	Shanghai Jing'an District - Hongze County	145	270	272.628
190	Shanghai Jing'an District	Tongguanshan District	Shanghai Jing'an District - Tongguanshan District	145	119	274.321
191	Shanghai Jing'an District	Siyang County	Shanghai Jing'an District - Siyang County	145	287	274.844
192	Shanghai Jing'an District	Jiaojiang District	Shanghai Jing'an District - Jiaojiang District	145	26	277.268
193	Shanghai Jing'an District	Jingde County	Shanghai Jing'an District - Jingde County	145	85	277.565
194	Shanghai Jing'an District	Suburban District	Shanghai Jing'an District - Suburban District	145	113	277.935
195	Shanghai Jing'an District	Xianju County	Shanghai Jing'an District - Xianju County	145	27	280.73
196	Shanghai Jing'an District	Changshan County	Shanghai Jing'an District - Changshan County	145	32	281.599
197	Shanghai Jing'an District	Yaohai District	Shanghai Jing'an District - Yaohai District	145	193	282.518
198	Shanghai Jing'an District	Hanshan County	Shanghai Jing'an District - Hanshan County	145	174	284.501
199	Shanghai Jing'an District	Luqiao District	Shanghai Jing'an District - Luqiao District	145	23	285.698
200	Shanghai Jing'an District	Xiuning County	Shanghai Jing'an District - Xiuning County	145	51	285.854
201	Shanghai Jing'an District	Songyang County	Shanghai Jing'an District - Songyang County	145	18	286.893
202	Shanghai Jing'an District	Sanmen County	Shanghai Jing'an District - Sanmen County	145	37	287.709
203	Shanghai Jing'an District	Feidong County	Shanghai Jing'an District - Feidong County	145	202	288.093
204	Shanghai Jing'an District	Wenling City	Shanghai Jing'an District - Wenling City	145	19	288.761
205	Shanghai Jing'an District	Guannan County	Shanghai Jing'an District - Guannan County	145	301	290.525
206	Shanghai Jing'an District	Luyang District	Shanghai Jing'an District - Luyang District	145	194	291.807
207	Shanghai Jing'an District	Shushan District	Shanghai Jing'an District - Shushan District	145	189	292.333
208	Shanghai Jing'an District	Qingyang County	Shanghai Jing'an District - Qingyang County	145	100	292.895
209	Shanghai Jing'an District	Daishan County	Shanghai Jing'an District - Daishan County	145	89	294.647
210	Shanghai Jing'an District	Xiangshui County	Shanghai Jing'an District - Xiangshui County	145	305	295.585
211	Shanghai Jing'an District	Baohe District	Shanghai Jing'an District - Baohe District	145	186	296.534
212	Shanghai Jing'an District	Bengshan District	Shanghai Jing'an District - Bengshan District	145	253	299.745
213	Shanghai Jing'an District	Juchao District	Shanghai Jing'an District - Juchao District	145	171	300.097
214	Shanghai Jing'an District	Xinpu District	Shanghai Jing'an District - Xinpu District	145	315	300.294
215	Shanghai Jing'an District	Dingyuan County	Shanghai Jing'an District - Dingyuan County	145	234	300.858
216	Shanghai Jing'an District	Lianshui County	Shanghai Jing'an District - Lianshui County	145	294	302.475
217	Shanghai Jing'an District	Huangyan District	Shanghai Jing'an District - Huangyan District	145	24	302.484
218	Shanghai Jing'an District	Haizhou District	Shanghai Jing'an District - Haizhou District	145	314	302.885
219	Shanghai Jing'an District	Longzihu District	Shanghai Jing'an District - Longzihu District	145	256	303.151
220	Shanghai Jing'an District	Wuhe County	Shanghai Jing'an District - Wuhe County	145	266	304.84
221	Shanghai Jing'an District	Shuyang County	Shanghai Jing'an District - Shuyang County	145	300	305.148
222	Shanghai Jing'an District	Kaihua County	Shanghai Jing'an District - Kaihua County	145	39	305.376
223	Shanghai Jing'an District	Huaishang District	Shanghai Jing'an District - Huaishang District	145	262	307.283
224	Shanghai Jing'an District	Sucheng District	Shanghai Jing'an District - Sucheng District	145	291	310.314
225	Shanghai Jing'an District	Qingtian County	Shanghai Jing'an District - Qingtian County	145	14	310.531
226	Shanghai Jing'an District	Yunhe County	Shanghai Jing'an District - Yunhe County	145	13	310.676
227	Shanghai Jing'an District	Suyu District	Shanghai Jing'an District - Suyu District	145	297	311.104
228	Shanghai Jing'an District	Sihong County	Shanghai Jing'an District - Sihong County	145	276	311.498
229	Shanghai Jing'an District	Lianyun District	Shanghai Jing'an District - Lianyun District	145	316	311.719
230	Shanghai Jing'an District	Yuhui District	Shanghai Jing'an District - Yuhui District	145	254	313.027
231	Shanghai Jing'an District	Yi County	Shanghai Jing'an District - Yi County	145	64	313.126
232	Shanghai Jing'an District	Yueqing City	Shanghai Jing'an District - Yueqing City	145	16	313.521
233	Shanghai Jing'an District	Fengyang County	Shanghai Jing'an District - Fengyang County	145	249	314.561
234	Shanghai Jing'an District	Yuhuan County	Shanghai Jing'an District - Yuhuan County	145	15	314.767
235	Shanghai Jing'an District	Suichang County	Shanghai Jing'an District - Suichang County	145	21	314.969
236	Shanghai Jing'an District	Jiangshan City	Shanghai Jing'an District - Jiangshan City	145	22	316.176
237	Shanghai Jing'an District	Feixi County	Shanghai Jing'an District - Feixi County	145	182	316.867
238	Shanghai Jing'an District	Qimen County	Shanghai Jing'an District - Qimen County	145	57	317.142
239	Shanghai Jing'an District	Guanyun County	Shanghai Jing'an District - Guanyun County	145	311	318.374
240	Shanghai Jing'an District	Suining County	Shanghai Jing'an District - Suining County	145	295	318.808
241	Shanghai Jing'an District	Huaiyuan County	Shanghai Jing'an District - Huaiyuan County	145	263	319.345
242	Shanghai Jing'an District	Zongyang County	Shanghai Jing'an District - Zongyang County	145	112	319.366
243	Shanghai Jing'an District	Si County	Shanghai Jing'an District - Si County	145	281	321.004
244	Shanghai Jing'an District	Donghai County	Shanghai Jing'an District - Donghai County	145	313	322.941
245	Shanghai Jing'an District	Xinyi City	Shanghai Jing'an District - Xinyi City	145	307	323.815
246	Shanghai Jing'an District	Lujiang County	Shanghai Jing'an District - Lujiang County	145	139	327.081
247	Shanghai Jing'an District	Lucheng District	Shanghai Jing'an District - Lucheng District	145	12	328.252
248	Shanghai Jing'an District	Jingning She Autonomous County	Shanghai Jing'an District - Jingning She Autonomous County	145	7	329.402
249	Shanghai Jing'an District	Huangshan District	Shanghai Jing'an District - Huangshan District	145	82	329.824
250	Shanghai Jing'an District	Longwan District	Shanghai Jing'an District - Longwan District	145	9	330.312
251	Shanghai Jing'an District	Datong District	Shanghai Jing'an District - Datong District	145	245	331.778
252	Shanghai Jing'an District	Ouhai District	Shanghai Jing'an District - Ouhai District	145	10	333.978
253	Shanghai Jing'an District	Wuwei County	Shanghai Jing'an District - Wuwei County	145	138	334.15
254	Shanghai Jing'an District	Changfeng County	Shanghai Jing'an District - Changfeng County	145	223	335.297
255	Shanghai Jing'an District	Ganyu County	Shanghai Jing'an District - Ganyu County	145	319	335.424
256	Shanghai Jing'an District	Guzhen County	Shanghai Jing'an District - Guzhen County	145	273	335.653
257	Shanghai Jing'an District	Tianjia'an District	Shanghai Jing'an District - Tianjia'an District	145	241	338.199
258	Shanghai Jing'an District	Longquan City	Shanghai Jing'an District - Longquan City	145	11	339.35
259	Shanghai Jing'an District	Xiejiaji District	Shanghai Jing'an District - Xiejiaji District	145	240	348.811
260	Shanghai Jing'an District	Guichi District	Shanghai Jing'an District - Guichi District	145	94	349.825
261	Shanghai Jing'an District	Yu'an District	Shanghai Jing'an District - Yu'an District	145	185	350.56
262	Shanghai Jing'an District	Mengcheng County	Shanghai Jing'an District - Mengcheng County	145	268	351.571
263	Shanghai Jing'an District	Shucheng County	Shanghai Jing'an District - Shucheng County	145	144	351.758
264	Shanghai Jing'an District	Tongcheng City	Shanghai Jing'an District - Tongcheng City	145	123	352.048
265	Shanghai Jing'an District	Pizhou City	Shanghai Jing'an District - Pizhou City	145	309	352.844
266	Shanghai Jing'an District	Panji District	Shanghai Jing'an District - Panji District	145	247	353.682
267	Shanghai Jing'an District	Jin'an District	Shanghai Jing'an District - Jin'an District	145	175	357.319
268	Shanghai Jing'an District	Bagongshan District	Shanghai Jing'an District - Bagongshan District	145	242	357.633
269	Shanghai Jing'an District	Yongjia County	Shanghai Jing'an District - Yongjia County	145	17	358.319
270	Shanghai Jing'an District	Rui'an City	Shanghai Jing'an District - Rui'an City	145	6	361.88
271	Shanghai Jing'an District	Yixiu District	Shanghai Jing'an District - Yixiu District	145	99	364.311
272	Shanghai Jing'an District	Yingjiang District	Shanghai Jing'an District - Yingjiang District	145	93	366.758
273	Shanghai Jing'an District	Quanshan District	Shanghai Jing'an District - Quanshan District	145	304	366.82
274	Shanghai Jing'an District	Xiangshan District	Shanghai Jing'an District - Xiangshan District	145	296	369.245
275	Shanghai Jing'an District	Pingyang County	Shanghai Jing'an District - Pingyang County	145	4	370.851
276	Shanghai Jing'an District	Lingbi County	Shanghai Jing'an District - Lingbi County	145	286	371.542
277	Shanghai Jing'an District	Yunlong District	Shanghai Jing'an District - Yunlong District	145	303	372.441
278	Shanghai Jing'an District	Daguan District	Shanghai Jing'an District - Daguan District	145	96	374.705
279	Shanghai Jing'an District	Cangnan County	Shanghai - Cangnan County	145	1	376.185
280	Shanghai Jing'an District	Xuzhou Gulou District	Shanghai Jing'an District - Xuzhou Gulou District	145	306	377.86
281	Shanghai Jing'an District	Lieshan District	Shanghai Jing'an District - Lieshan District	145	293	378.151
282	Shanghai Jing'an District	Suixi County	Shanghai Jing'an District - Suixi County	145	285	379.391
283	Shanghai Jing'an District	Tongshan County	Shanghai Jing'an District - Tongshan County	145	308	379.961
284	Shanghai Jing'an District	Shitai County	Shanghai Jing'an District - Shitai County	145	76	383.089
285	Shanghai Jing'an District	Yongqiao District	Shanghai Jing'an District - Yongqiao District	145	288	383.921
286	Shanghai Jing'an District	Xiao County	Shanghai Jing'an District - Xiao County	145	302	385.367
287	Shanghai Jing'an District	Fengtai County	Shanghai Jing'an District - Fengtai County	145	248	388.568
288	Shanghai Jing'an District	Duji District	Shanghai Jing'an District - Duji District	145	298	388.668
289	Shanghai Jing'an District	Lixin County	Shanghai Jing'an District - Lixin County	145	267	388.862
290	Shanghai Jing'an District	Huaining County	Shanghai Jing'an District - Huaining County	145	98	390.218
291	Shanghai Jing'an District	Jiawang District	Shanghai Jing'an District - Jiawang District	145	310	393.916
292	Shanghai Jing'an District	Shou County	Shanghai Jing'an District - Shou County	145	222	398.195
293	Shanghai Jing'an District	Qianshan County	Shanghai Jing'an District - Qianshan County	145	106	402.094
294	Shanghai Jing'an District	Wencheng County	Shanghai Jing'an District - Wencheng County	145	5	407.964
295	Shanghai Jing'an District	Dongzhi County	Shanghai Jing'an District - Dongzhi County	145	66	408.551
296	Shanghai Jing'an District	Yingquan District	Shanghai Jing'an District - Yingquan District	145	265	410.344
297	Shanghai Jing'an District	Huoshan County	Shanghai Jing'an District - Huoshan County	145	141	410.446
298	Shanghai Jing'an District	Jieshou City	Shanghai Jing'an District - Jieshou City	145	269	410.797
299	Shanghai Jing'an District	Huoqiu County	Shanghai Jing'an District - Huoqiu County	145	217	411.531
300	Shanghai Jing'an District	Taishun County	Shanghai Jing'an District - Taishun County	145	2	415.142
301	Shanghai Jing'an District	Dongtou County	Shanghai Jing'an District - Dongtou County	145	8	415.251
302	Shanghai Jing'an District	Taihe County	Shanghai Jing'an District - Taihe County	145	275	417.109
303	Shanghai Jing'an District	Taihu County	Shanghai Jing'an District - Taihu County	145	92	418.871
304	Shanghai Jing'an District	Yingshang County	Shanghai Jing'an District - Yingshang County	145	244	421.815
305	Shanghai Jing'an District	Wangjiang County	Shanghai Jing'an District - Wangjiang County	145	80	427.72
306	Shanghai Jing'an District	Qingyuan County	Shanghai Jing'an District - Qingyuan County	145	3	429.864
307	Shanghai Jing'an District	Pei County	Shanghai Jing'an District - Pei County	145	318	432.496
308	Shanghai Jing'an District	Yingzhou District	Shanghai Jing'an District - Yingzhou District	145	255	432.775
309	Shanghai Jing'an District	Yingdong District	Shanghai Jing'an District - Yingdong District	145	258	433.226
310	Shanghai Jing'an District	Susong County	Shanghai Jing'an District - Susong County	145	73	436.074
311	Shanghai Jing'an District	Qiaocheng District	Shanghai Jing'an District - Qiaocheng District	145	290	436.08
312	Shanghai Jing'an District	Guoyang County	Shanghai Jing'an District - Guoyang County	145	282	436.278
313	Shanghai Jing'an District	Yuexi County	Shanghai Jing'an District - Yuexi County	145	115	438.773
314	Shanghai Jing'an District	Dangshan County	Shanghai Jing'an District - Dangshan County	145	312	440.448
315	Shanghai Jing'an District	Feng County	Shanghai Jing'an District - Feng County	145	317	442.65
316	Shanghai Jing'an District	Linquan County	Shanghai Jing'an District - Linquan County	145	259	447.673
317	Shanghai Jing'an District	Funan County	Shanghai Jing'an District - Funan County	145	243	453.228
318	Shanghai Jing'an District	Linquan County	Shanghai Jing'an District - Linquan County	145	257	460.158
319	Shanghai Jing'an District	Jinzhai County	Shanghai Jing'an District - Jinzhai County	145	162	465.202

## Sheet: Nanjiang in 2010
FID	Origin city name	Destination city name	City pair name	OriginID	Destinatio	time distance/min
1	Nanjing Gulou District	Nanjing Gulou District	Nanjing Gulou District - Nanjing Gulou District	209	209	0
2	Nanjing Gulou District	Xiaguan District	Nanjing Gulou District - Xiaguan District	209	212	4.77198
3	Nanjing Gulou District	Qinhuai District	Nanjing Gulou District - Qinhuai District	209	203	10.6188
4	Nanjing Gulou District	Baixia District	Nanjing Gulou District - Baixia District	209	206	12.3304
5	Nanjing Gulou District	Jianye District	Nanjing Gulou District - Jianye District	209	204	12.3765
6	Nanjing Gulou District	Xuanwu District	Nanjing Gulou District - Xuanwu District	209	211	12.4407
7	Nanjing Gulou District	Yuhuatai District	Nanjing Gulou District - Yuhuatai District	209	197	14.6903
8	Nanjing Gulou District	Jiangning District	Nanjing Gulou District - Jiangning District	209	191	24.0375
9	Nanjing Gulou District	Qixia District	Nanjing Gulou District - Qixia District	209	216	25.1288
10	Nanjing Gulou District	Luhe District	Nanjing Gulou District - Luhe District	209	229	30.7597
11	Nanjing Gulou District	Jurong City	Nanjing Gulou District - Jurong City	209	196	40.4125
12	Nanjing Gulou District	Yushan District	Nanjing Gulou District - Yushan District	209	172	42.0771
13	Nanjing Gulou District	Pukou District	Nanjing Gulou District - Pukou District	209	207	42.636
14	Nanjing Gulou District	Jinjiazhuang District	Nanjing Gulou District - Jinjiazhuang District	209	183	45.2183
15	Nanjing Gulou District	Langya District	Nanjing Gulou District - Langya District	209	226	49.3064
16	Nanjing Gulou District	Runzhou District	Nanjing Gulou District - Runzhou District	209	219	52.4987
17	Nanjing Gulou District	Huashan District	Nanjing Gulou District - Huashan District	209	181	59.413
18	Nanjing Gulou District	Dantu District	Nanjing Gulou District - Dantu District	209	214	60.9253
19	Nanjing Gulou District	Lishui County	Nanjing Gulou District - Lishui County	209	167	63.422
20	Nanjing Gulou District	Lai'an County	Nanjing Gulou District - Lai'an County	209	235	63.9167
21	Nanjing Gulou District	Weiyang District	Nanjing Gulou District - Weiyang District	209	233	64.2286
22	Nanjing Gulou District	Yizheng City	Nanjing Gulou District - Yizheng City	209	228	64.4467
23	Nanjing Gulou District	Jingkou District	Nanjing Gulou District - Jingkou District	209	218	65.8842
24	Nanjing Gulou District	Guangling District	Nanjing Gulou District - Guangling District	209	230	68.0878
25	Nanjing Gulou District	Hanjiang District	Nanjing Gulou District - Hanjiang District	209	232	68.1819
26	Nanjing Gulou District	Jiujiang District	Nanjing Gulou District - Jiujiang District	209	158	71.4807
27	Nanjing Gulou District	Jinghu District	Nanjing Gulou District - Jinghu District	209	149	72.0061
28	Nanjing Gulou District	Jintan City	Nanjing Gulou District - Jintan City	209	184	75.2303
29	Nanjing Gulou District	Nanqiao District	Nanjing Gulou District - Nanqiao District	209	225	76.9042
30	Nanjing Gulou District	He County	Nanjing Gulou District - He County	209	179	78.3542
31	Nanjing Gulou District	Dangtu County	Nanjing Gulou District - Dangtu County	209	165	81.51
32	Nanjing Gulou District	Danyang City	Nanjing Gulou District - Danyang City	209	201	81.8182
33	Nanjing Gulou District	Tianchang City	Nanjing Gulou District - Tianchang City	209	246	82.8094
34	Nanjing Gulou District	Quanjiao County	Nanjing Gulou District - Quanjiao County	209	208	84.3253
35	Nanjing Gulou District	Yijiang District	Nanjing Gulou District - Yijiang District	209	137	84.8206
36	Nanjing Gulou District	Liyang City	Nanjing Gulou District - Liyang City	209	160	85.8759
37	Nanjing Gulou District	Xuyi County	Nanjing Gulou District - Xuyi County	209	260	86.1889
38	Nanjing Gulou District	Gaochun County	Nanjing Gulou District - Gaochun County	209	148	86.6659
39	Nanjing Gulou District	Jiangdu City	Nanjing Gulou District - Jiangdu City	209	238	88.5711
40	Nanjing Gulou District	Sanshan District	Nanjing Gulou District - Sanshan District	209	134	99.1042
41	Nanjing Gulou District	Hailing District	Nanjing Gulou District - Hailing District	209	236	99.227
42	Nanjing Gulou District	Mingguang City	Nanjing Gulou District - Mingguang City	209	250	99.6384
43	Nanjing Gulou District	Wuhu County	Nanjing Gulou District - Wuhu County	209	130	100.784
44	Nanjing Gulou District	Wujin District	Nanjing Gulou District - Wujin District	209	178	101.026
45	Nanjing Gulou District	Hongze County	Nanjing Gulou District - Hongze County	209	270	101.637
46	Nanjing Gulou District	Yangzhong City	Nanjing Gulou District - Yangzhong City	209	220	103.098
47	Nanjing Gulou District	Zhonglou District	Nanjing Gulou District - Zhonglou District	209	190	103.89
48	Nanjing Gulou District	Xinbei District	Nanjing Gulou District - Xinbei District	209	199	105.593
49	Nanjing Gulou District	Xuanzhou District	Nanjing Gulou District - Xuanzhou District	209	120	106.688
50	Nanjing Gulou District	Qishuyan District	Nanjing Gulou District - Qishuyan District	209	187	107.153
51	Nanjing Gulou District	Tianning District	Nanjing Gulou District - Tianning District	209	188	107.291
52	Nanjing Gulou District	Hanshan County	Nanjing Gulou District - Hanshan County	209	174	108.403
53	Nanjing Gulou District	Yaohai District	Nanjing Gulou District - Yaohai District	209	193	109.954
54	Nanjing Gulou District	Gaoyou City	Nanjing Gulou District - Gaoyou City	209	252	111.236
55	Nanjing Gulou District	Gaogang District	Nanjing Gulou District - Gaogang District	209	227	111.523
56	Nanjing Gulou District	Jiangyan City	Nanjing Gulou District - Jiangyan City	209	237	112.84
57	Nanjing Gulou District	Fanchang County	Nanjing Gulou District - Fanchang County	209	128	113.46
58	Nanjing Gulou District	Yixing City	Nanjing Gulou District - Yixing City	209	157	114.188
59	Nanjing Gulou District	Feidong County	Nanjing Gulou District - Feidong County	209	202	115.529
60	Nanjing Gulou District	Langxi County	Nanjing Gulou District - Langxi County	209	129	118.505
61	Nanjing Gulou District	Luyang District	Nanjing Gulou District - Luyang District	209	194	119.243
62	Nanjing Gulou District	Shushan District	Nanjing Gulou District - Shushan District	209	189	119.769
63	Nanjing Gulou District	Qingpu District	Nanjing Gulou District - Qingpu District	209	278	121.217
64	Nanjing Gulou District	Huishan District	Nanjing Gulou District - Huishan District	209	177	121.307
65	Nanjing Gulou District	Nanling County	Nanjing Gulou District - Nanling County	209	114	121.984
66	Nanjing Gulou District	Beitang District	Nanjing Gulou District - Beitang District	209	170	122.186
67	Nanjing Gulou District	Chong'an District	Nanjing Gulou District - Chong'an District	209	169	122.403
68	Nanjing Gulou District	Tongling County	Nanjing Gulou District - Tongling County	209	121	123.917
69	Nanjing Gulou District	Baohe District	Nanjing Gulou District - Baohe District	209	186	123.97
70	Nanjing Gulou District	Nanchang District	Nanjing Gulou District - Nanchang District	209	166	126.247
71	Nanjing Gulou District	Jingjiang City	Nanjing Gulou District - Jingjiang City	209	210	128.227
72	Nanjing Gulou District	Bengshan District	Nanjing Gulou District - Bengshan District	209	253	128.732
73	Nanjing Gulou District	Shizishan District	Nanjing Gulou District - Shizishan District	209	118	129.053
74	Nanjing Gulou District	Dingyuan County	Nanjing Gulou District - Dingyuan County	209	234	129.845
75	Nanjing Gulou District	Qinghe District	Nanjing Gulou District - Qinghe District	209	283	130.664
76	Nanjing Gulou District	Longzihu District	Nanjing Gulou District - Longzihu District	209	256	132.138
77	Nanjing Gulou District	Tongguanshan District	Nanjing Gulou District - Tongguanshan District	209	119	133.548
78	Nanjing Gulou District	Wuhe County	Nanjing Gulou District - Wuhe County	209	266	133.827
79	Nanjing Gulou District	Xishan District	Nanjing Gulou District - Xishan District	209	173	134.256
80	Nanjing Gulou District	Huaishang District	Nanjing Gulou District - Huaishang District	209	262	136.27
81	Nanjing Gulou District	Huaiyin District	Nanjing Gulou District - Huaiyin District	209	284	137.072
82	Nanjing Gulou District	Taixing City	Nanjing Gulou District - Taixing City	209	221	137.092
83	Nanjing Gulou District	Suburban District	Nanjing Gulou District - Suburban District	209	113	137.162
84	Nanjing Gulou District	Juchao District	Nanjing Gulou District - Juchao District	209	171	139.225
85	Nanjing Gulou District	Binhu District	Nanjing Gulou District - Binhu District	209	164	139.402
86	Nanjing Gulou District	Jiangyin City	Nanjing Gulou District - Jiangyin City	209	192	140.334
87	Nanjing Gulou District	Sihong County	Nanjing Gulou District - Sihong County	209	276	140.506
88	Nanjing Gulou District	Hai'an County	Nanjing Gulou District - Hai'an County	209	239	141
89	Nanjing Gulou District	Siyang County	Nanjing Gulou District - Siyang County	209	287	141.422
90	Nanjing Gulou District	Yuhui District	Nanjing Gulou District - Yuhui District	209	254	142.014
91	Nanjing Gulou District	Fengyang County	Nanjing Gulou District - Fengyang County	209	249	143.548
92	Nanjing Gulou District	Feixi County	Nanjing Gulou District - Feixi County	209	182	144.313
93	Nanjing Gulou District	Changxing County	Nanjing Gulou District - Changxing County	209	125	145.367
94	Nanjing Gulou District	Huaiyuan County	Nanjing Gulou District - Huaiyuan County	209	263	148.333
95	Nanjing Gulou District	Guangde County	Nanjing Gulou District - Guangde County	209	117	148.735
96	Nanjing Gulou District	Jinchang District	Nanjing Gulou District - Jinchang District	209	155	149.11
97	Nanjing Gulou District	Si County	Nanjing Gulou District - Si County	209	281	149.991
98	Nanjing Gulou District	Zhangjiagang City	Nanjing Gulou District - Zhangjiagang City	209	198	150.87
99	Nanjing Gulou District	Canglang District	Nanjing Gulou District - Canglang District	209	147	150.899
100	Nanjing Gulou District	Pingjiang District	Nanjing Gulou District - Pingjiang District	209	153	152.32
101	Nanjing Gulou District	Huqiu District	Nanjing Gulou District - Huqiu District	209	156	152.499
102	Nanjing Gulou District	Lujiang County	Nanjing Gulou District - Lujiang County	209	139	154.526
103	Nanjing Gulou District	Wuxing District	Nanjing Gulou District - Wuxing District	209	111	155.691
104	Nanjing Gulou District	Jing County	Nanjing Gulou District - Jing County	209	102	156.474
105	Nanjing Gulou District	Gangzha District	Nanjing Gulou District - Gangzha District	209	213	157.083
106	Nanjing Gulou District	Chuzhou District	Nanjing Gulou District - Chuzhou District	209	280	158.276
107	Nanjing Gulou District	Baoying County	Nanjing Gulou District - Baoying County	209	271	158.828
108	Nanjing Gulou District	Datong District	Nanjing Gulou District - Datong District	209	245	160.765
109	Nanjing Gulou District	Jianhu County	Nanjing Gulou District - Jianhu County	209	279	161.048
110	Nanjing Gulou District	Changfeng County	Nanjing Gulou District - Changfeng County	209	223	162.733
111	Nanjing Gulou District	Sucheng District	Nanjing Gulou District - Sucheng District	209	291	163.486
112	Nanjing Gulou District	Guzhen County	Nanjing Gulou District - Guzhen County	209	273	164.64
113	Nanjing Gulou District	Xiangcheng District	Nanjing Gulou District - Xiangcheng District	209	163	166.069
114	Nanjing Gulou District	Suyu District	Nanjing Gulou District - Suyu District	209	297	166.337
115	Nanjing Gulou District	Rugao City	Nanjing Gulou District - Rugao City	209	224	166.855
116	Nanjing Gulou District	Tianjia'an District	Nanjing Gulou District - Tianjia'an District	209	241	167.186
117	Nanjing Gulou District	Changshu City	Nanjing Gulou District - Changshu City	209	180	167.275
118	Nanjing Gulou District	Xinghua City	Nanjing Gulou District - Xinghua City	209	261	167.778
119	Nanjing Gulou District	Chongchuan District	Nanjing Gulou District - Chongchuan District	209	200	169.79
120	Nanjing Gulou District	Qingyang County	Nanjing Gulou District - Qingyang County	209	100	170.706
121	Nanjing Gulou District	Tongzhou District	Nanjing Gulou District - Tongzhou District	209	215	172.602
122	Nanjing Gulou District	Wuwei County	Nanjing Gulou District - Wuwei County	209	138	173.277
123	Nanjing Gulou District	Nanxun District	Nanjing Gulou District - Nanxun District	209	108	173.786
124	Nanjing Gulou District	Suining County	Nanjing Gulou District - Suining County	209	295	174.041
125	Nanjing Gulou District	Lianshui County	Nanjing Gulou District - Lianshui County	209	294	174.081
126	Nanjing Gulou District	Jingde County	Nanjing Gulou District - Jingde County	209	85	174.441
127	Nanjing Gulou District	Kunshan City	Nanjing Gulou District - Kunshan City	209	154	174.479
128	Nanjing Gulou District	Xiejiaji District	Nanjing Gulou District - Xiejiaji District	209	240	177.798
129	Nanjing Gulou District	Yu'an District	Nanjing Gulou District - Yu'an District	209	185	177.996
130	Nanjing Gulou District	Wuzhong District	Nanjing Gulou District - Wuzhong District	209	135	178.58
131	Nanjing Gulou District	Zongyang County	Nanjing Gulou District - Zongyang County	209	112	178.593
132	Nanjing Gulou District	Taicang City	Nanjing Gulou District - Taicang City	209	168	179.035
133	Nanjing Gulou District	Shucheng County	Nanjing Gulou District - Shucheng County	209	144	179.204
134	Nanjing Gulou District	Tongcheng City	Nanjing Gulou District - Tongcheng City	209	123	179.493
135	Nanjing Gulou District	Wujiang City	Nanjing Gulou District - Wujiang City	209	126	180.455
136	Nanjing Gulou District	Mengcheng County	Nanjing Gulou District - Mengcheng County	209	268	180.578
137	Nanjing Gulou District	Dongtai City	Nanjing Gulou District - Dongtai City	209	251	181.407
138	Nanjing Gulou District	Jinhu County	Nanjing Gulou District - Jinhu County	209	264	182.493
139	Nanjing Gulou District	Panji District	Nanjing Gulou District - Panji District	209	247	182.671
140	Nanjing Gulou District	Ningguo City	Nanjing Gulou District - Ningguo City	209	95	183.205
141	Nanjing Gulou District	Jin'an District	Nanjing Gulou District - Jin'an District	209	175	184.755
142	Nanjing Gulou District	Bagongshan District	Nanjing Gulou District - Bagongshan District	209	242	186.62
143	Nanjing Gulou District	Guannan County	Nanjing Gulou District - Guannan County	209	301	187.828
144	Nanjing Gulou District	Shanghai Putuo District	Nanjing Gulou District - Shanghai Putuo District	209	146	188.762
145	Nanjing Gulou District	Haimen City	Nanjing Gulou District - Haimen City	209	205	189.441
146	Nanjing Gulou District	Shuyang County	Nanjing Gulou District - Shuyang County	209	300	189.772
147	Nanjing Gulou District	Changning District	Nanjing Gulou District - Changning District	209	140	191.146
148	Nanjing Gulou District	Yuhang District	Nanjing Gulou District - Yuhang District	209	90	191.493
149	Nanjing Gulou District	Deqing County	Nanjing Gulou District - Deqing County	209	101	191.673
150	Nanjing Gulou District	Xinyi City	Nanjing Gulou District - Xinyi City	209	307	192.675
151	Nanjing Gulou District	Yandu District	Nanjing Gulou District - Yandu District	209	274	193.076
152	Nanjing Gulou District	Anji County	Nanjing Gulou District - Anji County	209	103	194.259
153	Nanjing Gulou District	Zhabei District	Nanjing Gulou District - Zhabei District	209	151	195.142
154	Nanjing Gulou District	Tinghu District	Nanjing Gulou District - Tinghu District	209	277	195.404
155	Nanjing Gulou District	Xinpu District	Nanjing Gulou District - Xinpu District	209	315	195.688
156	Nanjing Gulou District	Hongkou District	Nanjing Gulou District - Hongkou District	209	150	195.951
157	Nanjing Gulou District	Jiading District	Nanjing Gulou District - Jiading District	209	159	196.426
158	Nanjing Gulou District	Jing'an District	Nanjing Gulou District - Jing'an District	209	145	196.764
159	Nanjing Gulou District	Luwan District	Nanjing Gulou District - Luwan District	209	142	197.325
160	Nanjing Gulou District	Funing County	Nanjing Gulou District - Funing County	209	289	197.403
161	Nanjing Gulou District	Xuhui District	Nanjing Gulou District - Xuhui District	209	136	198.158
162	Nanjing Gulou District	Xiangshan District	Nanjing Gulou District - Xiangshan District	209	296	198.252
163	Nanjing Gulou District	Haizhou District	Nanjing Gulou District - Haizhou District	209	314	198.279
164	Nanjing Gulou District	Huangpu District	Nanjing Gulou District - Huangpu District	209	143	198.824
165	Nanjing Gulou District	Xiacheng District	Nanjing Gulou District - Xiacheng District	209	86	199.029
166	Nanjing Gulou District	Lingbi County	Nanjing Gulou District - Lingbi County	209	286	200.529
167	Nanjing Gulou District	Yangpu District	Nanjing Gulou District - Yangpu District	209	152	200.842
168	Nanjing Gulou District	Xiuzhou District	Nanjing Gulou District - Xiuzhou District	209	110	201.848
169	Nanjing Gulou District	Nanhu District	Nanjing Gulou District - Nanhu District	209	107	202.051
170	Nanjing Gulou District	Gongshu District	Nanjing Gulou District - Gongshu District	209	88	202.127
171	Nanjing Gulou District	Qingpu District	Nanjing Gulou District - Qingpu District	209	132	202.514
172	Nanjing Gulou District	Shangcheng District	Nanjing Gulou District - Shangcheng District	209	83	202.933
173	Nanjing Gulou District	Songjiang District	Nanjing Gulou District - Songjiang District	209	127	202.999
174	Nanjing Gulou District	Guanyun County	Nanjing Gulou District - Guanyun County	209	311	203.027
175	Nanjing Gulou District	Lianyun District	Nanjing Gulou District - Lianyun District	209	316	207.114
176	Nanjing Gulou District	Lieshan District	Nanjing Gulou District - Lieshan District	209	293	207.158
177	Nanjing Gulou District	Baoshan District	Nanjing Gulou District - Baoshan District	209	161	208.039
178	Nanjing Gulou District	Suixi County	Nanjing Gulou District - Suixi County	209	285	208.398
179	Nanjing Gulou District	Minhang District	Nanjing Gulou District - Minhang District	209	131	208.429
180	Nanjing Gulou District	Binjiang District	Nanjing Gulou District - Binjiang District	209	78	208.68
181	Nanjing Gulou District	Guichi District	Nanjing Gulou District - Guichi District	209	94	209.052
182	Nanjing Gulou District	Qidong City	Nanjing Gulou District - Qidong City	209	195	209.279
183	Nanjing Gulou District	Jianggan District	Nanjing Gulou District - Jianggan District	209	87	210.434
184	Nanjing Gulou District	Rudong County	Nanjing Gulou District - Rudong County	209	231	211.313
185	Nanjing Gulou District	Daguan District	Nanjing Gulou District - Daguan District	209	96	211.85
186	Nanjing Gulou District	Yongqiao District	Nanjing Gulou District - Yongqiao District	209	288	212.928
187	Nanjing Gulou District	Yingjiang District	Nanjing Gulou District - Yingjiang District	209	93	213.711
188	Nanjing Gulou District	Jiashan County	Nanjing Gulou District - Jiashan County	209	122	214.204
189	Nanjing Gulou District	Donghai County	Nanjing Gulou District - Donghai County	209	313	214.87
190	Nanjing Gulou District	Xihu District	Nanjing Gulou District - Xihu District	209	81	216.033
191	Nanjing Gulou District	Fengtai County	Nanjing Gulou District - Fengtai County	209	248	217.555
192	Nanjing Gulou District	Huaining County	Nanjing Gulou District - Huaining County	209	98	217.664
193	Nanjing Gulou District	Duji District	Nanjing Gulou District - Duji District	209	298	217.675
194	Nanjing Gulou District	Lixin County	Nanjing Gulou District - Lixin County	209	267	217.869
195	Nanjing Gulou District	Huangshan District	Nanjing Gulou District - Huangshan District	209	82	218.225
196	Nanjing Gulou District	Xiaoshan District	Nanjing Gulou District - Xiaoshan District	209	77	218.4
197	Nanjing Gulou District	Yixiu District	Nanjing Gulou District - Yixiu District	209	99	220.503
198	Nanjing Gulou District	Tongxiang City	Nanjing Gulou District - Tongxiang City	209	104	221.863
199	Nanjing Gulou District	Dafeng City	Nanjing Gulou District - Dafeng City	209	272	221.984
200	Nanjing Gulou District	Quanshan District	Nanjing Gulou District - Quanshan District	209	304	222.053
201	Nanjing Gulou District	Jixi County	Nanjing Gulou District - Jixi County	209	75	226.717
202	Nanjing Gulou District	Xiangshui County	Nanjing Gulou District - Xiangshui County	209	305	226.865
203	Nanjing Gulou District	Shou County	Nanjing Gulou District - Shou County	209	222	227.182
204	Nanjing Gulou District	Yunlong District	Nanjing Gulou District - Yunlong District	209	303	227.674
205	Nanjing Gulou District	Qianshan County	Nanjing Gulou District - Qianshan County	209	106	229.54
206	Nanjing Gulou District	Fengxian District	Nanjing Gulou District - Fengxian District	209	124	229.641
207	Nanjing Gulou District	Yuecheng District	Nanjing Gulou District - Yuecheng District	209	70	229.807
208	Nanjing Gulou District	Sheyang County	Nanjing Gulou District - Sheyang County	209	292	229.827
209	Nanjing Gulou District	Ganyu County	Nanjing Gulou District - Ganyu County	209	319	230.809
210	Nanjing Gulou District	Shaoxing County	Nanjing Gulou District - Shaoxing County	209	65	232.654
211	Nanjing Gulou District	Xuzhou Gulou District	Nanjing Gulou District - Xuzhou Gulou District	209	306	233.093
212	Nanjing Gulou District	Fuyang City	Nanjing Gulou District - Fuyang City	209	67	234.353
213	Nanjing Gulou District	Xiao County	Nanjing Gulou District - Xiao County	209	302	235.136
214	Nanjing Gulou District	Tongshan County	Nanjing Gulou District - Tongshan County	209	308	235.194
215	Nanjing Gulou District	Pinghu City	Nanjing Gulou District - Pinghu City	209	105	235.396
216	Nanjing Gulou District	Pizhou City	Nanjing Gulou District - Pizhou City	209	309	237.467
217	Nanjing Gulou District	Huoshan County	Nanjing Gulou District - Huoshan County	209	141	237.882
218	Nanjing Gulou District	Huoqiu County	Nanjing Gulou District - Huoqiu County	209	217	238.967
219	Nanjing Gulou District	Yingquan District	Nanjing Gulou District - Yingquan District	209	265	239.333
220	Nanjing Gulou District	Binhai County	Nanjing Gulou District - Binhai County	209	299	239.403
221	Nanjing Gulou District	Jieshou City	Nanjing Gulou District - Jieshou City	209	269	239.786
222	Nanjing Gulou District	Haiyan County	Nanjing Gulou District - Haiyan County	209	97	240.31
223	Nanjing Gulou District	Huizhou District	Nanjing Gulou District - Huizhou District	209	59	240.473
224	Nanjing Gulou District	Shangyu City	Nanjing Gulou District - Shangyu City	209	69	243.99
225	Nanjing Gulou District	Lin'an City	Nanjing Gulou District - Lin'an City	209	79	244.227
226	Nanjing Gulou District	Pudong New Area	Nanjing Gulou District - Pudong New Area	209	133	245.367
227	Nanjing Gulou District	Chongming County	Nanjing Gulou District - Chongming County	209	176	245.427
228	Nanjing Gulou District	Taihe County	Nanjing Gulou District - Taihe County	209	275	246.098
229	Nanjing Gulou District	Taihu County	Nanjing Gulou District - Taihu County	209	92	246.317
230	Nanjing Gulou District	Haining City	Nanjing Gulou District - Haining City	209	91	246.868
231	Nanjing Gulou District	Tunxi District	Nanjing Gulou District - Tunxi District	209	53	249.298
232	Nanjing Gulou District	Yingshang County	Nanjing Gulou District - Yingshang County	209	244	250.802
233	Nanjing Gulou District	Shitai County	Nanjing Gulou District - Shitai County	209	76	252.211
234	Nanjing Gulou District	Zhuji City	Nanjing Gulou District - Zhuji City	209	54	252.266
235	Nanjing Gulou District	Jinshan District	Nanjing Gulou District - Jinshan District	209	116	252.384
236	Nanjing Gulou District	Jiawang District	Nanjing Gulou District - Jiawang District	209	310	252.413
237	Nanjing Gulou District	She County	Nanjing Gulou District - She County	209	58	253.759
238	Nanjing Gulou District	Yuyao City	Nanjing Gulou District - Yuyao City	209	72	259.329
239	Nanjing Gulou District	Dongzhi County	Nanjing Gulou District - Dongzhi County	209	66	259.916
240	Nanjing Gulou District	Yingzhou District	Nanjing Gulou District - Yingzhou District	209	255	261.764
241	Nanjing Gulou District	Yingdong District	Nanjing Gulou District - Yingdong District	209	258	262.233
242	Nanjing Gulou District	Susong County	Nanjing Gulou District - Susong County	209	73	263.52
243	Nanjing Gulou District	Wangjiang County	Nanjing Gulou District - Wangjiang County	209	80	264.865
244	Nanjing Gulou District	Qiaocheng District	Nanjing Gulou District - Qiaocheng District	209	290	265.084
245	Nanjing Gulou District	Guoyang County	Nanjing Gulou District - Guoyang County	209	282	265.285
246	Nanjing Gulou District	Tonglu County	Nanjing Gulou District - Tonglu County	209	55	265.932
247	Nanjing Gulou District	Yuexi County	Nanjing Gulou District - Yuexi County	209	115	266.219
248	Nanjing Gulou District	Linquan County	Nanjing Gulou District - Linquan County	209	259	276.662
249	Nanjing Gulou District	Yi County	Nanjing Gulou District - Yi County	209	64	277.19
250	Nanjing Gulou District	Jiangbei District	Nanjing Gulou District - Jiangbei District	209	68	279.146
251	Nanjing Gulou District	Xiuning County	Nanjing Gulou District - Xiuning County	209	51	279.967
252	Nanjing Gulou District	Funan County	Nanjing Gulou District - Funan County	209	243	282.217
253	Nanjing Gulou District	Zhenhai District	Nanjing Gulou District - Zhenhai District	209	71	282.387
254	Nanjing Gulou District	Haishu District	Nanjing Gulou District - Haishu District	209	60	282.953
255	Nanjing Gulou District	Jiande City	Nanjing Gulou District - Jiande City	209	47	284.06
256	Nanjing Gulou District	Jiangdong District	Nanjing Gulou District - Jiangdong District	209	61	284.869
257	Nanjing Gulou District	Cixi City	Nanjing Gulou District - Cixi City	209	84	285.065
258	Nanjing Gulou District	Xinchang County	Nanjing Gulou District - Xinchang County	209	46	287.145
259	Nanjing Gulou District	Pujiang County	Nanjing Gulou District - Pujiang County	209	48	287.255
260	Nanjing Gulou District	Shengzhou City	Nanjing Gulou District - Shengzhou City	209	50	287.332
261	Nanjing Gulou District	Pei County	Nanjing Gulou District - Pei County	209	318	287.729
262	Nanjing Gulou District	Dangshan County	Nanjing Gulou District - Dangshan County	209	312	288.575
263	Nanjing Gulou District	Linquan County	Nanjing Gulou District - Linquan County	209	257	289.147
264	Nanjing Gulou District	Jinzhai County	Nanjing Gulou District - Jinzhai County	209	162	292.638
265	Nanjing Gulou District	Yiwu City	Nanjing Gulou District - Yiwu City	209	43	296.016
266	Nanjing Gulou District	Yinzhou District	Nanjing Gulou District - Yinzhou District	209	56	297.406
267	Nanjing Gulou District	Feng County	Nanjing Gulou District - Feng County	209	317	297.883
268	Nanjing Gulou District	Beilun District	Nanjing Gulou District - Beilun District	209	62	303.34
269	Nanjing Gulou District	Tiantai County	Nanjing Gulou District - Tiantai County	209	40	308.406
270	Nanjing Gulou District	Fenghua City	Nanjing Gulou District - Fenghua City	209	52	309.039
271	Nanjing Gulou District	Qimen County	Nanjing Gulou District - Qimen County	209	57	311.255
272	Nanjing Gulou District	Longyou County	Nanjing Gulou District - Longyou County	209	35	313.173
273	Nanjing Gulou District	Qujiang District	Nanjing Gulou District - Qujiang District	209	30	322.768
274	Nanjing Gulou District	Dongyang City	Nanjing Gulou District - Dongyang City	209	41	325.422
275	Nanjing Gulou District	Lanxi City	Nanjing Gulou District - Lanxi City	209	42	325.957
276	Nanjing Gulou District	Kaihua County	Nanjing Gulou District - Kaihua County	209	39	327.616
277	Nanjing Gulou District	Ninghai County	Nanjing Gulou District - Ninghai County	209	44	328.546
278	Nanjing Gulou District	Wucheng District	Nanjing Gulou District - Wucheng District	209	33	328.961
279	Nanjing Gulou District	Jindong District	Nanjing Gulou District - Jindong District	209	38	329.564
280	Nanjing Gulou District	Chun'an County	Nanjing Gulou District - Chun'an County	209	49	330.489
281	Nanjing Gulou District	Yongkang City	Nanjing Gulou District - Yongkang City	209	31	331.085
282	Nanjing Gulou District	Kecheng District	Nanjing Gulou District - Kecheng District	209	34	332.255
283	Nanjing Gulou District	Wuyi County	Nanjing Gulou District - Wuyi County	209	28	335.518
284	Nanjing Gulou District	Linhai City	Nanjing Gulou District - Linhai City	209	29	342.208
285	Nanjing Gulou District	Dinghai District	Nanjing Gulou District - Dinghai District	209	74	344.746
286	Nanjing Gulou District	Changshan County	Nanjing Gulou District - Changshan County	209	32	353.18
287	Nanjing Gulou District	Jinyun County	Nanjing Gulou District - Jinyun County	209	25	355.389
288	Nanjing Gulou District	Songyang County	Nanjing Gulou District - Songyang County	209	18	358.475
289	Nanjing Gulou District	Pan'an County	Nanjing Gulou District - Pan'an County	209	36	367.364
290	Nanjing Gulou District	Liandu District	Nanjing Gulou District - Liandu District	209	20	367.917
291	Nanjing Gulou District	Jiaojiang District	Nanjing Gulou District - Jiaojiang District	209	26	372.748
292	Nanjing Gulou District	Xiangshan County	Nanjing Gulou District - Xiangshan County	209	45	373.717
293	Nanjing Gulou District	Xianju County	Nanjing Gulou District - Xianju County	209	27	376.211
294	Nanjing Gulou District	Luqiao District	Nanjing Gulou District - Luqiao District	209	23	381.178
295	Nanjing Gulou District	Putuo District	Nanjing Gulou District - Putuo District	209	63	382.457
296	Nanjing Gulou District	Suichang County	Nanjing Gulou District - Suichang County	209	21	386.55
297	Nanjing Gulou District	Jiangshan City	Nanjing Gulou District - Jiangshan City	209	22	387.757
298	Nanjing Gulou District	Wenling City	Nanjing Gulou District - Wenling City	209	19	393.197
299	Nanjing Gulou District	Huangyan District	Nanjing Gulou District - Huangyan District	209	24	397.964
300	Nanjing Gulou District	Shengsi County	Nanjing Gulou District - Shengsi County	209	109	399.564
301	Nanjing Gulou District	Yunhe County	Nanjing Gulou District - Yunhe County	209	13	400.687
302	Nanjing Gulou District	Sanmen County	Nanjing Gulou District - Sanmen County	209	37	402.382
303	Nanjing Gulou District	Qingtian County	Nanjing Gulou District - Qingtian County	209	14	406.011
304	Nanjing Gulou District	Yueqing City	Nanjing Gulou District - Yueqing City	209	16	409.001
305	Nanjing Gulou District	Jingning She Autonomous County	Nanjing Gulou District - Jingning She Autonomous County	209	7	419.426
306	Nanjing Gulou District	Lucheng District	Nanjing Gulou District - Lucheng District	209	12	423.732
307	Nanjing Gulou District	Yuhuan County	Nanjing Gulou District - Yuhuan County	209	15	424.338
308	Nanjing Gulou District	Daishan County	Nanjing Gulou District - Daishan County	209	89	424.981
309	Nanjing Gulou District	Longwan District	Nanjing Gulou District - Longwan District	209	9	425.793
310	Nanjing Gulou District	Longquan City	Nanjing Gulou District - Longquan City	209	11	429.361
311	Nanjing Gulou District	Ouhai District	Nanjing Gulou District - Ouhai District	209	10	429.459
312	Nanjing Gulou District	Yongjia County	Nanjing Gulou District - Yongjia County	209	17	453.8
313	Nanjing Gulou District	Rui'an City	Nanjing Gulou District - Rui'an City	209	6	458.993
314	Nanjing Gulou District	Pingyang County	Nanjing Gulou District - Pingyang County	209	4	469.542
315	Nanjing Gulou District	Cangnan County	Nanjing Gulou District - Cangnan County	209	1	478.342
316	Nanjing Gulou District	Wencheng County	Nanjing Gulou District - Wencheng County	209	5	501.406
317	Nanjing Gulou District	Taishun County	Nanjing Gulou District - Taishun County	209	2	505.166
318	Nanjing Gulou District	Qingyuan County	Nanjing Gulou District - Qingyuan County	209	3	519.875
319	Nanjing Gulou District	Dongtou County	Nanjing Gulou District - Dongtou County	209	8	524.821

## Sheet: Hangzhou in 2010
FID	Origin city name	Destination city name	City pair name	OriginID	DestinationID	time distance/min
1	Hangzhou Xihu District	Xihu District	Hangzhou city - Xihu District	81	81	0
2	Hangzhou Xihu District	Shangcheng District	Hangzhou city - Shangcheng District	81	83	15.6239
3	Hangzhou Xihu District	Binjiang District	Hangzhou city - Binjiang District	81	78	16.8056
4	Hangzhou Xihu District	Xiacheng District	Hangzhou city - Xiacheng District	81	86	23.1397
5	Hangzhou Xihu District	Gongshu District	Hangzhou city - Gongshu District	81	88	26.2372
6	Hangzhou Xihu District	Jianggan District	Hangzhou city - Jianggan District	81	87	32.5241
7	Hangzhou Xihu District	Xiaoshan District	Hangzhou city - Xiaoshan District	81	77	32.933
8	Hangzhou Xihu District	Yuhang District	Hangzhou city - Yuhang District	81	90	38.5236
9	Hangzhou Xihu District	Fuyang City	Hangzhou city - Fuyang City	81	67	44.4811
10	Hangzhou Xihu District	Yuecheng District	Hangzhou city - Yuecheng District	81	70	56.5523
11	Hangzhou Xihu District	Shaoxing County	Hangzhou city - Shaoxing County	81	65	59.3987
12	Hangzhou Xihu District	Tongxiang City	Hangzhou city - Tongxiang City	81	104	70.6813
13	Hangzhou Xihu District	Haining City	Hangzhou city - Haining City	81	91	73.4106
14	Hangzhou Xihu District	Deqing County	Hangzhou city - Deqing County	81	101	74.0845
15	Hangzhou Xihu District	Shangyu City	Hangzhou city - Shangyu City	81	69	78.1675
16	Hangzhou Xihu District	Xiuzhou District	Hangzhou city - Xiuzhou District	81	110	84.7722
17	Hangzhou Xihu District	Nanhu District	Hangzhou city - Nanhu District	81	107	84.9753
18	Hangzhou Xihu District	Haiyan County	Hangzhou city - Haiyan County	81	97	85.6428
19	Hangzhou Xihu District	Tonglu County	Hangzhou city - Tonglu County	81	55	86.4031
20	Hangzhou Xihu District	Zhuji City	Hangzhou city - Zhuji City	81	54	86.444
21	Hangzhou Xihu District	Wuxing District	Hangzhou city - Wuxing District	81	111	91.9367
22	Hangzhou Xihu District	Jiashan County	Hangzhou city - Jiashan County	81	122	92.5729
23	Hangzhou Xihu District	Yuyao City	Hangzhou city - Yuyao City	81	72	93.5361
24	Hangzhou Xihu District	Nanxun District	Hangzhou city - Nanxun District	81	108	99.7107
25	Hangzhou Xihu District	Changxing County	Hangzhou city - Changxing County	81	125	103.83
26	Hangzhou Xihu District	Lin'an City	Hangzhou city - Lin'an City	81	79	105.84
27	Hangzhou Xihu District	Jiande City	Hangzhou city - Jiande City	81	47	106.045
28	Hangzhou Xihu District	Pinghu City	Hangzhou city - Pinghu City	81	105	108.073
29	Hangzhou Xihu District	Anji County	Hangzhou city - Anji County	81	103	108.16
30	Hangzhou Xihu District	Wujiang City	Hangzhou city - Wujiang City	81	126	111.69
31	Hangzhou Xihu District	Jiangbei District	Hangzhou city - Jiangbei District	81	68	113.342
32	Hangzhou Xihu District	Zhenhai District	Hangzhou city - Zhenhai District	81	71	116.583
33	Hangzhou Xihu District	Haishu District	Hangzhou city - Haishu District	81	60	117.149
34	Hangzhou Xihu District	Jiangdong District	Hangzhou city - Jiangdong District	81	61	119.065
35	Hangzhou Xihu District	Cixi City	Hangzhou city - Cixi City	81	84	119.242
36	Hangzhou Xihu District	Yixing City	Hangzhou city - Yixing City	81	157	120.897
37	Hangzhou Xihu District	Canglang District	Hangzhou city - Canglang District	81	147	121.175
38	Hangzhou Xihu District	Xinchang County	Hangzhou city - Xinchang County	81	46	121.323
39	Hangzhou Xihu District	Shengzhou City	Hangzhou city - Shengzhou City	81	50	121.51
40	Hangzhou Xihu District	Pujiang County	Hangzhou city - Pujiang County	81	48	121.871
41	Hangzhou Xihu District	Changning District	Hangzhou city - Changning District	81	140	122.199
42	Hangzhou Xihu District	Jinchang District	Hangzhou city - Jinchang District	81	155	123.888
43	Hangzhou Xihu District	Shanghai Putuo District	Hangzhou city - Shanghai Putuo District	81	146	126.754
44	Hangzhou Xihu District	Pingjiang District	Hangzhou city - Pingjiang District	81	153	127.098
45	Hangzhou Xihu District	Xuhui District	Hangzhou city - Xuhui District	81	136	127.989
46	Hangzhou Xihu District	Jing'an District	Hangzhou city - Jing'an District	81	145	128.258
47	Hangzhou Xihu District	Luwan District	Hangzhou city - Luwan District	81	142	129.067
48	Hangzhou Xihu District	Yiwu City	Hangzhou city - Yiwu City	81	43	130.194
49	Hangzhou Xihu District	Jinshan District	Hangzhou city - Jinshan District	81	116	130.476
50	Hangzhou Xihu District	Huangpu District	Hangzhou city - Huangpu District	81	143	130.566
51	Hangzhou Xihu District	Guangde County	Hangzhou city - Guangde County	81	117	131.116
52	Hangzhou Xihu District	Yinzhou District	Hangzhou city - Yinzhou District	81	56	131.602
53	Hangzhou Xihu District	Zhabei District	Hangzhou city - Zhabei District	81	151	131.612
54	Hangzhou Xihu District	Hongkou District	Hangzhou city - Hongkou District	81	150	132.411
55	Hangzhou Xihu District	Qingpu District	Hangzhou city - Qingpu District	81	132	133.664
56	Hangzhou Xihu District	Songjiang District	Hangzhou city - Songjiang District	81	127	134.148
57	Hangzhou Xihu District	Longyou County	Hangzhou city - Longyou County	81	35	135.158
58	Hangzhou Xihu District	Minhang District	Hangzhou city - Minhang District	81	131	136.905
59	Hangzhou Xihu District	Yangpu District	Hangzhou city - Yangpu District	81	152	137.312
60	Hangzhou Xihu District	Beilun District	Hangzhou city - Beilun District	81	62	137.518
61	Hangzhou Xihu District	Kunshan City	Hangzhou city - Kunshan City	81	154	137.955
62	Hangzhou Xihu District	Xiangcheng District	Hangzhou city - Xiangcheng District	81	163	139.02
63	Hangzhou Xihu District	Jiading District	Hangzhou city - Jiading District	81	159	141.954
64	Hangzhou Xihu District	Tiantai County	Hangzhou city - Tiantai County	81	40	142.584
65	Hangzhou Xihu District	Liyang City	Hangzhou city - Liyang City	81	160	142.774
66	Hangzhou Xihu District	Fenghua City	Hangzhou city - Fenghua City	81	52	143.218
67	Hangzhou Xihu District	Qujiang District	Hangzhou city - Qujiang District	81	30	144.752
68	Hangzhou Xihu District	Huqiu District	Hangzhou city - Huqiu District	81	156	144.952
69	Hangzhou Xihu District	Baoshan District	Hangzhou city - Baoshan District	81	161	146.031
70	Hangzhou Xihu District	Beitang District	Hangzhou city - Beitang District	81	170	149.722
71	Hangzhou Xihu District	Chong'an District	Hangzhou city - Chong'an District	81	169	149.939
72	Hangzhou Xihu District	Nanchang District	Hangzhou city - Nanchang District	81	166	150.19
73	Hangzhou Xihu District	Wuzhong District	Hangzhou city - Wuzhong District	81	135	152.245
74	Hangzhou Xihu District	Chun'an County	Hangzhou city - Chun'an County	81	49	152.473
75	Hangzhou Xihu District	Kecheng District	Hangzhou city - Kecheng District	81	34	154.24
76	Hangzhou Xihu District	Binhu District	Hangzhou city - Binhu District	81	164	156.49
77	Hangzhou Xihu District	Taicang City	Hangzhou city - Taicang City	81	168	156.705
78	Hangzhou Xihu District	Fengxian District	Hangzhou city - Fengxian District	81	124	157.403
79	Hangzhou Xihu District	Wujin District	Hangzhou city - Wujin District	81	178	158.203
80	Hangzhou Xihu District	Jixi County	Hangzhou city - Jixi County	81	75	158.804
81	Hangzhou Xihu District	Huishan District	Hangzhou city - Huishan District	81	177	159.415
82	Hangzhou Xihu District	Dongyang City	Hangzhou city - Dongyang City	81	41	159.599
83	Hangzhou Xihu District	Lanxi City	Hangzhou city - Lanxi City	81	42	160.572
84	Hangzhou Xihu District	Xishan District	Hangzhou city - Xishan District	81	173	161.792
85	Hangzhou Xihu District	Ninghai County	Hangzhou city - Ninghai County	81	44	162.725
86	Hangzhou Xihu District	Wucheng District	Hangzhou city - Wucheng District	81	33	163.139
87	Hangzhou Xihu District	Jindong District	Hangzhou city - Jindong District	81	38	163.742
88	Hangzhou Xihu District	Xuanzhou District	Hangzhou city - Xuanzhou District	81	120	164.823
89	Hangzhou Xihu District	Yongkang City	Hangzhou city - Yongkang City	81	31	165.263
90	Hangzhou Xihu District	Changshu City	Hangzhou city - Changshu City	81	180	167.414
91	Hangzhou Xihu District	Pudong New Area	Hangzhou city - Pudong New Area	81	133	169.296
92	Hangzhou Xihu District	Wuyi County	Hangzhou city - Wuyi County	81	28	169.695
93	Hangzhou Xihu District	Tunxi District	Hangzhou city - Tunxi District	81	53	170.743
94	Hangzhou Xihu District	Qishuyan District	Hangzhou city - Qishuyan District	81	187	172.014
95	Hangzhou Xihu District	Jintan City	Hangzhou city - Jintan City	81	184	172.565
96	Hangzhou Xihu District	Tianning District	Hangzhou city - Tianning District	81	188	172.596
97	Hangzhou Xihu District	Zhonglou District	Hangzhou city - Zhonglou District	81	190	172.991
98	Hangzhou Xihu District	Changshan County	Hangzhou city - Changshan County	81	32	175.164
99	Hangzhou Xihu District	Linhai City	Hangzhou city - Linhai City	81	29	176.386
100	Hangzhou Xihu District	She County	Hangzhou city - She County	81	58	177.366
101	Hangzhou Xihu District	Lishui County	Hangzhou city - Lishui County	81	167	177.613
102	Hangzhou Xihu District	Jingjiang City	Hangzhou city - Jingjiang City	81	210	178.195
103	Hangzhou Xihu District	Dinghai District	Hangzhou city - Dinghai District	81	74	178.925
104	Hangzhou Xihu District	Wuhu County	Hangzhou city - Wuhu County	81	130	179.962
105	Hangzhou Xihu District	Jiangyin City	Hangzhou city - Jiangyin City	81	192	179.977
106	Hangzhou Xihu District	Songyang County	Hangzhou city - Songyang County	81	18	180.459
107	Hangzhou Xihu District	Huizhou District	Hangzhou city - Huizhou District	81	59	182.502
108	Hangzhou Xihu District	Zhangjiagang City	Hangzhou city - Zhangjiagang City	81	198	185.474
109	Hangzhou Xihu District	Jinyun County	Hangzhou city - Jinyun County	81	25	189.567
110	Hangzhou Xihu District	Gaochun County	Hangzhou city - Gaochun County	81	148	193.748
111	Hangzhou Xihu District	Chongming County	Hangzhou city - Chongming County	81	176	194.525
112	Hangzhou Xihu District	Jurong City	Hangzhou city - Jurong City	81	196	194.919
113	Hangzhou Xihu District	Xinbei District	Hangzhou city - Xinbei District	81	199	198.359
114	Hangzhou Xihu District	Jiangning District	Hangzhou city - Jiangning District	81	191	198.536
115	Hangzhou Xihu District	Nanling County	Hangzhou city - Nanling County	81	114	198.776
116	Hangzhou Xihu District	Kaihua County	Hangzhou city - Kaihua County	81	39	198.941
117	Hangzhou Xihu District	Jinghu District	Hangzhou city - Jinghu District	81	149	200.418
118	Hangzhou Xihu District	Ningguo City	Hangzhou city - Ningguo City	81	95	201.224
119	Hangzhou Xihu District	Pan'an County	Hangzhou city - Pan'an County	81	36	201.542
120	Hangzhou Xihu District	Liandu District	Hangzhou city - Liandu District	81	20	202.095
121	Hangzhou Xihu District	Yijiang District	Hangzhou city - Yijiang District	81	137	202.566
122	Hangzhou Xihu District	Chongchuan District	Hangzhou city - Chongchuan District	81	200	203.099
123	Hangzhou Xihu District	Tongzhou District	Hangzhou city - Tongzhou District	81	215	203.132
124	Hangzhou Xihu District	Jingde County	Hangzhou city - Jingde County	81	85	204.398
125	Hangzhou Xihu District	Runzhou District	Hangzhou city - Runzhou District	81	219	206.814
126	Hangzhou Xihu District	Jiaojiang District	Hangzhou city - Jiaojiang District	81	26	206.926
127	Hangzhou Xihu District	Dantu District	Hangzhou city - Dantu District	81	214	207.723
128	Hangzhou Xihu District	Xiangshan County	Hangzhou city - Xiangshan County	81	45	207.913
129	Hangzhou Xihu District	Gangzha District	Hangzhou city - Gangzha District	81	213	208.124
130	Hangzhou Xihu District	Suichang County	Hangzhou city - Suichang County	81	21	208.535
131	Hangzhou Xihu District	Jiangshan City	Hangzhou city - Jiangshan City	81	22	209.741
132	Hangzhou Xihu District	Xianju County	Hangzhou city - Xianju County	81	27	210.389
133	Hangzhou Xihu District	Jiujiang District	Hangzhou city - Jiujiang District	81	158	211.882
134	Hangzhou Xihu District	Danyang City	Hangzhou city - Danyang City	81	201	211.923
135	Hangzhou Xihu District	Xiuning County	Hangzhou city - Xiuning County	81	51	212.686
136	Hangzhou Xihu District	Yushan District	Hangzhou city - Yushan District	81	172	213.378
137	Hangzhou Xihu District	Jingkou District	Hangzhou city - Jingkou District	81	218	213.399
138	Hangzhou Xihu District	Jiangyan City	Hangzhou city - Jiangyan City	81	237	213.69
139	Hangzhou Xihu District	Qinhuai District	Hangzhou city - Qinhuai District	81	203	214.234
140	Hangzhou Xihu District	Taixing City	Hangzhou city - Taixing City	81	221	214.511
141	Hangzhou Xihu District	Luqiao District	Hangzhou city - Luqiao District	81	23	215.356
142	Hangzhou Xihu District	Hailing District	Hangzhou city - Hailing District	81	236	215.458
143	Hangzhou Xihu District	Nanjing Gulou District	Hangzhou city - Nanjing Gulou District	81	209	216.033
144	Hangzhou Xihu District	Langxi County	Hangzhou city - Langxi County	81	129	216.294
145	Hangzhou Xihu District	Putuo District	Hangzhou city - Putuo District	81	63	216.636
146	Hangzhou Xihu District	Baixia District	Hangzhou city - Baixia District	81	206	216.771
147	Hangzhou Xihu District	Gaogang District	Hangzhou city - Gaogang District	81	227	217.149
148	Hangzhou Xihu District	Weiyang District	Hangzhou city - Weiyang District	81	233	219.72
149	Hangzhou Xihu District	Xiaguan District	Hangzhou city - Xiaguan District	81	212	220.345
150	Hangzhou Xihu District	Yangzhong City	Hangzhou city - Yangzhong City	81	220	220.511
151	Hangzhou Xihu District	Haimen City	Hangzhou city - Haimen City	81	205	221.938
152	Hangzhou Xihu District	Rugao City	Hangzhou city - Rugao City	81	224	222.483
153	Hangzhou Xihu District	Yunhe County	Hangzhou city - Yunhe County	81	13	222.671
154	Hangzhou Xihu District	Xuanwu District	Hangzhou city - Xuanwu District	81	211	223.159
155	Hangzhou Xihu District	Sanshan District	Hangzhou city - Sanshan District	81	134	223.191
156	Hangzhou Xihu District	Guangling District	Hangzhou city - Guangling District	81	230	223.58
157	Hangzhou Xihu District	Hanjiang District	Hangzhou city - Hanjiang District	81	232	223.674
158	Hangzhou Xihu District	Tongling County	Hangzhou city - Tongling County	81	121	224.181
159	Hangzhou Xihu District	Jianye District	Hangzhou city - Jianye District	81	204	224.263
160	Hangzhou Xihu District	Fanchang County	Hangzhou city - Fanchang County	81	128	224.307
161	Hangzhou Xihu District	Jinjiazhuang District	Hangzhou city - Jinjiazhuang District	81	183	224.457
162	Hangzhou Xihu District	Yuhuatai District	Hangzhou city - Yuhuatai District	81	197	224.46
163	Hangzhou Xihu District	Wenling City	Hangzhou city - Wenling City	81	19	227.374
164	Hangzhou Xihu District	Huashan District	Hangzhou city - Huashan District	81	181	227.487
165	Hangzhou Xihu District	Jing County	Hangzhou city - Jing County	81	102	227.564
166	Hangzhou Xihu District	Hai'an County	Hangzhou city - Hai'an County	81	239	229.116
167	Hangzhou Xihu District	Luhe District	Hangzhou city - Luhe District	81	229	229.181
168	Hangzhou Xihu District	Shizishan District	Hangzhou city - Shizishan District	81	118	229.317
169	Hangzhou Xihu District	Qixia District	Hangzhou city - Qixia District	81	216	230.121
170	Hangzhou Xihu District	Huangyan District	Hangzhou city - Huangyan District	81	24	232.142
171	Hangzhou Xihu District	Dangtu County	Hangzhou city - Dangtu County	81	165	233.263
172	Hangzhou Xihu District	Tongguanshan District	Hangzhou city - Tongguanshan District	81	119	233.812
173	Hangzhou Xihu District	Jiangdu City	Hangzhou city - Jiangdu City	81	238	236.332
174	Hangzhou Xihu District	Sanmen County	Hangzhou city - Sanmen County	81	37	236.561
175	Hangzhou Xihu District	Suburban District	Hangzhou city - Suburban District	81	113	237.425
176	Hangzhou Xihu District	Yi County	Hangzhou city - Yi County	81	64	239.958
177	Hangzhou Xihu District	Qingtian County	Hangzhou city - Qingtian County	81	14	240.189
178	Hangzhou Xihu District	Jingning She Autonomous County	Hangzhou city - Jingning She Autonomous County	81	7	241.41
179	Hangzhou Xihu District	Qidong City	Hangzhou city - Qidong City	81	195	241.757
180	Hangzhou Xihu District	Yizheng City	Hangzhou city - Yizheng City	81	228	241.874
181	Hangzhou Xihu District	Yueqing City	Hangzhou city - Yueqing City	81	16	243.179
182	Hangzhou Xihu District	Qimen County	Hangzhou city - Qimen County	81	57	243.974
183	Hangzhou Xihu District	Rudong County	Hangzhou city - Rudong County	81	231	244.034
184	Hangzhou Xihu District	Langya District	Hangzhou city - Langya District	81	226	248.439
185	Hangzhou Xihu District	Longquan City	Hangzhou city - Longquan City	81	11	251.346
186	Hangzhou Xihu District	Qingyang County	Hangzhou city - Qingyang County	81	100	252.386
187	Hangzhou Xihu District	Pukou District	Hangzhou city - Pukou District	81	207	252.408
188	Hangzhou Xihu District	He County	Hangzhou city - He County	81	179	254.6
189	Hangzhou Xihu District	Hanshan County	Hangzhou city - Hanshan County	81	174	255.341
190	Hangzhou Xihu District	Huangshan District	Hangzhou city - Huangshan District	81	82	256.859
191	Hangzhou Xihu District	Lucheng District	Hangzhou city - Lucheng District	81	12	257.91
192	Hangzhou Xihu District	Yuhuan County	Hangzhou city - Yuhuan County	81	15	258.516
193	Hangzhou Xihu District	Gaoyou City	Hangzhou city - Gaoyou City	81	252	259.007
194	Hangzhou Xihu District	Daishan County	Hangzhou city - Daishan County	81	89	259.16
195	Hangzhou Xihu District	Juchao District	Hangzhou city - Juchao District	81	171	259.587
196	Hangzhou Xihu District	Longwan District	Hangzhou city - Longwan District	81	9	259.97
197	Hangzhou Xihu District	Lai'an County	Hangzhou city - Lai'an County	81	235	262.346
198	Hangzhou Xihu District	Ouhai District	Hangzhou city - Ouhai District	81	10	263.636
199	Hangzhou Xihu District	Quanjiao County	Hangzhou city - Quanjiao County	81	208	264.96
200	Hangzhou Xihu District	Dongtai City	Hangzhou city - Dongtai City	81	251	269.523
201	Hangzhou Xihu District	Nanqiao District	Hangzhou city - Nanqiao District	81	225	275.355
202	Hangzhou Xihu District	Xinghua City	Hangzhou city - Xinghua City	81	261	275.734
203	Hangzhou Xihu District	Tianchang City	Hangzhou city - Tianchang City	81	246	276.757
204	Hangzhou Xihu District	Zongyang County	Hangzhou city - Zongyang County	81	112	278.857
205	Hangzhou Xihu District	Dafeng City	Hangzhou city - Dafeng City	81	272	280.865
206	Hangzhou Xihu District	Yaohai District	Hangzhou city - Yaohai District	81	193	282.082
207	Hangzhou Xihu District	Yandu District	Hangzhou city - Yandu District	81	274	282.892
208	Hangzhou Xihu District	Xuyi County	Hangzhou city - Xuyi County	81	260	284.619
209	Hangzhou Xihu District	Tinghu District	Hangzhou city - Tinghu District	81	277	285.133
210	Hangzhou Xihu District	Feidong County	Hangzhou city - Feidong County	81	202	287.657
211	Hangzhou Xihu District	Yongjia County	Hangzhou city - Yongjia County	81	17	287.978
212	Hangzhou Xihu District	Jianhu County	Hangzhou city - Jianhu County	81	279	290.515
213	Hangzhou Xihu District	Luyang District	Hangzhou city - Luyang District	81	194	291.372
214	Hangzhou Xihu District	Shushan District	Hangzhou city - Shushan District	81	189	291.897
215	Hangzhou Xihu District	Rui'an City	Hangzhou city - Rui'an City	81	6	293.17
216	Hangzhou Xihu District	Wuwei County	Hangzhou city - Wuwei County	81	138	293.64
217	Hangzhou Xihu District	Lujiang County	Hangzhou city - Lujiang County	81	139	295.931
218	Hangzhou Xihu District	Baohe District	Hangzhou city - Baohe District	81	186	296.099
219	Hangzhou Xihu District	Mingguang City	Hangzhou city - Mingguang City	81	250	298.089
220	Hangzhou Xihu District	Hongze County	Hangzhou city - Hongze County	81	270	300.066
221	Hangzhou Xihu District	Pingyang County	Hangzhou city - Pingyang County	81	4	303.72
222	Hangzhou Xihu District	Baoying County	Hangzhou city - Baoying County	81	271	306.598
223	Hangzhou Xihu District	Guichi District	Hangzhou city - Guichi District	81	94	309.316
224	Hangzhou Xihu District	Cangnan County	Hangzhou city - Cangnan County	81	1	312.52
225	Hangzhou Xihu District	Sheyang County	Hangzhou city - Sheyang County	81	292	314.227
226	Hangzhou Xihu District	Shitai County	Hangzhou city - Shitai County	81	76	314.928
227	Hangzhou Xihu District	Feixi County	Hangzhou city - Feixi County	81	182	316.432
228	Hangzhou Xihu District	Qingpu District	Hangzhou city - Qingpu District	81	278	319.646
229	Hangzhou Xihu District	Wencheng County	Hangzhou city - Wencheng County	81	5	323.39
230	Hangzhou Xihu District	Yixiu District	Hangzhou city - Yixiu District	81	99	323.802
231	Hangzhou Xihu District	Yingjiang District	Hangzhou city - Yingjiang District	81	93	326.248
232	Hangzhou Xihu District	Funing County	Hangzhou city - Funing County	81	289	326.87
233	Hangzhou Xihu District	Taishun County	Hangzhou city - Taishun County	81	2	327.151
234	Hangzhou Xihu District	Bengshan District	Hangzhou city - Bengshan District	81	253	327.183
235	Hangzhou Xihu District	Shengsi County	Hangzhou city - Shengsi County	81	109	327.327
236	Hangzhou Xihu District	Dingyuan County	Hangzhou city - Dingyuan County	81	234	328.296
237	Hangzhou Xihu District	Qinghe District	Hangzhou city - Qinghe District	81	283	329.094
238	Hangzhou Xihu District	Jinhu County	Hangzhou city - Jinhu County	81	264	330.264
239	Hangzhou Xihu District	Longzihu District	Hangzhou city - Longzihu District	81	256	330.589
240	Hangzhou Xihu District	Wuhe County	Hangzhou city - Wuhe County	81	266	332.278
241	Hangzhou Xihu District	Daguan District	Hangzhou city - Daguan District	81	96	334.195
242	Hangzhou Xihu District	Huaiyin District	Hangzhou city - Huaiyin District	81	284	334.31
243	Hangzhou Xihu District	Huaishang District	Hangzhou city - Huaishang District	81	262	334.721
244	Hangzhou Xihu District	Changfeng County	Hangzhou city - Changfeng County	81	223	334.862
245	Hangzhou Xihu District	Dongzhi County	Hangzhou city - Dongzhi County	81	66	335.724
246	Hangzhou Xihu District	Chuzhou District	Hangzhou city - Chuzhou District	81	280	336.151
247	Hangzhou Xihu District	Sihong County	Hangzhou city - Sihong County	81	276	338.936
248	Hangzhou Xihu District	Siyang County	Hangzhou city - Siyang County	81	287	339.851
249	Hangzhou Xihu District	Yuhui District	Hangzhou city - Yuhui District	81	254	340.465
250	Hangzhou Xihu District	Qingyuan County	Hangzhou city - Qingyuan County	81	3	341.859
251	Hangzhou Xihu District	Fengyang County	Hangzhou city - Fengyang County	81	249	341.999
252	Hangzhou Xihu District	Huaiyuan County	Hangzhou city - Huaiyuan County	81	263	346.783
253	Hangzhou Xihu District	Tongcheng City	Hangzhou city - Tongcheng City	81	123	347.031
254	Hangzhou Xihu District	Si County	Hangzhou city - Si County	81	281	348.442
255	Hangzhou Xihu District	Yu'an District	Hangzhou city - Yu'an District	81	185	350.125
256	Hangzhou Xihu District	Shucheng County	Hangzhou city - Shucheng County	81	144	351.323
257	Hangzhou Xihu District	Jin'an District	Hangzhou city - Jin'an District	81	175	356.884
258	Hangzhou Xihu District	Dongtou County	Hangzhou city - Dongtou County	81	8	358.999
259	Hangzhou Xihu District	Tianjia'an District	Hangzhou city - Tianjia'an District	81	241	359.194
260	Hangzhou Xihu District	Datong District	Hangzhou city - Datong District	81	245	359.215
261	Hangzhou Xihu District	Huaining County	Hangzhou city - Huaining County	81	98	359.266
262	Hangzhou Xihu District	Binhai County	Hangzhou city - Binhai County	81	299	360.989
263	Hangzhou Xihu District	Sucheng District	Hangzhou city - Sucheng District	81	291	361.916
264	Hangzhou Xihu District	Guzhen County	Hangzhou city - Guzhen County	81	273	363.091
265	Hangzhou Xihu District	Suyu District	Hangzhou city - Suyu District	81	297	364.767
266	Hangzhou Xihu District	Xiejiaji District	Hangzhou city - Xiejiaji District	81	240	368.55
267	Hangzhou Xihu District	Lianshui County	Hangzhou city - Lianshui County	81	294	368.859
268	Hangzhou Xihu District	Guannan County	Hangzhou city - Guannan County	81	301	369.567
269	Hangzhou Xihu District	Shuyang County	Hangzhou city - Shuyang County	81	300	371.532
270	Hangzhou Xihu District	Suining County	Hangzhou city - Suining County	81	295	372.471
271	Hangzhou Xihu District	Bagongshan District	Hangzhou city - Bagongshan District	81	242	377.165
272	Hangzhou Xihu District	Xinpu District	Hangzhou city - Xinpu District	81	315	377.444
273	Hangzhou Xihu District	Mengcheng County	Hangzhou city - Mengcheng County	81	268	379.009
274	Hangzhou Xihu District	Haizhou District	Hangzhou city - Haizhou District	81	314	380.035
275	Hangzhou Xihu District	Panji District	Hangzhou city - Panji District	81	247	381.12
276	Hangzhou Xihu District	Guanyun County	Hangzhou city - Guanyun County	81	311	384.766
277	Hangzhou Xihu District	Xiangshui County	Hangzhou city - Xiangshui County	81	305	385.637
278	Hangzhou Xihu District	Wangjiang County	Hangzhou city - Wangjiang County	81	80	387.21
279	Hangzhou Xihu District	Lianyun District	Hangzhou city - Lianyun District	81	316	388.87
280	Hangzhou Xihu District	Xinyi City	Hangzhou city - Xinyi City	81	307	390.199
281	Hangzhou Xihu District	Qianshan County	Hangzhou city - Qianshan County	81	106	393.81
282	Hangzhou Xihu District	Susong County	Hangzhou city - Susong County	81	73	394.168
283	Hangzhou Xihu District	Donghai County	Hangzhou city - Donghai County	81	313	396.63
284	Hangzhou Xihu District	Xiangshan District	Hangzhou city - Xiangshan District	81	296	396.683
285	Hangzhou Xihu District	Lingbi County	Hangzhou city - Lingbi County	81	286	398.98
286	Hangzhou Xihu District	Shou County	Hangzhou city - Shou County	81	222	404.589
287	Hangzhou Xihu District	Lieshan District	Hangzhou city - Lieshan District	81	293	405.589
288	Hangzhou Xihu District	Suixi County	Hangzhou city - Suixi County	81	285	406.829
289	Hangzhou Xihu District	Fengtai County	Hangzhou city - Fengtai County	81	248	406.882
290	Hangzhou Xihu District	Huoshan County	Hangzhou city - Huoshan County	81	141	410.011
291	Hangzhou Xihu District	Huoqiu County	Hangzhou city - Huoqiu County	81	217	411.096
292	Hangzhou Xihu District	Yongqiao District	Hangzhou city - Yongqiao District	81	288	411.359
293	Hangzhou Xihu District	Ganyu County	Hangzhou city - Ganyu County	81	319	412.569
294	Hangzhou Xihu District	Taihu County	Hangzhou city - Taihu County	81	92	416.077
295	Hangzhou Xihu District	Duji District	Hangzhou city - Duji District	81	298	416.106
296	Hangzhou Xihu District	Lixin County	Hangzhou city - Lixin County	81	267	416.3
297	Hangzhou Xihu District	Pizhou City	Hangzhou city - Pizhou City	81	309	419.228
298	Hangzhou Xihu District	Quanshan District	Hangzhou city - Quanshan District	81	304	420.482
299	Hangzhou Xihu District	Yunlong District	Hangzhou city - Yunlong District	81	303	426.103
300	Hangzhou Xihu District	Yuexi County	Hangzhou city - Yuexi County	81	115	430.489
301	Hangzhou Xihu District	Xuzhou Gulou District	Hangzhou city - Xuzhou Gulou District	81	306	431.522
302	Hangzhou Xihu District	Xiao County	Hangzhou city - Xiao County	81	302	433.566
303	Hangzhou Xihu District	Tongshan County	Hangzhou city - Tongshan County	81	308	433.623
304	Hangzhou Xihu District	Yingquan District	Hangzhou city - Yingquan District	81	265	437.781
305	Hangzhou Xihu District	Jieshou City	Hangzhou city - Jieshou City	81	269	438.235
306	Hangzhou Xihu District	Yingshang County	Hangzhou city - Yingshang County	81	244	440.129
307	Hangzhou Xihu District	Taihe County	Hangzhou city - Taihe County	81	275	444.547
308	Hangzhou Xihu District	Jiawang District	Hangzhou city - Jiawang District	81	310	450.843
309	Hangzhou Xihu District	Yingzhou District	Hangzhou city - Yingzhou District	81	255	460.213
310	Hangzhou Xihu District	Yingdong District	Hangzhou city - Yingdong District	81	258	460.664
311	Hangzhou Xihu District	Qiaocheng District	Hangzhou city - Qiaocheng District	81	290	463.518
312	Hangzhou Xihu District	Guoyang County	Hangzhou city - Guoyang County	81	282	463.716
313	Hangzhou Xihu District	Jinzhai County	Hangzhou city - Jinzhai County	81	162	464.767
314	Hangzhou Xihu District	Funan County	Hangzhou city - Funan County	81	243	470.73
315	Hangzhou Xihu District	Linquan County	Hangzhou city - Linquan County	81	259	475.111
316	Hangzhou Xihu District	Pei County	Hangzhou city - Pei County	81	318	486.159
317	Hangzhou Xihu District	Dangshan County	Hangzhou city - Dangshan County	81	312	487.006
318	Hangzhou Xihu District	Linquan County	Hangzhou city - Linquan County	81	257	487.596
319	Hangzhou Xihu District	Feng County	Hangzhou city - Feng County	81	317	496.313

## Sheet: Hefei in 2010
FID	Origin city name	Destination city name	City pair name	OriginID	DestinationID	time distance/min
1	Hefei Shushan District	Shushan District	Hefei Shushan District -Shushan District	189	189	0
2	Hefei Shushan District	Luyang District	Hefei Shushan District -Luyang District	189	194	11.2172
3	Hefei Shushan District	Yaohai District	Hefei Shushan District -Yaohai District	189	193	21.049
4	Hefei Shushan District	Baohe District	Hefei Shushan District -Baohe District	189	186	25.8042
5	Hefei Shushan District	Feidong County	Hefei Shushan District -Feidong County	189	202	47.6497
6	Hefei Shushan District	Feixi County	Hefei Shushan District -Feixi County	189	182	48.311
7	Hefei Shushan District	Changfeng County	Hefei Shushan District -Changfeng County	189	223	55.271
8	Hefei Shushan District	Juchao District	Hefei Shushan District -Juchao District	189	171	65.9613
9	Hefei Shushan District	Lujiang County	Hefei Shushan District -Lujiang County	189	139	66.0241
10	Hefei Shushan District	Yu'an District	Hefei Shushan District -Yu'an District	189	185	70.3985
11	Hefei Shushan District	Jin'an District	Hefei Shushan District -Jin'an District	189	175	74.1
12	Hefei Shushan District	Tianjia'an District	Hefei Shushan District -Tianjia'an District	189	241	79.6038
13	Hefei Shushan District	Hanshan County	Hefei Shushan District -Hanshan County	189	174	82.108
14	Hefei Shushan District	Shucheng County	Hefei Shushan District -Shucheng County	189	144	83.2023
15	Hefei Shushan District	Xiejiaji District	Hefei Shushan District -Xiejiaji District	189	240	88.9595
16	Hefei Shushan District	Tongcheng City	Hefei Shushan District -Tongcheng City	189	123	90.9911
17	Hefei Shushan District	Datong District	Hefei Shushan District -Datong District	189	245	92.1067
18	Hefei Shushan District	Bagongshan District	Hefei Shushan District -Bagongshan District	189	242	97.5743
19	Hefei Shushan District	Dingyuan County	Hefei Shushan District -Dingyuan County	189	234	99.2223
20	Hefei Shushan District	Jinghu District	Hefei Shushan District -Jinghu District	189	149	100.488
21	Hefei Shushan District	Panji District	Hefei Shushan District -Panji District	189	247	101.569
22	Hefei Shushan District	Suburban District	Hefei Shushan District -Suburban District	189	113	109.73
23	Hefei Shushan District	Yijiang District	Hefei Shushan District -Yijiang District	189	137	111.094
24	Hefei Shushan District	Langya District	Hefei Shushan District -Langya District	189	226	111.749
25	Hefei Shushan District	Jiujiang District	Hefei Shushan District -Jiujiang District	189	158	111.952
26	Hefei Shushan District	Tongguanshan District	Hefei Shushan District -Tongguanshan District	189	119	113.423
27	Hefei Shushan District	Quanjiao County	Hefei Shushan District -Quanjiao County	189	208	114.586
28	Hefei Shushan District	Xiaguan District	Hefei Shushan District -Xiaguan District	189	212	118.022
29	Hefei Shushan District	Nanjing Gulou District	Hefei Shushan District -Nanjing Gulou District	189	209	119.769
30	Hefei Shushan District	He County	Hefei Shushan District -He County	189	179	120.089
31	Hefei Shushan District	Wuwei County	Hefei Shushan District -Wuwei County	189	138	120.407
32	Hefei Shushan District	Tongling County	Hefei Shushan District -Tongling County	189	121	120.767
33	Hefei Shushan District	Wuhu County	Hefei Shushan District -Wuhu County	189	130	121.216
34	Hefei Shushan District	Shizishan District	Hefei Shushan District -Shizishan District	189	118	121.972
35	Hefei Shushan District	Yushan District	Hefei Shushan District -Yushan District	189	172	122.402
36	Hefei Shushan District	Daguan District	Hefei Shushan District -Daguan District	189	96	123.347
37	Hefei Shushan District	Yuhui District	Hefei Shushan District -Yuhui District	189	254	124.087
38	Hefei Shushan District	Qingyang County	Hefei Shushan District -Qingyang County	189	100	125.043
39	Hefei Shushan District	Bengshan District	Hefei Shushan District -Bengshan District	189	253	125.157
40	Hefei Shushan District	Yingjiang District	Hefei Shushan District -Yingjiang District	189	93	125.209
41	Hefei Shushan District	Sanshan District	Hefei Shushan District -Sanshan District	189	134	125.377
42	Hefei Shushan District	Xuanwu District	Hefei Shushan District -Xuanwu District	189	211	127.088
43	Hefei Shushan District	Zongyang County	Hefei Shushan District -Zongyang County	189	112	127.123
44	Hefei Shushan District	Fengtai County	Hefei Shushan District -Fengtai County	189	248	127.292
45	Hefei Shushan District	Qinhuai District	Hefei Shushan District -Qinhuai District	189	203	128.924
46	Hefei Shushan District	Huaining County	Hefei Shushan District -Huaining County	189	98	129.161
47	Hefei Shushan District	Huoshan County	Hefei Shushan District -Huoshan County	189	141	130.264
48	Hefei Shushan District	Baixia District	Hefei Shushan District -Baixia District	189	206	130.635
49	Hefei Shushan District	Shou County	Hefei Shushan District -Shou County	189	222	130.858
50	Hefei Shushan District	Luhe District	Hefei Shushan District -Luhe District	189	229	131.28
51	Hefei Shushan District	Jinjiazhuang District	Hefei Shushan District -Jinjiazhuang District	189	183	131.332
52	Hefei Shushan District	Jianye District	Hefei Shushan District -Jianye District	189	204	131.649
53	Hefei Shushan District	Huaiyuan County	Hefei Shushan District -Huaiyuan County	189	263	131.737
54	Hefei Shushan District	Yixiu District	Hefei Shushan District -Yixiu District	189	99	132
55	Hefei Shushan District	Longzihu District	Hefei Shushan District -Longzihu District	189	256	133.429
56	Hefei Shushan District	Yuhuatai District	Hefei Shushan District -Yuhuatai District	189	197	133.984
57	Hefei Shushan District	Huaishang District	Hefei Shushan District -Huaishang District	189	262	134.342
58	Hefei Shushan District	Huoqiu County	Hefei Shushan District -Huoqiu County	189	217	135.153
59	Hefei Shushan District	Nanqiao District	Hefei Shushan District -Nanqiao District	189	225	136.669
60	Hefei Shushan District	Qixia District	Hefei Shushan District -Qixia District	189	216	136.838
61	Hefei Shushan District	Fanchang County	Hefei Shushan District -Fanchang County	189	128	139.733
62	Hefei Shushan District	Qianshan County	Hefei Shushan District -Qianshan County	189	106	141.037
63	Hefei Shushan District	Jiangning District	Hefei Shushan District -Jiangning District	189	191	142.858
64	Hefei Shushan District	Lai'an County	Hefei Shushan District -Lai'an County	189	235	143.126
65	Hefei Shushan District	Xuanzhou District	Hefei Shushan District -Xuanzhou District	189	120	145.027
66	Hefei Shushan District	Huashan District	Hefei Shushan District -Huashan District	189	181	145.527
67	Hefei Shushan District	Lishui County	Hefei Shushan District -Lishui County	189	167	147.807
68	Hefei Shushan District	Nanling County	Hefei Shushan District -Nanling County	189	114	148.257
69	Hefei Shushan District	Jurong City	Hefei Shushan District -Jurong City	189	196	149.585
70	Hefei Shushan District	Pukou District	Hefei Shushan District -Pukou District	189	207	151.229
71	Hefei Shushan District	Fengyang County	Hefei Shushan District -Fengyang County	189	249	151.468
72	Hefei Shushan District	Dangtu County	Hefei Shushan District -Dangtu County	189	165	151.486
73	Hefei Shushan District	Taihu County	Hefei Shushan District -Taihu County	189	92	157.815
74	Hefei Shushan District	Yingshang County	Hefei Shushan District -Yingshang County	189	244	160.538
75	Hefei Shushan District	Guzhen County	Hefei Shushan District -Guzhen County	189	273	162.713
76	Hefei Shushan District	Weiyang District	Hefei Shushan District -Weiyang District	189	233	164.767
77	Hefei Shushan District	Yizheng City	Hefei Shushan District -Yizheng City	189	228	164.986
78	Hefei Shushan District	Runzhou District	Hefei Shushan District -Runzhou District	189	219	166.172
79	Hefei Shushan District	Jintan City	Hefei Shushan District -Jintan City	189	184	166.631
80	Hefei Shushan District	Dantu District	Hefei Shushan District -Dantu District	189	214	167.731
81	Hefei Shushan District	Guangling District	Hefei Shushan District -Guangling District	189	230	168.627
82	Hefei Shushan District	Hanjiang District	Hefei Shushan District -Hanjiang District	189	232	168.721
83	Hefei Shushan District	Mengcheng County	Hefei Shushan District -Mengcheng County	189	268	170.279
84	Hefei Shushan District	Guichi District	Hefei Shushan District -Guichi District	189	94	170.769
85	Hefei Shushan District	Gaochun County	Hefei Shushan District -Gaochun County	189	148	171.051
86	Hefei Shushan District	Dongzhi County	Hefei Shushan District -Dongzhi County	189	66	171.414
87	Hefei Shushan District	Jingkou District	Hefei Shushan District -Jingkou District	189	218	173.407
88	Hefei Shushan District	Mingguang City	Hefei Shushan District -Mingguang City	189	250	174.404
89	Hefei Shushan District	Susong County	Hefei Shushan District -Susong County	189	73	175.018
90	Hefei Shushan District	Wangjiang County	Hefei Shushan District -Wangjiang County	189	80	176.363
91	Hefei Shushan District	Liyang City	Hefei Shushan District -Liyang City	189	160	177.272
92	Hefei Shushan District	Danyang City	Hefei Shushan District -Danyang City	189	201	177.386
93	Hefei Shushan District	Yuexi County	Hefei Shushan District -Yuexi County	189	115	177.717
94	Hefei Shushan District	Jing County	Hefei Shushan District -Jing County	189	102	182.748
95	Hefei Shushan District	Xuyi County	Hefei Shushan District -Xuyi County	189	260	182.991
96	Hefei Shushan District	Tianchang City	Hefei Shushan District -Tianchang City	189	246	183.33
97	Hefei Shushan District	Guangde County	Hefei Shushan District -Guangde County	189	117	187.075
98	Hefei Shushan District	Lixin County	Hefei Shushan District -Lixin County	189	267	187.386
99	Hefei Shushan District	Xiangshan District	Hefei Shushan District -Xiangshan District	189	296	187.953
100	Hefei Shushan District	Jiangdu City	Hefei Shushan District -Jiangdu City	189	238	189.11
101	Hefei Shushan District	Wujin District	Hefei Shushan District -Wujin District	189	178	192.427
102	Hefei Shushan District	Funan County	Hefei Shushan District -Funan County	189	243	194.787
103	Hefei Shushan District	Lieshan District	Hefei Shushan District -Lieshan District	189	293	196.87
104	Hefei Shushan District	Wuhe County	Hefei Shushan District -Wuhe County	189	266	197.267
105	Hefei Shushan District	Suixi County	Hefei Shushan District -Suixi County	189	285	198.111
106	Hefei Shushan District	Hongze County	Hefei Shushan District -Hongze County	189	270	198.459
107	Hefei Shushan District	Yixing City	Hefei Shushan District -Yixing City	189	157	198.573
108	Hefei Shushan District	Zhonglou District	Hefei Shushan District -Zhonglou District	189	190	199.628
109	Hefei Shushan District	Shitai County	Hefei Shushan District -Shitai County	189	76	199.736
110	Hefei Shushan District	Hailing District	Hefei Shushan District -Hailing District	189	236	199.766
111	Hefei Shushan District	Huangshan District	Hefei Shushan District -Huangshan District	189	82	199.776
112	Hefei Shushan District	Jinzhai County	Hefei Shushan District -Jinzhai County	189	162	200.085
113	Hefei Shushan District	Jingde County	Hefei Shushan District -Jingde County	189	85	200.715
114	Hefei Shushan District	Yongqiao District	Hefei Shushan District -Yongqiao District	189	288	202.641
115	Hefei Shushan District	Qishuyan District	Hefei Shushan District -Qishuyan District	189	187	202.721
116	Hefei Shushan District	Tianning District	Hefei Shushan District -Tianning District	189	188	202.859
117	Hefei Shushan District	Langxi County	Hefei Shushan District -Langxi County	189	129	202.89
118	Hefei Shushan District	Yingzhou District	Hefei Shushan District -Yingzhou District	189	255	203.247
119	Hefei Shushan District	Yangzhong City	Hefei Shushan District -Yangzhong City	189	220	203.636
120	Hefei Shushan District	Tunxi District	Hefei Shushan District -Tunxi District	189	53	206.874
121	Hefei Shushan District	Duji District	Hefei Shushan District -Duji District	189	298	207.376
122	Hefei Shushan District	Xinbei District	Hefei Shushan District -Xinbei District	189	199	207.589
123	Hefei Shushan District	Yingquan District	Hefei Shushan District -Yingquan District	189	265	208.09
124	Hefei Shushan District	Gaoyou City	Hefei Shushan District -Gaoyou City	189	252	211.775
125	Hefei Shushan District	Gaogang District	Hefei Shushan District -Gaogang District	189	227	212.062
126	Hefei Shushan District	Huishan District	Hefei Shushan District -Huishan District	189	177	212.708
127	Hefei Shushan District	Jiangyan City	Hefei Shushan District -Jiangyan City	189	237	213.378
128	Hefei Shushan District	Beitang District	Hefei Shushan District -Beitang District	189	170	214.195
129	Hefei Shushan District	Si County	Hefei Shushan District -Si County	189	281	216.549
130	Hefei Shushan District	Chong'an District	Hefei Shushan District -Chong'an District	189	169	217.971
131	Hefei Shushan District	Qingpu District	Hefei Shushan District -Qingpu District	189	278	218.019
132	Hefei Shushan District	Linquan County	Hefei Shushan District -Linquan County	189	259	218.144
133	Hefei Shushan District	Ningguo City	Hefei Shushan District -Ningguo City	189	95	221.544
134	Hefei Shushan District	Nanchang District	Hefei Shushan District -Nanchang District	189	166	221.815
135	Hefei Shushan District	Yingdong District	Hefei Shushan District -Yingdong District	189	258	222.766
136	Hefei Shushan District	Lingbi County	Hefei Shushan District -Lingbi County	189	286	223.296
137	Hefei Shushan District	Quanshan District	Hefei Shushan District -Quanshan District	189	304	223.751
138	Hefei Shushan District	Xiao County	Hefei Shushan District -Xiao County	189	302	224.837
139	Hefei Shushan District	Qinghe District	Hefei Shushan District -Qinghe District	189	283	227.466
140	Hefei Shushan District	Changxing County	Hefei Shushan District -Changxing County	189	125	228.342
141	Hefei Shushan District	Yunlong District	Hefei Shushan District -Yunlong District	189	303	228.559
142	Hefei Shushan District	Jingjiang City	Hefei Shushan District -Jingjiang City	189	210	228.766
143	Hefei Shushan District	Jieshou City	Hefei Shushan District -Jieshou City	189	269	229.487
144	Hefei Shushan District	Xishan District	Hefei Shushan District -Xishan District	189	173	229.824
145	Hefei Shushan District	Binhu District	Hefei Shushan District -Binhu District	189	164	230.803
146	Hefei Shushan District	Huizhou District	Hefei Shushan District -Huizhou District	189	59	232.423
147	Hefei Shushan District	Jiangyin City	Hefei Shushan District -Jiangyin City	189	192	233.548
148	Hefei Shushan District	Huaiyin District	Hefei Shushan District -Huaiyin District	189	284	233.874
149	Hefei Shushan District	Xuzhou Gulou District	Hefei Shushan District -Xuzhou Gulou District	189	306	233.978
150	Hefei Shushan District	Xiuning County	Hefei Shushan District -Xiuning County	189	51	234.304
151	Hefei Shushan District	Taihe County	Hefei Shushan District -Taihe County	189	275	235.799
152	Hefei Shushan District	Tongshan County	Hefei Shushan District -Tongshan County	189	308	236.079
153	Hefei Shushan District	Sihong County	Hefei Shushan District -Sihong County	189	276	237.309
154	Hefei Shushan District	Taixing City	Hefei Shushan District -Taixing City	189	221	237.63
155	Hefei Shushan District	Siyang County	Hefei Shushan District -Siyang County	189	287	238.226
156	Hefei Shushan District	Zhangjiagang City	Hefei Shushan District -Zhangjiagang City	189	198	239.619
157	Hefei Shushan District	Wuxing District	Hefei Shushan District -Wuxing District	189	111	240.076
158	Hefei Shushan District	Hai'an County	Hefei Shushan District -Hai'an County	189	239	241.539
159	Hefei Shushan District	Jinchang District	Hefei Shushan District -Jinchang District	189	155	244.678
160	Hefei Shushan District	Canglang District	Hefei Shushan District -Canglang District	189	147	246.468
161	Hefei Shushan District	She County	Hefei Shushan District -She County	189	58	246.8
162	Hefei Shushan District	Pingjiang District	Hefei Shushan District -Pingjiang District	189	153	247.889
163	Hefei Shushan District	Huqiu District	Hefei Shushan District -Huqiu District	189	156	248.068
164	Hefei Shushan District	Suining County	Hefei Shushan District -Suining County	189	295	251.915
165	Hefei Shushan District	Jiawang District	Hefei Shushan District -Jiawang District	189	310	253.298
166	Hefei Shushan District	Qiaocheng District	Hefei Shushan District -Qiaocheng District	189	290	254.785
167	Hefei Shushan District	Guoyang County	Hefei Shushan District -Guoyang County	189	282	254.998
168	Hefei Shushan District	Chuzhou District	Hefei Shushan District -Chuzhou District	189	280	255.078
169	Hefei Shushan District	Jixi County	Hefei Shushan District -Jixi County	189	75	255.946
170	Hefei Shushan District	Changshu City	Hefei Shushan District -Changshu City	189	180	256.024
171	Hefei Shushan District	Gangzha District	Hefei Shushan District -Gangzha District	189	213	257.622
172	Hefei Shushan District	Jianhu County	Hefei Shushan District -Jianhu County	189	279	257.871
173	Hefei Shushan District	Nanxun District	Hefei Shushan District -Nanxun District	189	108	258.17
174	Hefei Shushan District	Yi County	Hefei Shushan District -Yi County	189	64	258.741
175	Hefei Shushan District	Baoying County	Hefei Shushan District -Baoying County	189	271	259.367
176	Hefei Shushan District	Sucheng District	Hefei Shushan District -Sucheng District	189	291	260.288
177	Hefei Shushan District	Xiangcheng District	Hefei Shushan District -Xiangcheng District	189	163	261.637
178	Hefei Shushan District	Suyu District	Hefei Shushan District -Suyu District	189	297	263.139
179	Hefei Shushan District	Qimen County	Hefei Shushan District -Qimen County	189	57	265.592
180	Hefei Shushan District	Yuhang District	Hefei Shushan District -Yuhang District	189	90	267.358
181	Hefei Shushan District	Rugao City	Hefei Shushan District -Rugao City	189	224	267.394
182	Hefei Shushan District	Xinghua City	Hefei Shushan District -Xinghua City	189	261	268.317
183	Hefei Shushan District	Kunshan City	Hefei Shushan District -Kunshan City	189	154	270.048
184	Hefei Shushan District	Chongchuan District	Hefei Shushan District -Chongchuan District	189	200	270.328
185	Hefei Shushan District	Deqing County	Hefei Shushan District -Deqing County	189	101	270.701
186	Hefei Shushan District	Lianshui County	Hefei Shushan District -Lianshui County	189	294	270.884
187	Hefei Shushan District	Linquan County	Hefei Shushan District -Linquan County	189	257	271.521
188	Hefei Shushan District	Wujiang City	Hefei Shushan District -Wujiang City	189	126	273.019
189	Hefei Shushan District	Tongzhou District	Hefei Shushan District -Tongzhou District	189	215	273.141
190	Hefei Shushan District	Pizhou City	Hefei Shushan District -Pizhou City	189	309	273.324
191	Hefei Shushan District	Wuzhong District	Hefei Shushan District -Wuzhong District	189	135	274.148
192	Hefei Shushan District	Taicang City	Hefei Shushan District -Taicang City	189	168	274.603
193	Hefei Shushan District	Xiacheng District	Hefei Shushan District -Xiacheng District	189	86	274.894
194	Hefei Shushan District	Anji County	Hefei Shushan District -Anji County	189	103	277.234
195	Hefei Shushan District	Gongshu District	Hefei Shushan District -Gongshu District	189	88	277.991
196	Hefei Shushan District	Dangshan County	Hefei Shushan District -Dangshan County	189	312	278.276
197	Hefei Shushan District	Shangcheng District	Hefei Shushan District -Shangcheng District	189	83	278.797
198	Hefei Shushan District	Dongtai City	Hefei Shushan District -Dongtai City	189	251	281.946
199	Hefei Shushan District	Lin'an City	Hefei Shushan District -Lin'an City	189	79	282.567
200	Hefei Shushan District	Jinhu County	Hefei Shushan District -Jinhu County	189	264	283.032
201	Hefei Shushan District	Xinyi City	Hefei Shushan District -Xinyi City	189	307	284.112
202	Hefei Shushan District	Shanghai Putuo District	Hefei Shushan District -Shanghai Putuo District	189	146	284.331
203	Hefei Shushan District	Binjiang District	Hefei Shushan District -Binjiang District	189	78	284.544
204	Hefei Shushan District	Guannan County	Hefei Shushan District -Guannan County	189	301	284.632
205	Hefei Shushan District	Kaihua County	Hefei Shushan District -Kaihua County	189	39	285.193
206	Hefei Shushan District	Jianggan District	Hefei Shushan District -Jianggan District	189	87	286.298
207	Hefei Shushan District	Shuyang County	Hefei Shushan District -Shuyang County	189	300	286.576
208	Hefei Shushan District	Changning District	Hefei Shushan District -Changning District	189	140	286.715
209	Hefei Shushan District	Jiading District	Hefei Shushan District -Jiading District	189	159	288.952
210	Hefei Shushan District	Pei County	Hefei Shushan District -Pei County	189	318	289.427
211	Hefei Shushan District	Haimen City	Hefei Shushan District -Haimen City	189	205	289.979
212	Hefei Shushan District	Zhabei District	Hefei Shushan District -Zhabei District	189	151	290.71
213	Hefei Shushan District	Yandu District	Hefei Shushan District -Yandu District	189	274	290.906
214	Hefei Shushan District	Hongkou District	Hefei Shushan District -Hongkou District	189	150	291.519
215	Hefei Shushan District	Feng County	Hefei Shushan District -Feng County	189	317	291.739
216	Hefei Shushan District	Xihu District	Hefei Shushan District -Xihu District	189	81	291.897
217	Hefei Shushan District	Jing'an District	Hefei Shushan District -Jing'an District	189	145	292.333
218	Hefei Shushan District	Xinpu District	Hefei Shushan District -Xinpu District	189	315	292.492
219	Hefei Shushan District	Luwan District	Hefei Shushan District -Luwan District	189	142	292.893
220	Hefei Shushan District	Tinghu District	Hefei Shushan District -Tinghu District	189	277	293.147
221	Hefei Shushan District	Xuhui District	Hefei Shushan District -Xuhui District	189	136	293.726
222	Hefei Shushan District	Funing County	Hefei Shushan District -Funing County	189	289	294.225
223	Hefei Shushan District	Xiaoshan District	Hefei Shushan District -Xiaoshan District	189	77	294.264
224	Hefei Shushan District	Huangpu District	Hefei Shushan District -Huangpu District	189	143	294.393
225	Hefei Shushan District	Haizhou District	Hefei Shushan District -Haizhou District	189	314	295.083
226	Hefei Shushan District	Qingpu District	Hefei Shushan District -Qingpu District	189	132	296.112
227	Hefei Shushan District	Yangpu District	Hefei Shushan District -Yangpu District	189	152	296.41
228	Hefei Shushan District	Xiuzhou District	Hefei Shushan District -Xiuzhou District	189	110	297.416
229	Hefei Shushan District	Nanhu District	Hefei Shushan District -Nanhu District	189	107	297.619
230	Hefei Shushan District	Songjiang District	Hefei Shushan District -Songjiang District	189	127	298.567
231	Hefei Shushan District	Guanyun County	Hefei Shushan District -Guanyun County	189	311	299.831
232	Hefei Shushan District	Baoshan District	Hefei Shushan District -Baoshan District	189	161	303.607
233	Hefei Shushan District	Jiashan County	Hefei Shushan District -Jiashan County	189	122	303.912
234	Hefei Shushan District	Lianyun District	Hefei Shushan District -Lianyun District	189	316	303.918
235	Hefei Shushan District	Minhang District	Hefei Shushan District -Minhang District	189	131	303.997
236	Hefei Shushan District	Yuecheng District	Hefei Shushan District -Yuecheng District	189	70	305.671
237	Hefei Shushan District	Donghai County	Hefei Shushan District -Donghai County	189	313	306.848
238	Hefei Shushan District	Shaoxing County	Hefei Shushan District -Shaoxing County	189	65	308.518
239	Hefei Shushan District	Qidong City	Hefei Shushan District -Qidong City	189	195	309.818
240	Hefei Shushan District	Tongxiang City	Hefei Shushan District -Tongxiang City	189	104	310.013
241	Hefei Shushan District	Fuyang City	Hefei Shushan District -Fuyang City	189	67	310.217
242	Hefei Shushan District	Rudong County	Hefei Shushan District -Rudong County	189	231	311.852
243	Hefei Shushan District	Haiyan County	Hefei Shushan District -Haiyan County	189	97	318.24
244	Hefei Shushan District	Shangyu City	Hefei Shushan District -Shangyu City	189	69	319.854
245	Hefei Shushan District	Changshan County	Hefei Shushan District -Changshan County	189	32	320.443
246	Hefei Shushan District	Dafeng City	Hefei Shushan District -Dafeng City	189	272	322.523
247	Hefei Shushan District	Haining City	Hefei Shushan District -Haining City	189	91	322.733
248	Hefei Shushan District	Xiangshui County	Hefei Shushan District -Xiangshui County	189	305	323.669
249	Hefei Shushan District	Pinghu City	Hefei Shushan District -Pinghu City	189	105	324.551
250	Hefei Shushan District	Fengxian District	Hefei Shushan District -Fengxian District	189	124	325.209
251	Hefei Shushan District	Sheyang County	Hefei Shushan District -Sheyang County	189	292	326.65
252	Hefei Shushan District	Ganyu County	Hefei Shushan District -Ganyu County	189	319	327.613
253	Hefei Shushan District	Zhuji City	Hefei Shushan District -Zhuji City	189	54	328.131
254	Hefei Shushan District	Yuyao City	Hefei Shushan District -Yuyao City	189	72	335.193
255	Hefei Shushan District	Tonglu County	Hefei Shushan District -Tonglu County	189	55	335.699
256	Hefei Shushan District	Binhai County	Hefei Shushan District -Binhai County	189	299	336.207
257	Hefei Shushan District	Qujiang District	Hefei Shushan District -Qujiang District	189	30	338.922
258	Hefei Shushan District	Pudong New Area	Hefei Shushan District -Pudong New Area	189	133	340.935
259	Hefei Shushan District	Chongming County	Hefei Shushan District -Chongming County	189	176	340.995
260	Hefei Shushan District	Kecheng District	Hefei Shushan District -Kecheng District	189	34	341.528
261	Hefei Shushan District	Jinshan District	Hefei Shushan District -Jinshan District	189	116	345.569
262	Hefei Shushan District	Jiangshan City	Hefei Shushan District -Jiangshan City	189	22	352.546
263	Hefei Shushan District	Jiangbei District	Hefei Shushan District -Jiangbei District	189	68	355.01
264	Hefei Shushan District	Longyou County	Hefei Shushan District -Longyou County	189	35	355.905
265	Hefei Shushan District	Zhenhai District	Hefei Shushan District -Zhenhai District	189	71	358.251
266	Hefei Shushan District	Haishu District	Hefei Shushan District -Haishu District	189	60	358.817
267	Hefei Shushan District	Jiande City	Hefei Shushan District -Jiande City	189	47	359.924
268	Hefei Shushan District	Jiangdong District	Hefei Shushan District -Jiangdong District	189	61	360.733
269	Hefei Shushan District	Cixi City	Hefei Shushan District -Cixi City	189	84	360.929
270	Hefei Shushan District	Xinchang County	Hefei Shushan District -Xinchang County	189	46	363.01
271	Hefei Shushan District	Pujiang County	Hefei Shushan District -Pujiang County	189	48	363.12
272	Hefei Shushan District	Shengzhou City	Hefei Shushan District -Shengzhou City	189	50	363.197
273	Hefei Shushan District	Yiwu City	Hefei Shushan District -Yiwu City	189	43	371.881
274	Hefei Shushan District	Yinzhou District	Hefei Shushan District -Yinzhou District	189	56	373.27
275	Hefei Shushan District	Beilun District	Hefei Shushan District -Beilun District	189	62	379.204
276	Hefei Shushan District	Tiantai County	Hefei Shushan District -Tiantai County	189	40	384.271
277	Hefei Shushan District	Fenghua City	Hefei Shushan District -Fenghua City	189	52	384.904
278	Hefei Shushan District	Songyang County	Hefei Shushan District -Songyang County	189	18	401.207
279	Hefei Shushan District	Dongyang City	Hefei Shushan District -Dongyang City	189	41	401.286
280	Hefei Shushan District	Lanxi City	Hefei Shushan District -Lanxi City	189	42	401.821
281	Hefei Shushan District	Chun'an County	Hefei Shushan District -Chun'an County	189	49	402.045
282	Hefei Shushan District	Ninghai County	Hefei Shushan District -Ninghai County	189	44	404.41
283	Hefei Shushan District	Wucheng District	Hefei Shushan District -Wucheng District	189	33	404.825
284	Hefei Shushan District	Jindong District	Hefei Shushan District -Jindong District	189	38	405.428
285	Hefei Shushan District	Yongkang City	Hefei Shushan District -Yongkang City	189	31	406.949
286	Hefei Shushan District	Wuyi County	Hefei Shushan District -Wuyi County	189	28	411.382
287	Hefei Shushan District	Linhai City	Hefei Shushan District -Linhai City	189	29	418.073
288	Hefei Shushan District	Dinghai District	Hefei Shushan District -Dinghai District	189	74	420.61
289	Hefei Shushan District	Suichang County	Hefei Shushan District -Suichang County	189	21	429.282
290	Hefei Shushan District	Jinyun County	Hefei Shushan District -Jinyun County	189	25	431.253
291	Hefei Shushan District	Pan'an County	Hefei Shushan District -Pan'an County	189	36	443.228
292	Hefei Shushan District	Yunhe County	Hefei Shushan District -Yunhe County	189	13	443.419
293	Hefei Shushan District	Liandu District	Hefei Shushan District -Liandu District	189	20	443.458
294	Hefei Shushan District	Jiaojiang District	Hefei Shushan District -Jiaojiang District	189	26	448.613
295	Hefei Shushan District	Xiangshan County	Hefei Shushan District -Xiangshan County	189	45	449.581
296	Hefei Shushan District	Xianju County	Hefei Shushan District -Xianju County	189	27	452.075
297	Hefei Shushan District	Luqiao District	Hefei Shushan District -Luqiao District	189	23	457.043
298	Hefei Shushan District	Putuo District	Hefei Shushan District -Putuo District	189	63	458.321
299	Hefei Shushan District	Jingning She Autonomous County	Hefei Shushan District -Jingning She Autonomous County	189	7	462.158
300	Hefei Shushan District	Wenling City	Hefei Shushan District -Wenling City	189	19	469.061
301	Hefei Shushan District	Longquan City	Hefei Shushan District -Longquan City	189	11	472.093
302	Hefei Shushan District	Huangyan District	Hefei Shushan District -Huangyan District	189	24	473.829
303	Hefei Shushan District	Sanmen County	Hefei Shushan District -Sanmen County	189	37	478.246
304	Hefei Shushan District	Qingtian County	Hefei Shushan District -Qingtian County	189	14	479.14
305	Hefei Shushan District	Yueqing City	Hefei Shushan District -Yueqing City	189	16	484.866
306	Hefei Shushan District	Shengsi County	Hefei Shushan District -Shengsi County	189	109	495.133
307	Hefei Shushan District	Lucheng District	Hefei Shushan District -Lucheng District	189	12	499.597
308	Hefei Shushan District	Yuhuan County	Hefei Shushan District -Yuhuan County	189	15	500.202
309	Hefei Shushan District	Daishan County	Hefei Shushan District -Daishan County	189	89	500.845
310	Hefei Shushan District	Longwan District	Hefei Shushan District -Longwan District	189	9	501.657
311	Hefei Shushan District	Ouhai District	Hefei Shushan District -Ouhai District	189	10	505.323
312	Hefei Shushan District	Yongjia County	Hefei Shushan District -Yongjia County	189	17	529.664
313	Hefei Shushan District	Rui'an City	Hefei Shushan District -Rui'an City	189	6	534.857
314	Hefei Shushan District	Wencheng County	Hefei Shushan District -Wencheng County	189	5	544.138
315	Hefei Shushan District	Pingyang County	Hefei Shushan District -Pingyang County	189	4	545.406
316	Hefei Shushan District	Taishun County	Hefei Shushan District -Taishun County	189	2	547.898
317	Hefei Shushan District	Cangnan County	Hefei Shushan District -Cangnan County	189	1	554.207
318	Hefei Shushan District	Qingyuan County	Hefei Shushan District -Qingyuan County	189	3	562.607
319	Hefei Shushan District	Dongtou County	Hefei Shushan District -Dongtou County	189	8	600.686

## Sheet: Shanghai in 2022
FID	Origin city name	Destination city name	City pair name	OriginID	DestinationID	time distance/min
1	Shanghai Jing'an District	Jing'an District	Shanghai Jing'an District - Jing'an District	137	137	0
2	Shanghai Jing'an District	Changning District	Shanghai Jing'an District - Changning District	137	135	3.20589
3	Shanghai Jing'an District	Huangpu District	Shanghai Jing'an District - Huangpu District	137	139	3.62593
4	Shanghai Jing'an District	Xuhui District	Shanghai Jing'an District - Xuhui District	137	134	4.83172
5	Shanghai Jing'an District	Shanghai Putuo District	Shanghai Jing'an District - Shanghai Putuo District	137	141	6.26864
6	Shanghai Jing'an District	Hongkou District	Shanghai Jing'an District - Hongkou District	137	145	6.99585
7	Shanghai Jing'an District	Yangpu District	Shanghai Jing'an District - Yangpu District	137	143	8.95726
8	Shanghai Jing'an District	Pudong New Area	Shanghai Jing'an District - Pudong New Area	137	136	10.4879
9	Shanghai Jing'an District	Minhang District	Shanghai Jing'an District - Minhang District	137	129	12.4896
10	Shanghai Jing'an District	Baoshan District	Shanghai Jing'an District - Baoshan District	137	156	18.386
11	Shanghai Jing'an District	Jiading District	Shanghai Jing'an District - Jiading District	137	153	20.4069
12	Shanghai Jing'an District	Qingpu District	Shanghai Jing'an District - Qingpu District	137	131	24.9672
13	Shanghai Jing'an District	Songjiang District	Shanghai Jing'an District - Songjiang District	137	125	25.115
14	Shanghai Jing'an District	Fengxian District	Shanghai Jing'an District - Fengxian District	137	122	28.0034
15	Shanghai Jing'an District	Taicang City	Shanghai Jing'an District - Taicang City	137	157	30.555
16	Shanghai Jing'an District	Kunshan City	Shanghai Jing'an District - Kunshan City	137	154	36.128
17	Shanghai Jing'an District	Jinshan District	Shanghai Jing'an District - Jinshan District	137	109	43.278
18	Shanghai Jing'an District	Jiashan County	Shanghai Jing'an District - Jiashan County	137	113	51.3499
19	Shanghai Jing'an District	Xiangcheng District	Shanghai Jing'an District - Xiangcheng District	137	151	54.6308
20	Shanghai Jing'an District	Gusu District	Shanghai Jing'an District - Gusu District	137	149	54.9807
21	Shanghai Jing'an District	Wuzhong District	Shanghai Jing'an District - Wuzhong District	137	140	56.603
22	Shanghai Jing'an District	Wujiang District	Shanghai Jing'an District - Wujiang District	137	130	59.4767
23	Shanghai Jing'an District	Nanhu District	Shanghai Jing'an District - Nanhu District	137	108	60.4892
24	Shanghai Jing'an District	Pinghu City	Shanghai Jing'an District - Pinghu City	137	107	60.5689
25	Shanghai Jing'an District	Huqiu District	Shanghai Jing'an District - Huqiu District	137	146	61.0463
26	Shanghai Jing'an District	Changshu City	Shanghai Jing'an District - Changshu City	137	170	62.5703
27	Shanghai Jing'an District	Xiuzhou District	Shanghai Jing'an District - Xiuzhou District	137	110	65.3184
28	Shanghai Jing'an District	Qidong City	Shanghai Jing'an District - Qidong City	137	188	65.4388
29	Shanghai Jing'an District	Chongming District	Shanghai Jing'an District - Chongming District	137	167	69.1982
30	Shanghai Jing'an District	Haiyan County	Shanghai Jing'an District - Haiyan County	137	96	70.8279
31	Shanghai Jing'an District	Xinwu District	Shanghai Jing'an District - Xinwu District	137	158	74.6012
32	Shanghai Jing'an District	Liangxi District	Shanghai Jing'an District - Liangxi District	137	162	75.2327
33	Shanghai Jing'an District	Xishan District	Shanghai Jing'an District - Xishan District	137	164	75.4283
34	Shanghai Jing'an District	Nanxun District	Shanghai Jing'an District - Nanxun District	137	115	76.5264
35	Shanghai Jing'an District	Haimen District	Shanghai Jing'an District - Haimen District	137	190	77.4873
36	Shanghai Jing'an District	Haining City	Shanghai Jing'an District - Haining City	137	94	78.4212
37	Shanghai Jing'an District	Zhangjiagang City	Shanghai Jing'an District - Zhangjiagang City	137	189	79.1277
38	Shanghai Jing'an District	Tongxiang City	Shanghai Jing'an District - Tongxiang City	137	103	79.7899
39	Shanghai Jing'an District	Chongchuan District	Shanghai Jing'an District - Chongchuan District	137	200	80.4468
40	Shanghai Jing'an District	Binhu District	Shanghai Jing'an District - Binhu District	137	160	81.2376
41	Shanghai Jing'an District	Xinbei District	Shanghai Jing'an District - Xinbei District	137	184	83.6373
42	Shanghai Jing'an District	Huishan District	Shanghai Jing'an District - Huishan District	137	171	83.7207
43	Shanghai Jing'an District	Tongzhou District	Shanghai Jing'an District - Tongzhou District	137	205	85.676
44	Shanghai Jing'an District	Yuhang District	Shanghai Jing'an District - Yuhang District	137	91	88.0141
45	Shanghai Jing'an District	Zhonglou District	Shanghai Jing'an District - Zhonglou District	137	181	88.0671
46	Shanghai Jing'an District	Tianning District	Shanghai Jing'an District - Tianning District	137	180	88.3653
47	Shanghai Jing'an District	Wuxing District	Shanghai Jing'an District - Wuxing District	137	114	89.8104
48	Shanghai Jing'an District	Xiacheng District	Shanghai Jing'an District - Xiacheng District	137	87	91.4468
49	Shanghai Jing'an District	Jianggan District	Shanghai Jing'an District - Jianggan District	137	84	92.5607
50	Shanghai Jing'an District	Jiangyin City	Shanghai Jing'an District - Jiangyin City	137	191	93.697
51	Shanghai Jing'an District	Wujin District	Shanghai Jing'an District - Wujin District	137	173	94.615
52	Shanghai Jing'an District	Shangcheng District	Shanghai Jing'an District - Shangcheng District	137	82	95.4464
53	Shanghai Jing'an District	Xihu District	Shanghai Jing'an District - Xihu District	137	85	96.6928
54	Shanghai Jing'an District	Gongshu District	Shanghai Jing'an District - Gongshu District	137	88	96.8505
55	Shanghai Jing'an District	Binjiang District	Shanghai Jing'an District - Binjiang District	137	80	98.0368
56	Shanghai Jing'an District	Jingjiang City	Shanghai Jing'an District - Jingjiang City	137	198	99.6942
57	Shanghai Jing'an District	Dantu District	Shanghai Jing'an District - Dantu District	137	206	100.454
58	Shanghai Jing'an District	Xiaoshan District	Shanghai Jing'an District - Xiaoshan District	137	78	100.954
59	Shanghai Jing'an District	Runzhou District	Shanghai Jing'an District - Runzhou District	137	209	101.619
60	Shanghai Jing'an District	Yuhuatai District	Shanghai Jing'an District - Yuhuatai District	137	194	101.813
61	Shanghai Jing'an District	Changxing County	Shanghai Jing'an District - Changxing County	137	123	103.892
62	Shanghai Jing'an District	Qinhuai District	Shanghai Jing'an District - Qinhuai District	137	197	104.293
63	Shanghai Jing'an District	Jiangning District	Shanghai Jing'an District - Jiangning District	137	193	104.57
64	Shanghai Jing'an District	Rudong County	Shanghai Jing'an District - Rudong County	137	218	104.6
65	Shanghai Jing'an District	Danyang City	Shanghai Jing'an District - Danyang City	137	196	105.967
66	Shanghai Jing'an District	Jianye District	Shanghai Jing'an District - Jianye District	137	195	106.147
67	Shanghai Jing'an District	Cixi City	Shanghai Jing'an District - Cixi City	137	79	106.241
68	Shanghai Jing'an District	Jingkou District	Shanghai Jing'an District - Jingkou District	137	210	106.934
69	Shanghai Jing'an District	Xuanwu District	Shanghai Jing'an District - Xuanwu District	137	199	107.348
70	Shanghai Jing'an District	Nanjing Gulou District	Shanghai Jing'an District - Nanjing Gulou District	137	202	110.17
71	Shanghai Jing'an District	Deqing County	Shanghai Jing'an District - Deqing County	137	95	110.444
72	Shanghai Jing'an District	Yuyao City	Shanghai Jing'an District - Yuyao City	137	72	111.375
73	Shanghai Jing'an District	Keqiao District	Shanghai Jing'an District - Keqiao District	137	75	112.866
74	Shanghai Jing'an District	Rugao City	Shanghai Jing'an District - Rugao City	137	220	113.201
75	Shanghai Jing'an District	Qixia District	Shanghai Jing'an District - Qixia District	137	204	113.706
76	Shanghai Jing'an District	Shangyu District	Shanghai Jing'an District - Shangyu District	137	70	113.748
77	Shanghai Jing'an District	Jintan District	Shanghai Jing'an District - Jintan District	137	177	113.988
78	Shanghai Jing'an District	Yangzhong City	Shanghai Jing'an District - Yangzhong City	137	211	116.112
79	Shanghai Jing'an District	Pukou District	Shanghai Jing'an District - Pukou District	137	201	117.737
80	Shanghai Jing'an District	Hanjiang District	Shanghai Jing'an District - Hanjiang District	137	217	118.46
81	Shanghai Jing'an District	Taixing City	Shanghai Jing'an District - Taixing City	137	208	119.611
82	Shanghai Jing'an District	Yuecheng District	Shanghai Jing'an District - Yuecheng District	137	66	119.746
83	Shanghai Jing'an District	Fuyang District	Shanghai Jing'an District - Fuyang District	137	69	119.971
84	Shanghai Jing'an District	Yixing City	Shanghai Jing'an District - Yixing City	137	147	120.503
85	Shanghai Jing'an District	Guangling District	Shanghai Jing'an District - Guangling District	137	219	121.038
86	Shanghai Jing'an District	Zhuji City	Shanghai Jing'an District - Zhuji City	137	54	121.932
87	Shanghai Jing'an District	Yizheng City	Shanghai Jing'an District - Yizheng City	137	212	122.431
88	Shanghai Jing'an District	Lin'an District	Shanghai Jing'an District - Lin'an District	137	81	124.851
89	Shanghai Jing'an District	Hai'an City	Shanghai Jing'an District - Hai'an City	137	228	126.398
90	Shanghai Jing'an District	Jurong City	Shanghai Jing'an District - Jurong City	137	192	126.429
91	Shanghai Jing'an District	Gaogang District	Shanghai Jing'an District - Gaogang District	137	215	127.417
92	Shanghai Jing'an District	Yiwu City	Shanghai Jing'an District - Yiwu City	137	44	128.609
93	Shanghai Jing'an District	Lishui District	Shanghai Jing'an District - Lishui District	137	165	128.782
94	Shanghai Jing'an District	Huashan District	Shanghai Jing'an District - Huashan District	137	169	129.202
95	Shanghai Jing'an District	Tonglu County	Shanghai Jing'an District - Tonglu County	137	56	130.338
96	Shanghai Jing'an District	Jiangbei District	Shanghai Jing'an District - Jiangbei District	137	63	130.957
97	Shanghai Jing'an District	Jiangdu District	Shanghai Jing'an District - Jiangdu District	137	222	131.342
98	Shanghai Jing'an District	Yushan District	Shanghai Jing'an District - Yushan District	137	166	131.5
99	Shanghai Jing'an District	Luhe District	Shanghai Jing'an District - Luhe District	137	214	132.089
100	Shanghai Jing'an District	Guangde City	Shanghai Jing'an District - Guangde City	137	116	132.35
101	Shanghai Jing'an District	Anji County	Shanghai Jing'an District - Anji County	137	102	133.173
102	Shanghai Jing'an District	Yinzhou District	Shanghai Jing'an District - Yinzhou District	137	60	133.319
103	Shanghai Jing'an District	Haishu District	Shanghai Jing'an District - Haishu District	137	62	133.514
104	Shanghai Jing'an District	Liyang City	Shanghai Jing'an District - Liyang City	137	152	133.869
105	Shanghai Jing'an District	Dongtai City	Shanghai Jing'an District - Dongtai City	137	242	134.23
106	Shanghai Jing'an District	Zhenhai District	Shanghai Jing'an District - Zhenhai District	137	65	136.745
107	Shanghai Jing'an District	Pujiang County	Shanghai Jing'an District - Pujiang County	137	46	137.303
108	Shanghai Jing'an District	Jiangyan District	Shanghai Jing'an District - Jiangyan District	137	226	138.152
109	Shanghai Jing'an District	Nanqiao District	Shanghai Jing'an District - Nanqiao District	137	207	138.538
110	Shanghai Jing'an District	Hailing District	Shanghai Jing'an District - Hailing District	137	224	139.026
111	Shanghai Jing'an District	Wucheng District	Shanghai Jing'an District - Wucheng District	137	37	139.477
112	Shanghai Jing'an District	Jindong District	Shanghai Jing'an District - Jindong District	137	38	139.634
113	Shanghai Jing'an District	Shengzhou City	Shanghai Jing'an District - Shengzhou City	137	51	139.672
114	Shanghai Jing'an District	Dangtu County	Shanghai Jing'an District - Dangtu County	137	161	139.78
115	Shanghai Jing'an District	Bowang District	Shanghai Jing'an District - Bowang District	137	159	139.976
116	Shanghai Jing'an District	Quanjiao County	Shanghai Jing'an District - Quanjiao County	137	203	139.985
117	Shanghai Jing'an District	Dongyang City	Shanghai Jing'an District - Dongyang City	137	43	142.649
118	Shanghai Jing'an District	Langya District	Shanghai Jing'an District - Langya District	137	213	144.937
119	Shanghai Jing'an District	Beilun District	Shanghai Jing'an District - Beilun District	137	64	145.665
120	Shanghai Jing'an District	He County	Shanghai Jing'an District - He County	137	176	145.677
121	Shanghai Jing'an District	Fenghua District	Shanghai Jing'an District - Fenghua District	137	53	146.216
122	Shanghai Jing'an District	Tinghu District	Shanghai Jing'an District - Tinghu District	137	264	147.159
123	Shanghai Jing'an District	Tianchang City	Shanghai Jing'an District - Tianchang City	137	235	147.507
124	Shanghai Jing'an District	Xinchang County	Shanghai Jing'an District - Xinchang County	137	48	147.936
125	Shanghai Jing'an District	Dafeng District	Shanghai Jing'an District - Dafeng District	137	257	148.163
126	Shanghai Jing'an District	Yandu District	Shanghai Jing'an District - Yandu District	137	263	148.753
127	Shanghai Jing'an District	Lanxi City	Shanghai Jing'an District - Lanxi City	137	42	151.448
128	Shanghai Jing'an District	Yaohai District	Shanghai Jing'an District - Yaohai District	137	183	152.587
129	Shanghai Jing'an District	Jiande City	Shanghai Jing'an District - Jiande City	137	47	154.39
130	Shanghai Jing'an District	Gaochun District	Shanghai Jing'an District - Gaochun District	137	144	154.396
131	Shanghai Jing'an District	Luyang District	Shanghai Jing'an District - Luyang District	137	186	154.642
132	Shanghai Jing'an District	Baohe District	Shanghai Jing'an District - Baohe District	137	179	155.022
133	Shanghai Jing'an District	Lai'an County	Shanghai Jing'an District - Lai'an County	137	221	155.233
134	Shanghai Jing'an District	Shushan District	Shanghai Jing'an District - Shushan District	137	182	155.608
135	Shanghai Jing'an District	Longyou County	Shanghai Jing'an District - Longyou County	137	35	156.071
136	Shanghai Jing'an District	Jiujiang District	Shanghai Jing'an District - Jiujiang District	137	148	156.708
137	Shanghai Jing'an District	Gaoyou City	Shanghai Jing'an District - Gaoyou City	137	239	157.924
138	Shanghai Jing'an District	Wuyi County	Shanghai Jing'an District - Wuyi County	137	31	158.848
139	Shanghai Jing'an District	Jinghu District	Shanghai Jing'an District - Jinghu District	137	142	159.997
140	Shanghai Jing'an District	Dingyuan County	Shanghai Jing'an District - Dingyuan County	137	225	160.078
141	Shanghai Jing'an District	Huangyan District	Shanghai Jing'an District - Huangyan District	137	25	161.547
142	Shanghai Jing'an District	Feidong County	Shanghai Jing'an District - Feidong County	137	187	162.075
143	Shanghai Jing'an District	Hanshan County	Shanghai Jing'an District - Hanshan County	137	175	162.717
144	Shanghai Jing'an District	Kecheng District	Shanghai Jing'an District - Kecheng District	137	33	162.955
145	Shanghai Jing'an District	Longzihu District	Shanghai Jing'an District - Longzihu District	137	246	163.468
146	Shanghai Jing'an District	Langxi County	Shanghai Jing'an District - Langxi County	137	128	164.634
147	Shanghai Jing'an District	Bengshan District	Shanghai Jing'an District - Bengshan District	137	247	165.286
148	Shanghai Jing'an District	Yuhui District	Shanghai Jing'an District - Yuhui District	137	245	166.088
149	Shanghai Jing'an District	Chun'an County	Shanghai Jing'an District - Chun'an County	137	50	166.405
150	Shanghai Jing'an District	Baoying County	Shanghai Jing'an District - Baoying County	137	258	166.567
151	Shanghai Jing'an District	Tiantai County	Shanghai Jing'an District - Tiantai County	137	41	166.673
152	Shanghai Jing'an District	Xuanzhou District	Shanghai Jing'an District - Xuanzhou District	137	121	166.677
153	Shanghai Jing'an District	Dinghai District	Shanghai Jing'an District - Dinghai District	137	73	167.207
154	Shanghai Jing'an District	Qujiang District	Shanghai Jing'an District - Qujiang District	137	34	167.504
155	Shanghai Jing'an District	Feixi County	Shanghai Jing'an District - Feixi County	137	168	168.053
156	Shanghai Jing'an District	Huaishang District	Shanghai Jing'an District - Huaishang District	137	249	168.586
157	Shanghai Jing'an District	Xinghua City	Shanghai Jing'an District - Xinghua City	137	248	168.695
158	Shanghai Jing'an District	Fengyang County	Shanghai Jing'an District - Fengyang County	137	240	168.824
159	Shanghai Jing'an District	Yongkang City	Shanghai Jing'an District - Yongkang City	137	32	169.973
160	Shanghai Jing'an District	Yijiang District	Shanghai Jing'an District - Yijiang District	137	132	170.491
161	Shanghai Jing'an District	Jiaojiang District	Shanghai Jing'an District - Jiaojiang District	137	26	170.904
162	Shanghai Jing'an District	Wuhu County	Shanghai Jing'an District - Wuhu County	137	127	171.001
163	Shanghai Jing'an District	Jianhu County	Shanghai Jing'an District - Jianhu County	137	267	171.097
164	Shanghai Jing'an District	Luqiao District	Shanghai Jing'an District - Luqiao District	137	23	171.427
165	Shanghai Jing'an District	Pan'an County	Shanghai Jing'an District - Pan'an County	137	36	172.238
166	Shanghai Jing'an District	Xiangshan County	Shanghai Jing'an District - Xiangshan County	137	49	172.833
167	Shanghai Jing'an District	Jiangshan City	Shanghai Jing'an District - Jiangshan City	137	27	173.238
168	Shanghai Jing'an District	Ninghai County	Shanghai Jing'an District - Ninghai County	137	45	173.619
169	Shanghai Jing'an District	Jinyun County	Shanghai Jing'an District - Jinyun County	137	24	174.616
170	Shanghai Jing'an District	Shengsi County	Shanghai Jing'an District - Shengsi County	137	111	176.272
171	Shanghai Jing'an District	Ningguo City	Shanghai Jing'an District - Ningguo City	137	100	176.276
172	Shanghai Jing'an District	Jixi County	Shanghai Jing'an District - Jixi County	137	68	176.597
173	Shanghai Jing'an District	Chaohu City	Shanghai Jing'an District - Chaohu City	137	163	176.726
174	Shanghai Jing'an District	Huaiyuan County	Shanghai Jing'an District - Huaiyuan County	137	250	178.552
175	Shanghai Jing'an District	Linhai City	Shanghai Jing'an District - Linhai City	137	30	179.228
176	Shanghai Jing'an District	Yunlong District	Shanghai Jing'an District - Yunlong District	137	293	180.82
177	Shanghai Jing'an District	Fanchang District	Shanghai Jing'an District - Fanchang District	137	126	182
178	Shanghai Jing'an District	Zhejiang Putuo District	Shanghai Jing'an District - Zhejiang Putuo District	137	67	182.03
179	Shanghai Jing'an District	Huai'an District	Shanghai Jing'an District - Huai'an District	137	269	182.436
180	Shanghai Jing'an District	Mingguang City	Shanghai Jing'an District - Mingguang City	137	238	184.356
181	Shanghai Jing'an District	Daishan County	Shanghai Jing'an District - Daishan County	137	89	184.592
182	Shanghai Jing'an District	Quanshan District	Shanghai Jing'an District - Quanshan District	137	292	185.198
183	Shanghai Jing'an District	Xuzhou Gulou District	Shanghai Jing'an District - Xuzhou Gulou District	137	294	185.86
184	Shanghai Jing'an District	Funing County	Shanghai Jing'an District - Funing County	137	275	186.261
185	Shanghai Jing'an District	Xuyi County	Shanghai Jing'an District - Xuyi County	137	251	186.266
186	Shanghai Jing'an District	Jinhu County	Shanghai Jing'an District - Jinhu County	137	252	186.594
187	Shanghai Jing'an District	Sheyang County	Shanghai Jing'an District - Sheyang County	137	277	186.861
188	Shanghai Jing'an District	Qingjiangpu District	Shanghai Jing'an District - Qingjiangpu District	137	271	186.868
189	Shanghai Jing'an District	Changshan County	Shanghai Jing'an District - Changshan County	137	29	186.996
190	Shanghai Jing'an District	Liandu District	Shanghai Jing'an District - Liandu District	137	21	187.566
191	Shanghai Jing'an District	Huaiyin District	Shanghai Jing'an District - Huaiyin District	137	273	188.342
192	Shanghai Jing'an District	Suichang County	Shanghai Jing'an District - Suichang County	137	22	189.53
193	Shanghai Jing'an District	Wenling City	Shanghai Jing'an District - Wenling City	137	19	190.101
194	Shanghai Jing'an District	Nanling County	Shanghai Jing'an District - Nanling County	137	118	190.334
195	Shanghai Jing'an District	Huizhou District	Shanghai Jing'an District - Huizhou District	137	57	190.481
196	Shanghai Jing'an District	Wuwei City	Shanghai Jing'an District - Wuwei City	137	138	191.024
197	Shanghai Jing'an District	Tongguan District	Shanghai Jing'an District - Tongguan District	137	119	191.083
198	Shanghai Jing'an District	Tongshan District	Shanghai Jing'an District - Tongshan District	137	289	191.288
199	Shanghai Jing'an District	Suburban District	Shanghai Jing'an District - Suburban District	137	117	191.895
200	Shanghai Jing'an District	Sanmen County	Shanghai Jing'an District - Sanmen County	137	40	192.272
201	Shanghai Jing'an District	Shucheng County	Shanghai Jing'an District - Shucheng County	137	155	193.551
202	Shanghai Jing'an District	Yi'an District	Shanghai Jing'an District - Yi'an District	137	120	193.962
203	Shanghai Jing'an District	Jiawang District	Shanghai Jing'an District - Jiawang District	137	299	194.309
204	Shanghai Jing'an District	She County	Shanghai Jing'an District - She County	137	59	194.554
205	Shanghai Jing'an District	Xiuning County	Shanghai Jing'an District - Xiuning County	137	55	194.846
206	Shanghai Jing'an District	Lianshui County	Shanghai Jing'an District - Lianshui County	137	276	195.91
207	Shanghai Jing'an District	Binhai County	Shanghai Jing'an District - Binhai County	137	286	197.241
208	Shanghai Jing'an District	Tunxi District	Shanghai Jing'an District - Tunxi District	137	52	197.563
209	Shanghai Jing'an District	Kaihua County	Shanghai Jing'an District - Kaihua County	137	39	198.031
210	Shanghai Jing'an District	Guzhen County	Shanghai Jing'an District - Guzhen County	137	262	198.542
211	Shanghai Jing'an District	Siyang County	Shanghai Jing'an District - Siyang County	137	274	199.071
212	Shanghai Jing'an District	Yongqiao District	Shanghai Jing'an District - Yongqiao District	137	272	199.107
213	Shanghai Jing'an District	Guannan County	Shanghai Jing'an District - Guannan County	137	287	199.422
214	Shanghai Jing'an District	Hongze District	Shanghai Jing'an District - Hongze District	137	261	199.54
215	Shanghai Jing'an District	Datong District	Shanghai Jing'an District - Datong District	137	231	200.125
216	Shanghai Jing'an District	Lujiang County	Shanghai Jing'an District - Lujiang County	137	133	200.939
217	Shanghai Jing'an District	Xianju County	Shanghai Jing'an District - Xianju County	137	28	201.217
218	Shanghai Jing'an District	Wuhe County	Shanghai Jing'an District - Wuhe County	137	254	201.775
219	Shanghai Jing'an District	Yu'an District	Shanghai Jing'an District - Yu'an District	137	174	202.373
220	Shanghai Jing'an District	Tianjia'an District	Shanghai Jing'an District - Tianjia'an District	137	233	202.629
221	Shanghai Jing'an District	Lingbi County	Shanghai Jing'an District - Lingbi County	137	270	202.633
222	Shanghai Jing'an District	Xiao County	Shanghai Jing'an District - Xiao County	137	290	202.941
223	Shanghai Jing'an District	Jing County	Shanghai Jing'an District - Jing County	137	104	203.379
224	Shanghai Jing'an District	Jingde County	Shanghai Jing'an District - Jingde County	137	83	203.392
225	Shanghai Jing'an District	Jin'an District	Shanghai Jing'an District - Jin'an District	137	178	204.427
226	Shanghai Jing'an District	Yueqing City	Shanghai Jing'an District - Yueqing City	137	15	206.509
227	Shanghai Jing'an District	Changfeng County	Shanghai Jing'an District - Changfeng County	137	223	206.576
228	Shanghai Jing'an District	Songyang County	Shanghai Jing'an District - Songyang County	137	20	206.811
229	Shanghai Jing'an District	Xiejiaji District	Shanghai Jing'an District - Xiejiaji District	137	229	207.068
230	Shanghai Jing'an District	Shou County	Shanghai Jing'an District - Shou County	137	227	207.489
231	Shanghai Jing'an District	Guanyun County	Shanghai Jing'an District - Guanyun County	137	295	207.751
232	Shanghai Jing'an District	Ouhai District	Shanghai Jing'an District - Ouhai District	137	11	209.007
233	Shanghai Jing'an District	Bagongshan District	Shanghai Jing'an District - Bagongshan District	137	230	209.166
234	Shanghai Jing'an District	Yuhuan City	Shanghai Jing'an District - Yuhuan City	137	18	209.339
235	Shanghai Jing'an District	Qingtian County	Shanghai Jing'an District - Qingtian County	137	16	209.936
236	Shanghai Jing'an District	Lucheng District	Shanghai Jing'an District - Lucheng District	137	12	210.212
237	Shanghai Jing'an District	Guichi District	Shanghai Jing'an District - Guichi District	137	101	210.349
238	Shanghai Jing'an District	Xiangshui County	Shanghai Jing'an District - Xiangshui County	137	291	210.373
239	Shanghai Jing'an District	Panji District	Shanghai Jing'an District - Panji District	137	237	213.297
240	Shanghai Jing'an District	Suyu District	Shanghai Jing'an District - Suyu District	137	282	213.956
241	Shanghai Jing'an District	Sucheng District	Shanghai Jing'an District - Sucheng District	137	284	214.506
242	Shanghai Jing'an District	Fengtai County	Shanghai Jing'an District - Fengtai County	137	236	216.702
243	Shanghai Jing'an District	Qingyang County	Shanghai Jing'an District - Qingyang County	137	99	217.968
244	Shanghai Jing'an District	Shuyang County	Shanghai Jing'an District - Shuyang County	137	288	218.025
245	Shanghai Jing'an District	Rui'an City	Shanghai Jing'an District - Rui'an City	137	7	220.212
246	Shanghai Jing'an District	Yingjiang District	Shanghai Jing'an District - Yingjiang District	137	92	220.584
247	Shanghai Jing'an District	Yunhe County	Shanghai Jing'an District - Yunhe County	137	14	221.267
248	Shanghai Jing'an District	Daguan District	Shanghai Jing'an District - Daguan District	137	93	221.957
249	Shanghai Jing'an District	Longwan District	Shanghai Jing'an District - Longwan District	137	9	222.012
250	Shanghai Jing'an District	Haizhou District	Shanghai Jing'an District - Haizhou District	137	301	222.016
251	Shanghai Jing'an District	Yi County	Shanghai Jing'an District - Yi County	137	61	222.13
252	Shanghai Jing'an District	Lieshan District	Shanghai Jing'an District - Lieshan District	137	279	222.521
253	Shanghai Jing'an District	Pizhou City	Shanghai Jing'an District - Pizhou City	137	296	222.812
254	Shanghai Jing'an District	Si County	Shanghai Jing'an District - Si County	137	266	223.018
255	Shanghai Jing'an District	Tongcheng City	Shanghai Jing'an District - Tongcheng City	137	124	223.271
256	Shanghai Jing'an District	Suining County	Shanghai Jing'an District - Suining County	137	281	223.903
257	Shanghai Jing'an District	Sihong County	Shanghai Jing'an District - Sihong County	137	265	224.223
258	Shanghai Jing'an District	Yongjia County	Shanghai Jing'an District - Yongjia County	137	17	224.473
259	Shanghai Jing'an District	Yingshang County	Shanghai Jing'an District - Yingshang County	137	232	224.523
260	Shanghai Jing'an District	Duji District	Shanghai Jing'an District - Duji District	137	285	224.814
261	Shanghai Jing'an District	Pei County	Shanghai Jing'an District - Pei County	137	303	225.361
262	Shanghai Jing'an District	Xiangshan District	Shanghai Jing'an District - Xiangshan District	137	283	225.381
263	Shanghai Jing'an District	Mengcheng County	Shanghai Jing'an District - Mengcheng County	137	259	226.08
264	Shanghai Jing'an District	Pingyang County	Shanghai Jing'an District - Pingyang County	137	5	226.118
265	Shanghai Jing'an District	Yixiu District	Shanghai Jing'an District - Yixiu District	137	97	226.394
266	Shanghai Jing'an District	Suixi County	Shanghai Jing'an District - Suixi County	137	280	227.825
267	Shanghai Jing'an District	Cangnan County	Shanghai Jing'an District - Cangnan County	137	1	229.78
268	Shanghai Jing'an District	Jingning She Autonomous County	Shanghai Jing'an District - Jingning She Autonomous County	137	10	229.932
269	Shanghai Jing'an District	Huangshan District	Shanghai Jing'an District - Huangshan District	137	86	230.258
270	Shanghai Jing'an District	Jinzhai County	Shanghai Jing'an District - Jinzhai County	137	172	231.88
271	Shanghai Jing'an District	Feng County	Shanghai Jing'an District - Feng County	137	302	232.368
272	Shanghai Jing'an District	Huoshan County	Shanghai Jing'an District - Huoshan County	137	150	232.667
273	Shanghai Jing'an District	Qimen County	Shanghai Jing'an District - Qimen County	137	58	232.831
274	Shanghai Jing'an District	Yingzhou District	Shanghai Jing'an District - Yingzhou District	137	241	234.249
275	Shanghai Jing'an District	Zongyang County	Shanghai Jing'an District - Zongyang County	137	105	235.306
276	Shanghai Jing'an District	Longgang City	Shanghai Jing'an District - Longgang City	137	3	235.69
277	Shanghai Jing'an District	Yingquan District	Shanghai Jing'an District - Yingquan District	137	244	236.431
278	Shanghai Jing'an District	Lianyun District	Shanghai Jing'an District - Lianyun District	137	304	238.226
279	Shanghai Jing'an District	Huaining County	Shanghai Jing'an District - Huaining County	137	106	238.488
280	Shanghai Jing'an District	Yeji District	Shanghai Jing'an District - Yeji District	137	185	238.771
281	Shanghai Jing'an District	Yingdong District	Shanghai Jing'an District - Yingdong District	137	243	239.668
282	Shanghai Jing'an District	Xinyi City	Shanghai Jing'an District - Xinyi City	137	297	239.921
283	Shanghai Jing'an District	Lixin County	Shanghai Jing'an District - Lixin County	137	255	240.778
284	Shanghai Jing'an District	Shitai County	Shanghai Jing'an District - Shitai County	137	77	242.63
285	Shanghai Jing'an District	Ganyu District	Shanghai Jing'an District - Ganyu District	137	305	243.087
286	Shanghai Jing'an District	Dongtou District	Shanghai Jing'an District - Dongtou District	137	8	244.453
287	Shanghai Jing'an District	Dangshan County	Shanghai Jing'an District - Dangshan County	137	298	244.825
288	Shanghai Jing'an District	Wencheng County	Shanghai Jing'an District - Wencheng County	137	6	245.054
289	Shanghai Jing'an District	Donghai County	Shanghai Jing'an District - Donghai County	137	300	247.589
290	Shanghai Jing'an District	Qianshan City	Shanghai Jing'an District - Qianshan City	137	98	250.879
291	Shanghai Jing'an District	Longquan City	Shanghai Jing'an District - Longquan City	137	13	253.58
292	Shanghai Jing'an District	Funan County	Shanghai Jing'an District - Funan County	137	234	254.762
293	Shanghai Jing'an District	Dongzhi County	Shanghai Jing'an District - Dongzhi County	137	71	255.647
294	Shanghai Jing'an District	Guoyang County	Shanghai Jing'an District - Guoyang County	137	268	255.861
295	Shanghai Jing'an District	Taihe County	Shanghai Jing'an District - Taihe County	137	256	257.077
296	Shanghai Jing'an District	Linquan County	Shanghai Jing'an District - Linquan County	137	253	257.571
297	Shanghai Jing'an District	Taihu County	Shanghai Jing'an District - Taihu County	137	90	260.135
298	Shanghai Jing'an District	Huoqiu County	Shanghai Jing'an District - Huoqiu County	137	216	262.567
299	Shanghai Jing'an District	Jieshou City	Shanghai Jing'an District - Jieshou City	137	260	266.171
300	Shanghai Jing'an District	Qiaocheng District	Shanghai Jing'an District - Qiaocheng District	137	278	269.847
301	Shanghai Jing'an District	Susong County	Shanghai Jing'an District - Susong County	137	76	271.114
302	Shanghai Jing'an District	Wangjiang County	Shanghai Jing'an District - Wangjiang County	137	74	271.223
303	Shanghai Jing'an District	Yuexi County	Shanghai Jing'an District - Yuexi County	137	112	272.306
304	Shanghai Jing'an District	Taishun County	Shanghai Jing'an District - Taishun County	137	2	277.841
305	Shanghai Jing'an District	Qingyuan County	Shanghai Jing'an District - Qingyuan County	137	4	299.601

## Sheet: Nanjing in 2022
FID	Origin city name	Destination city name	City pair name	OriginID	DestinationID	time distance/min
1	Nanjing Gulou District	Nanjing Gulou District	Nanjing Gulou District - Nanjing Gulou District	202	202	0
2	Nanjing Gulou District	Xuanwu District	Nanjing Gulou District - Xuanwu District	202	199	4.22419
3	Nanjing Gulou District	Qinhuai District	Nanjing Gulou District - Qinhuai District	202	197	7.90378
4	Nanjing Gulou District	Yuhuatai District	Nanjing Gulou District - Yuhuatai District	202	194	8.56131
5	Nanjing Gulou District	Jianye District	Nanjing Gulou District - Jianye District	202	195	9.09983
6	Nanjing Gulou District	Qixia District	Nanjing Gulou District - Qixia District	202	204	12.5429
7	Nanjing Gulou District	Jiangning District	Nanjing Gulou District - Jiangning District	202	193	15.1138
8	Nanjing Gulou District	Pukou District	Nanjing Gulou District - Pukou District	202	201	16.7973
9	Nanjing Gulou District	Luhe District	Nanjing Gulou District - Luhe District	202	214	26.732
10	Nanjing Gulou District	Huashan District	Nanjing Gulou District - Huashan District	202	169	36.7494
11	Nanjing Gulou District	Jurong City	Nanjing Gulou District - Jurong City	202	192	37.0943
12	Nanjing Gulou District	Nanqiao District	Nanjing Gulou District - Nanqiao District	202	207	37.5847
13	Nanjing Gulou District	Yushan District	Nanjing Gulou District - Yushan District	202	166	39.0473
14	Nanjing Gulou District	Lishui District	Nanjing Gulou District - Lishui District	202	165	39.0526
15	Nanjing Gulou District	Yizheng City	Nanjing Gulou District - Yizheng City	202	212	42.7978
16	Nanjing Gulou District	Quanjiao County	Nanjing Gulou District - Quanjiao County	202	203	43.6886
17	Nanjing Gulou District	Dangtu County	Nanjing Gulou District - Dangtu County	202	161	47.3276
18	Nanjing Gulou District	Langya District	Nanjing Gulou District - Langya District	202	213	47.9053
19	Nanjing Gulou District	Lai'an County	Nanjing Gulou District - Lai'an County	202	221	48.5715
20	Nanjing Gulou District	Bowang District	Nanjing Gulou District - Bowang District	202	159	50.247
21	Nanjing Gulou District	Dantu District	Nanjing Gulou District - Dantu District	202	206	51.2346
22	Nanjing Gulou District	He County	Nanjing Gulou District - He County	202	176	51.6411
23	Nanjing Gulou District	Runzhou District	Nanjing Gulou District - Runzhou District	202	209	52.1032
24	Nanjing Gulou District	Danyang City	Nanjing Gulou District - Danyang City	202	196	55.8922
25	Nanjing Gulou District	Jingkou District	Nanjing Gulou District - Jingkou District	202	210	57.8867
26	Nanjing Gulou District	Hanjiang District	Nanjing Gulou District - Hanjiang District	202	217	58.7708
27	Nanjing Gulou District	Tianchang City	Nanjing Gulou District - Tianchang City	202	235	60.6099
28	Nanjing Gulou District	Guangling District	Nanjing Gulou District - Guangling District	202	219	62.108
29	Nanjing Gulou District	Jiujiang District	Nanjing Gulou District - Jiujiang District	202	148	64.2555
30	Nanjing Gulou District	Gaochun District	Nanjing Gulou District - Gaochun District	202	144	64.6672
31	Nanjing Gulou District	Jinghu District	Nanjing Gulou District - Jinghu District	202	142	67.5449
32	Nanjing Gulou District	Hanshan County	Nanjing Gulou District - Hanshan County	202	175	68.6811
33	Nanjing Gulou District	Liyang City	Nanjing Gulou District - Liyang City	202	152	70.0199
34	Nanjing Gulou District	Jintan District	Nanjing Gulou District - Jintan District	202	177	70.4359
35	Nanjing Gulou District	Jiangdu District	Nanjing Gulou District - Jiangdu District	202	222	73.1079
36	Nanjing Gulou District	Tianning District	Nanjing Gulou District - Tianning District	202	180	74.8494
37	Nanjing Gulou District	Yangzhong City	Nanjing Gulou District - Yangzhong City	202	211	75.852
38	Nanjing Gulou District	Xinbei District	Nanjing Gulou District - Xinbei District	202	184	75.8676
39	Nanjing Gulou District	Mingguang City	Nanjing Gulou District - Mingguang City	202	238	77.6921
40	Nanjing Gulou District	Yijiang District	Nanjing Gulou District - Yijiang District	202	132	78.0389
41	Nanjing Gulou District	Wuhu County	Nanjing Gulou District - Wuhu County	202	127	78.548
42	Nanjing Gulou District	Zhonglou District	Nanjing Gulou District - Zhonglou District	202	181	80.1901
43	Nanjing Gulou District	Yixing City	Nanjing Gulou District - Yixing City	202	147	81.1278
44	Nanjing Gulou District	Xuyi County	Nanjing Gulou District - Xuyi County	202	251	81.3211
45	Nanjing Gulou District	Wujin District	Nanjing Gulou District - Wujin District	202	173	83.3413
46	Nanjing Gulou District	Chaohu City	Nanjing Gulou District - Chaohu City	202	163	84.273
47	Nanjing Gulou District	Liangxi District	Nanjing Gulou District - Liangxi District	202	162	85.6021
48	Nanjing Gulou District	Langxi County	Nanjing Gulou District - Langxi County	202	128	85.9562
49	Nanjing Gulou District	Dingyuan County	Nanjing Gulou District - Dingyuan County	202	225	86.2295
50	Nanjing Gulou District	Gaogang District	Nanjing Gulou District - Gaogang District	202	215	87.1971
51	Nanjing Gulou District	Feidong County	Nanjing Gulou District - Feidong County	202	187	88.5339
52	Nanjing Gulou District	Jinhu County	Nanjing Gulou District - Jinhu County	202	252	88.9896
53	Nanjing Gulou District	Xishan District	Nanjing Gulou District - Xishan District	202	164	89.3064
54	Nanjing Gulou District	Fanchang District	Nanjing Gulou District - Fanchang District	202	126	89.547
55	Nanjing Gulou District	Longzihu District	Nanjing Gulou District - Longzihu District	202	246	89.6986
56	Nanjing Gulou District	Bengshan District	Nanjing Gulou District - Bengshan District	202	247	91.5164
57	Nanjing Gulou District	Binhu District	Nanjing Gulou District - Binhu District	202	160	91.6071
58	Nanjing Gulou District	Yuhui District	Nanjing Gulou District - Yuhui District	202	245	92.3184
59	Nanjing Gulou District	Gaoyou City	Nanjing Gulou District - Gaoyou City	202	239	92.9913
60	Nanjing Gulou District	Baohe District	Nanjing Gulou District - Baohe District	202	179	93.1738
61	Nanjing Gulou District	Xiangcheng District	Nanjing Gulou District - Xiangcheng District	202	151	93.3107
62	Nanjing Gulou District	Huishan District	Nanjing Gulou District - Huishan District	202	171	94.0902
63	Nanjing Gulou District	Hongze District	Nanjing Gulou District - Hongze District	202	261	94.6158
64	Nanjing Gulou District	Xinwu District	Nanjing Gulou District - Xinwu District	202	158	94.6893
65	Nanjing Gulou District	Huaishang District	Nanjing Gulou District - Huaishang District	202	249	94.8166
66	Nanjing Gulou District	Fengyang County	Nanjing Gulou District - Fengyang County	202	240	95.0547
67	Nanjing Gulou District	Taixing City	Nanjing Gulou District - Taixing City	202	208	95.3778
68	Nanjing Gulou District	Xuanzhou District	Nanjing Gulou District - Xuanzhou District	202	121	95.9088
69	Nanjing Gulou District	Yaohai District	Nanjing Gulou District - Yaohai District	202	183	96.8174
70	Nanjing Gulou District	Gusu District	Nanjing Gulou District - Gusu District	202	149	96.8405
71	Nanjing Gulou District	Hailing District	Nanjing Gulou District - Hailing District	202	224	97.4684
72	Nanjing Gulou District	Nanling County	Nanjing Gulou District - Nanling County	202	118	97.881
73	Nanjing Gulou District	Jiangyin City	Nanjing Gulou District - Jiangyin City	202	191	97.9598
74	Nanjing Gulou District	Shushan District	Nanjing Gulou District - Shushan District	202	182	98.5618
75	Nanjing Gulou District	Wuwei City	Nanjing Gulou District - Wuwei City	202	138	98.5715
76	Nanjing Gulou District	Luyang District	Nanjing Gulou District - Luyang District	202	186	98.8727
77	Nanjing Gulou District	Changxing County	Nanjing Gulou District - Changxing County	202	123	99.0326
78	Nanjing Gulou District	Wuzhong District	Nanjing Gulou District - Wuzhong District	202	140	102.843
79	Nanjing Gulou District	Huqiu District	Nanjing Gulou District - Huqiu District	202	146	103.365
80	Nanjing Gulou District	Tongguan District	Nanjing Gulou District - Tongguan District	202	119	104.314
81	Nanjing Gulou District	Huaiyuan County	Nanjing Gulou District - Huaiyuan County	202	250	104.782
82	Nanjing Gulou District	Suburban District	Nanjing Gulou District - Suburban District	202	117	105.125
83	Nanjing Gulou District	Jiangyan District	Nanjing Gulou District - Jiangyan District	202	226	105.135
84	Nanjing Gulou District	Jingjiang City	Nanjing Gulou District - Jingjiang City	202	198	105.496
85	Nanjing Gulou District	Wuhe County	Nanjing Gulou District - Wuhe County	202	254	106.059
86	Nanjing Gulou District	Feixi County	Nanjing Gulou District - Feixi County	202	168	106.205
87	Nanjing Gulou District	Wuxing District	Nanjing Gulou District - Wuxing District	202	114	106.665
88	Nanjing Gulou District	Yi'an District	Nanjing Gulou District - Yi'an District	202	120	107.193
89	Nanjing Gulou District	Xiacheng District	Nanjing Gulou District - Xiacheng District	202	87	107.599
90	Nanjing Gulou District	Changshu City	Nanjing Gulou District - Changshu City	202	170	107.961
91	Nanjing Gulou District	Kunshan City	Nanjing Gulou District - Kunshan City	202	154	108.397
92	Nanjing Gulou District	Jianggan District	Nanjing Gulou District - Jianggan District	202	84	108.712
93	Nanjing Gulou District	Deqing County	Nanjing Gulou District - Deqing County	202	95	109.399
94	Nanjing Gulou District	Zhangjiagang City	Nanjing Gulou District - Zhangjiagang City	202	189	109.949
95	Nanjing Gulou District	Jing'an District	Nanjing Gulou District - Jing'an District	202	137	110.17
96	Nanjing Gulou District	Changning District	Nanjing Gulou District - Changning District	202	135	110.27
97	Nanjing Gulou District	Huangpu District	Nanjing Gulou District - Huangpu District	202	139	110.811
98	Nanjing Gulou District	Ningguo City	Nanjing Gulou District - Ningguo City	202	100	111.575
99	Nanjing Gulou District	Shangcheng District	Nanjing Gulou District - Shangcheng District	202	82	111.598
100	Nanjing Gulou District	Hongkou District	Nanjing Gulou District - Hongkou District	202	145	111.789
101	Nanjing Gulou District	Shanghai Putuo District	Nanjing Gulou District - Shanghai Putuo District	202	141	111.957
102	Nanjing Gulou District	Minhang District	Nanjing Gulou District - Minhang District	202	129	112.686
103	Nanjing Gulou District	Wujiang District	Nanjing Gulou District - Wujiang District	202	130	112.7
104	Nanjing Gulou District	Xihu District	Nanjing Gulou District - Xihu District	202	85	112.845
105	Nanjing Gulou District	Gongshu District	Nanjing Gulou District - Gongshu District	202	88	113.002
106	Nanjing Gulou District	Xuhui District	Nanjing Gulou District - Xuhui District	202	134	113.191
107	Nanjing Gulou District	Qingjiangpu District	Nanjing Gulou District - Qingjiangpu District	202	271	113.631
108	Nanjing Gulou District	Yangpu District	Nanjing Gulou District - Yangpu District	202	143	113.758
109	Nanjing Gulou District	Binjiang District	Nanjing Gulou District - Binjiang District	202	80	114.189
110	Nanjing Gulou District	Guangde City	Nanjing Gulou District - Guangde City	202	116	117.088
111	Nanjing Gulou District	Xiaoshan District	Nanjing Gulou District - Xiaoshan District	202	78	117.106
112	Nanjing Gulou District	Jing County	Nanjing Gulou District - Jing County	202	104	117.335
113	Nanjing Gulou District	Pudong New Area	Nanjing Gulou District - Pudong New Area	202	136	117.661
114	Nanjing Gulou District	Shucheng County	Nanjing Gulou District - Shucheng County	202	155	117.844
115	Nanjing Gulou District	Yunlong District	Nanjing Gulou District - Yunlong District	202	293	117.972
116	Nanjing Gulou District	Sihong County	Nanjing Gulou District - Sihong County	202	265	119.278
117	Nanjing Gulou District	Yuhang District	Nanjing Gulou District - Yuhang District	202	91	120.05
118	Nanjing Gulou District	Qingpu District	Nanjing Gulou District - Qingpu District	202	131	120.324
119	Nanjing Gulou District	Changfeng County	Nanjing Gulou District - Changfeng County	202	223	120.604
120	Nanjing Gulou District	Songjiang District	Nanjing Gulou District - Songjiang District	202	125	121.745
121	Nanjing Gulou District	Huaiyin District	Nanjing Gulou District - Huaiyin District	202	273	121.909
122	Nanjing Gulou District	Baoshan District	Nanjing Gulou District - Baoshan District	202	156	121.991
123	Nanjing Gulou District	Jiading District	Nanjing Gulou District - Jiading District	202	153	122.187
124	Nanjing Gulou District	Quanshan District	Nanjing Gulou District - Quanshan District	202	292	122.35
125	Nanjing Gulou District	Nanxun District	Nanjing Gulou District - Nanxun District	202	115	122.778
126	Nanjing Gulou District	Huai'an District	Nanjing Gulou District - Huai'an District	202	269	122.856
127	Nanjing Gulou District	Xuzhou Gulou District	Nanjing Gulou District - Xuzhou Gulou District	202	294	123.012
128	Nanjing Gulou District	Taicang City	Nanjing Gulou District - Taicang City	202	157	123.172
129	Nanjing Gulou District	Yu'an District	Nanjing Gulou District - Yu'an District	202	174	123.525
130	Nanjing Gulou District	Yongqiao District	Nanjing Gulou District - Yongqiao District	202	272	124.259
131	Nanjing Gulou District	Baoying County	Nanjing Gulou District - Baoying County	202	258	124.3
132	Nanjing Gulou District	Guichi District	Nanjing Gulou District - Guichi District	202	101	124.579
133	Nanjing Gulou District	Guzhen County	Nanjing Gulou District - Guzhen County	202	262	124.772
134	Nanjing Gulou District	Xinghua City	Nanjing Gulou District - Xinghua City	202	248	124.843
135	Nanjing Gulou District	Jin'an District	Nanjing Gulou District - Jin'an District	202	178	125.578
136	Nanjing Gulou District	Datong District	Nanjing Gulou District - Datong District	202	231	126.355
137	Nanjing Gulou District	Lingbi County	Nanjing Gulou District - Lingbi County	202	270	127.785
138	Nanjing Gulou District	Fengxian District	Nanjing Gulou District - Fengxian District	202	122	128.078
139	Nanjing Gulou District	Tongshan District	Nanjing Gulou District - Tongshan District	202	289	128.44
140	Nanjing Gulou District	Tianjia'an District	Nanjing Gulou District - Tianjia'an District	202	233	128.859
141	Nanjing Gulou District	Lujiang County	Nanjing Gulou District - Lujiang County	202	133	130.004
142	Nanjing Gulou District	Hai'an City	Nanjing Gulou District - Hai'an City	202	228	130.688
143	Nanjing Gulou District	Qingyang County	Nanjing Gulou District - Qingyang County	202	99	131.198
144	Nanjing Gulou District	Jiawang District	Nanjing Gulou District - Jiawang District	202	299	131.461
145	Nanjing Gulou District	Anji County	Nanjing Gulou District - Anji County	202	102	131.831
146	Nanjing Gulou District	Keqiao District	Nanjing Gulou District - Keqiao District	202	75	132.018
147	Nanjing Gulou District	Chongchuan District	Nanjing Gulou District - Chongchuan District	202	200	132.258
148	Nanjing Gulou District	Yingjiang District	Nanjing Gulou District - Yingjiang District	202	92	134.814
149	Nanjing Gulou District	Si County	Nanjing Gulou District - Si County	202	266	134.979
150	Nanjing Gulou District	Fuyang District	Nanjing Gulou District - Fuyang District	202	69	136.123
151	Nanjing Gulou District	Daguan District	Nanjing Gulou District - Daguan District	202	93	136.187
152	Nanjing Gulou District	Xiejiaji District	Nanjing Gulou District - Xiejiaji District	202	229	136.298
153	Nanjing Gulou District	Rugao City	Nanjing Gulou District - Rugao City	202	220	136.665
154	Nanjing Gulou District	Shou County	Nanjing Gulou District - Shou County	202	227	136.719
155	Nanjing Gulou District	Tongxiang City	Nanjing Gulou District - Tongxiang City	202	103	136.799
156	Nanjing Gulou District	Siyang County	Nanjing Gulou District - Siyang County	202	274	137.527
157	Nanjing Gulou District	Bagongshan District	Nanjing Gulou District - Bagongshan District	202	230	138.396
158	Nanjing Gulou District	Xiuzhou District	Nanjing Gulou District - Xiuzhou District	202	110	139.005
159	Nanjing Gulou District	Yuecheng District	Nanjing Gulou District - Yuecheng District	202	66	139.217
160	Nanjing Gulou District	Panji District	Nanjing Gulou District - Panji District	202	237	139.527
161	Nanjing Gulou District	Jinshan District	Nanjing Gulou District - Jinshan District	202	109	140.002
162	Nanjing Gulou District	Xiao County	Nanjing Gulou District - Xiao County	202	290	140.093
163	Nanjing Gulou District	Yixiu District	Nanjing Gulou District - Yixiu District	202	97	140.624
164	Nanjing Gulou District	Lin'an District	Nanjing Gulou District - Lin'an District	202	81	141.003
165	Nanjing Gulou District	Lianshui County	Nanjing Gulou District - Lianshui County	202	276	141.895
166	Nanjing Gulou District	Nanhu District	Nanjing Gulou District - Nanhu District	202	108	142.309
167	Nanjing Gulou District	Tongcheng City	Nanjing Gulou District - Tongcheng City	202	124	142.422
168	Nanjing Gulou District	Yingshang County	Nanjing Gulou District - Yingshang County	202	232	142.675
169	Nanjing Gulou District	Shangyu District	Nanjing Gulou District - Shangyu District	202	70	142.98
170	Nanjing Gulou District	Haimen District	Nanjing Gulou District - Haimen District	202	190	143.76
171	Nanjing Gulou District	Dongtai City	Nanjing Gulou District - Dongtai City	202	242	143.783
172	Nanjing Gulou District	Zhuji City	Nanjing Gulou District - Zhuji City	202	54	144.084
173	Nanjing Gulou District	Jinzhai County	Nanjing Gulou District - Jinzhai County	202	172	144.11
174	Nanjing Gulou District	Jiashan County	Nanjing Gulou District - Jiashan County	202	113	145.235
175	Nanjing Gulou District	Haining City	Nanjing Gulou District - Haining City	202	94	145.436
176	Nanjing Gulou District	Fengtai County	Nanjing Gulou District - Fengtai County	202	236	145.932
177	Nanjing Gulou District	Jingde County	Nanjing Gulou District - Jingde County	202	83	147.196
178	Nanjing Gulou District	Lieshan District	Nanjing Gulou District - Lieshan District	202	279	147.673
179	Nanjing Gulou District	Zongyang County	Nanjing Gulou District - Zongyang County	202	105	149.537
180	Nanjing Gulou District	Tongzhou District	Nanjing Gulou District - Tongzhou District	202	205	149.728
181	Nanjing Gulou District	Tonglu County	Nanjing Gulou District - Tonglu County	202	56	150.49
182	Nanjing Gulou District	Xiangshan District	Nanjing Gulou District - Xiangshan District	202	283	152.181
183	Nanjing Gulou District	Mengcheng County	Nanjing Gulou District - Mengcheng County	202	259	152.311
184	Nanjing Gulou District	Suixi County	Nanjing Gulou District - Suixi County	202	280	152.976
185	Nanjing Gulou District	Yingzhou District	Nanjing Gulou District - Yingzhou District	202	241	153.48
186	Nanjing Gulou District	Sucheng District	Nanjing Gulou District - Sucheng District	202	284	153.632
187	Nanjing Gulou District	Huoshan County	Nanjing Gulou District - Huoshan County	202	150	153.818
188	Nanjing Gulou District	Pinghu City	Nanjing Gulou District - Pinghu City	202	107	154.435
189	Nanjing Gulou District	Haishu District	Nanjing Gulou District - Haishu District	202	62	154.968
190	Nanjing Gulou District	Duji District	Nanjing Gulou District - Duji District	202	285	155.13
191	Nanjing Gulou District	Yingquan District	Nanjing Gulou District - Yingquan District	202	244	155.661
192	Nanjing Gulou District	Shengzhou City	Nanjing Gulou District - Shengzhou City	202	51	155.733
193	Nanjing Gulou District	Yiwu City	Nanjing Gulou District - Yiwu City	202	44	155.761
194	Nanjing Gulou District	Suyu District	Nanjing Gulou District - Suyu District	202	282	155.777
195	Nanjing Gulou District	Yuyao City	Nanjing Gulou District - Yuyao City	202	72	155.869
196	Nanjing Gulou District	Yeji District	Nanjing Gulou District - Yeji District	202	185	156.339
197	Nanjing Gulou District	Shitai County	Nanjing Gulou District - Shitai County	202	77	156.86
198	Nanjing Gulou District	Jindong District	Nanjing Gulou District - Jindong District	202	38	156.992
199	Nanjing Gulou District	Jiangbei District	Nanjing Gulou District - Jiangbei District	202	63	157.034
200	Nanjing Gulou District	Yinzhou District	Nanjing Gulou District - Yinzhou District	202	60	158
201	Nanjing Gulou District	Xinchang County	Nanjing Gulou District - Xinchang County	202	48	158.185
202	Nanjing Gulou District	Huaining County	Nanjing Gulou District - Huaining County	202	106	158.556
203	Nanjing Gulou District	Yingdong District	Nanjing Gulou District - Yingdong District	202	243	158.899
204	Nanjing Gulou District	Qianshan City	Nanjing Gulou District - Qianshan City	202	98	159.11
205	Nanjing Gulou District	Cixi City	Nanjing Gulou District - Cixi City	202	79	159.769
206	Nanjing Gulou District	Pizhou City	Nanjing Gulou District - Pizhou City	202	296	159.77
207	Nanjing Gulou District	Yandu District	Nanjing Gulou District - Yandu District	202	263	159.856
208	Nanjing Gulou District	Jianhu County	Nanjing Gulou District - Jianhu County	202	267	160.388
209	Nanjing Gulou District	Haiyan County	Nanjing Gulou District - Haiyan County	202	96	160.789
210	Nanjing Gulou District	Suining County	Nanjing Gulou District - Suining County	202	281	161.055
211	Nanjing Gulou District	Huangshan District	Nanjing Gulou District - Huangshan District	202	86	161.38
212	Nanjing Gulou District	Jixi County	Nanjing Gulou District - Jixi County	202	68	161.794
213	Nanjing Gulou District	Pei County	Nanjing Gulou District - Pei County	202	303	162.512
214	Nanjing Gulou District	Shuyang County	Nanjing Gulou District - Shuyang County	202	288	162.63
215	Nanjing Gulou District	Guannan County	Nanjing Gulou District - Guannan County	202	287	164.271
216	Nanjing Gulou District	Pujiang County	Nanjing Gulou District - Pujiang County	202	46	164.455
217	Nanjing Gulou District	Tinghu District	Nanjing Gulou District - Tinghu District	202	264	164.951
218	Nanjing Gulou District	Rudong County	Nanjing Gulou District - Rudong County	202	218	164.956
219	Nanjing Gulou District	Lixin County	Nanjing Gulou District - Lixin County	202	255	167.009
220	Nanjing Gulou District	Wucheng District	Nanjing Gulou District - Wucheng District	202	37	167.349
221	Nanjing Gulou District	Feng County	Nanjing Gulou District - Feng County	202	302	169.52
222	Nanjing Gulou District	Dongyang City	Nanjing Gulou District - Dongyang City	202	43	169.8
223	Nanjing Gulou District	Dongzhi County	Nanjing Gulou District - Dongzhi County	202	71	169.878
224	Nanjing Gulou District	Qidong City	Nanjing Gulou District - Qidong City	202	188	170.232
225	Nanjing Gulou District	Zhenhai District	Nanjing Gulou District - Zhenhai District	202	65	170.685
226	Nanjing Gulou District	Guanyun County	Nanjing Gulou District - Guanyun County	202	295	171.974
227	Nanjing Gulou District	Dangshan County	Nanjing Gulou District - Dangshan County	202	298	171.976
228	Nanjing Gulou District	Xinyi City	Nanjing Gulou District - Xinyi City	202	297	172.072
229	Nanjing Gulou District	Chongming District	Nanjing Gulou District - Chongming District	202	167	173.991
230	Nanjing Gulou District	Funan County	Nanjing Gulou District - Funan County	202	234	173.993
231	Nanjing Gulou District	Wuyi County	Nanjing Gulou District - Wuyi County	202	31	174.184
232	Nanjing Gulou District	Fenghua District	Nanjing Gulou District - Fenghua District	202	53	175.877
233	Nanjing Gulou District	Taihu County	Nanjing Gulou District - Taihu County	202	90	176.366
234	Nanjing Gulou District	Jiande City	Nanjing Gulou District - Jiande City	202	47	176.542
235	Nanjing Gulou District	Lanxi City	Nanjing Gulou District - Lanxi City	202	42	177.076
236	Nanjing Gulou District	Beilun District	Nanjing Gulou District - Beilun District	202	64	177.1
237	Nanjing Gulou District	Funing County	Nanjing Gulou District - Funing County	202	275	177.239
238	Nanjing Gulou District	Huizhou District	Nanjing Gulou District - Huizhou District	202	57	177.678
239	Nanjing Gulou District	Dafeng District	Nanjing Gulou District - Dafeng District	202	257	177.833
240	Nanjing Gulou District	She County	Nanjing Gulou District - She County	202	59	178.751
241	Nanjing Gulou District	Taihe County	Nanjing Gulou District - Taihe County	202	256	180.642
242	Nanjing Gulou District	Tiantai County	Nanjing Gulou District - Tiantai County	202	41	180.825
243	Nanjing Gulou District	Xiuning County	Nanjing Gulou District - Xiuning County	202	55	182.043
244	Nanjing Gulou District	Guoyang County	Nanjing Gulou District - Guoyang County	202	268	182.091
245	Nanjing Gulou District	Longyou County	Nanjing Gulou District - Longyou County	202	35	182.223
246	Nanjing Gulou District	Linquan County	Nanjing Gulou District - Linquan County	202	253	182.801
247	Nanjing Gulou District	Huoqiu County	Nanjing Gulou District - Huoqiu County	202	216	184.156
248	Nanjing Gulou District	Haizhou District	Nanjing Gulou District - Haizhou District	202	301	184.492
249	Nanjing Gulou District	Chun'an County	Nanjing Gulou District - Chun'an County	202	50	184.556
250	Nanjing Gulou District	Donghai County	Nanjing Gulou District - Donghai County	202	300	184.726
251	Nanjing Gulou District	Tunxi District	Nanjing Gulou District - Tunxi District	202	52	184.76
252	Nanjing Gulou District	Yongkang City	Nanjing Gulou District - Yongkang City	202	32	185.309
253	Nanjing Gulou District	Wangjiang County	Nanjing Gulou District - Wangjiang County	202	74	185.453
254	Nanjing Gulou District	Qiaocheng District	Nanjing Gulou District - Qiaocheng District	202	278	185.999
255	Nanjing Gulou District	Xiangshui County	Nanjing Gulou District - Xiangshui County	202	291	186.24
256	Nanjing Gulou District	Binhai County	Nanjing Gulou District - Binhai County	202	286	187.263
257	Nanjing Gulou District	Yuexi County	Nanjing Gulou District - Yuexi County	202	112	187.48
258	Nanjing Gulou District	Kecheng District	Nanjing Gulou District - Kecheng District	202	33	189.107
259	Nanjing Gulou District	Liandu District	Nanjing Gulou District - Liandu District	202	21	189.717
260	Nanjing Gulou District	Jieshou City	Nanjing Gulou District - Jieshou City	202	260	191.401
261	Nanjing Gulou District	Qujiang District	Nanjing Gulou District - Qujiang District	202	34	193.655
262	Nanjing Gulou District	Ninghai County	Nanjing Gulou District - Ninghai County	202	45	194.395
263	Nanjing Gulou District	Susong County	Nanjing Gulou District - Susong County	202	76	194.771
264	Nanjing Gulou District	Xiangshan County	Nanjing Gulou District - Xiangshan County	202	49	197.884
265	Nanjing Gulou District	Yi County	Nanjing Gulou District - Yi County	202	61	199.354
266	Nanjing Gulou District	Pan'an County	Nanjing Gulou District - Pan'an County	202	36	199.39
267	Nanjing Gulou District	Linhai City	Nanjing Gulou District - Linhai City	202	30	199.795
268	Nanjing Gulou District	Lianyun District	Nanjing Gulou District - Lianyun District	202	304	200.702
269	Nanjing Gulou District	Sheyang County	Nanjing Gulou District - Sheyang County	202	277	201.107
270	Nanjing Gulou District	Jiangshan City	Nanjing Gulou District - Jiangshan City	202	27	201.39
271	Nanjing Gulou District	Jinyun County	Nanjing Gulou District - Jinyun County	202	24	201.767
272	Nanjing Gulou District	Dinghai District	Nanjing Gulou District - Dinghai District	202	73	205.515
273	Nanjing Gulou District	Ganyu District	Nanjing Gulou District - Ganyu District	202	305	206.996
274	Nanjing Gulou District	Huangyan District	Nanjing Gulou District - Huangyan District	202	25	207.698
275	Nanjing Gulou District	Sanmen County	Nanjing Gulou District - Sanmen County	202	40	208.525
276	Nanjing Gulou District	Changshan County	Nanjing Gulou District - Changshan County	202	29	213.147
277	Nanjing Gulou District	Suichang County	Nanjing Gulou District - Suichang County	202	22	215.682
278	Nanjing Gulou District	Jiaojiang District	Nanjing Gulou District - Jiaojiang District	202	26	217.056
279	Nanjing Gulou District	Luqiao District	Nanjing Gulou District - Luqiao District	202	23	217.579
280	Nanjing Gulou District	Qimen County	Nanjing Gulou District - Qimen County	202	58	220.028
281	Nanjing Gulou District	Zhejiang Putuo District	Nanjing Gulou District - Zhejiang Putuo District	202	67	220.341
282	Nanjing Gulou District	Daishan County	Nanjing Gulou District - Daishan County	202	89	222.902
283	Nanjing Gulou District	Yunhe County	Nanjing Gulou District - Yunhe County	202	14	223.419
284	Nanjing Gulou District	Kaihua County	Nanjing Gulou District - Kaihua County	202	39	224.182
285	Nanjing Gulou District	Xianju County	Nanjing Gulou District - Xianju County	202	28	226.367
286	Nanjing Gulou District	Wenling City	Nanjing Gulou District - Wenling City	202	19	227.037
287	Nanjing Gulou District	Ouhai District	Nanjing Gulou District - Ouhai District	202	11	228.159
288	Nanjing Gulou District	Songyang County	Nanjing Gulou District - Songyang County	202	20	228.934
289	Nanjing Gulou District	Lucheng District	Nanjing Gulou District - Lucheng District	202	12	229.364
290	Nanjing Gulou District	Qingtian County	Nanjing Gulou District - Qingtian County	202	16	229.625
291	Nanjing Gulou District	Jingning She Autonomous County	Nanjing Gulou District - Jingning She Autonomous County	202	10	232.084
292	Nanjing Gulou District	Longwan District	Nanjing Gulou District - Longwan District	202	9	241.164
293	Nanjing Gulou District	Rui'an City	Nanjing Gulou District - Rui'an City	202	7	241.861
294	Nanjing Gulou District	Yongjia County	Nanjing Gulou District - Yongjia County	202	17	243.624
295	Nanjing Gulou District	Yueqing City	Nanjing Gulou District - Yueqing City	202	15	248.507
296	Nanjing Gulou District	Pingyang County	Nanjing Gulou District - Pingyang County	202	5	248.723
297	Nanjing Gulou District	Yuhuan City	Nanjing Gulou District - Yuhuan City	202	18	251.011
298	Nanjing Gulou District	Longquan City	Nanjing Gulou District - Longquan City	202	13	255.732
299	Nanjing Gulou District	Longgang City	Nanjing Gulou District - Longgang City	202	3	258.288
300	Nanjing Gulou District	Cangnan County	Nanjing Gulou District - Cangnan County	202	1	260.469
301	Nanjing Gulou District	Wencheng County	Nanjing Gulou District - Wencheng County	202	6	264.206
302	Nanjing Gulou District	Dongtou District	Nanjing Gulou District - Dongtou District	202	8	271.147
303	Nanjing Gulou District	Taishun County	Nanjing Gulou District - Taishun County	202	2	282.519
304	Nanjing Gulou District	Shengsi County	Nanjing Gulou District - Shengsi County	202	111	283.56
305	Nanjing Gulou District	Qingyuan County	Nanjing Gulou District - Qingyuan County	202	4	301.752

## Sheet: Hangzhou in 2022
FID	Origin city name	Destination city name	City pair name	OriginID	DestinationID	time distance/min
1	Hangzhou Xihu District	Xihu District	Hangzhou Xihu District - Xihu District	85	85	0
2	Hangzhou Xihu District	Shangcheng District	Hangzhou Xihu District - Shangcheng District	85	82	5.794
3	Hangzhou Xihu District	Xiacheng District	Hangzhou Xihu District - Xiacheng District	85	87	6.05097
4	Hangzhou Xihu District	Gongshu District	Hangzhou Xihu District - Gongshu District	85	88	6.96987
5	Hangzhou Xihu District	Jianggan District	Hangzhou Xihu District - Jianggan District	85	84	7.08076
6	Hangzhou Xihu District	Binjiang District	Hangzhou Xihu District - Binjiang District	85	80	11.2455
7	Hangzhou Xihu District	Xiaoshan District	Hangzhou Xihu District - Xiaoshan District	85	78	15.8321
8	Hangzhou Xihu District	Yuhang District	Hangzhou Xihu District - Yuhang District	85	91	21.3144
9	Hangzhou Xihu District	Fuyang District	Hangzhou Xihu District - Fuyang District	85	69	27.8462
10	Hangzhou Xihu District	Deqing County	Hangzhou Xihu District - Deqing County	85	95	29.1669
11	Hangzhou Xihu District	Lin'an District	Hangzhou Xihu District - Lin'an District	85	81	31.1422
12	Hangzhou Xihu District	Keqiao District	Hangzhou Xihu District - Keqiao District	85	75	35.0186
13	Hangzhou Xihu District	Yuecheng District	Hangzhou Xihu District - Yuecheng District	85	66	45.4339
14	Hangzhou Xihu District	Tongxiang City	Hangzhou Xihu District - Tongxiang City	85	103	46.66
15	Hangzhou Xihu District	Haining City	Hangzhou Xihu District - Haining City	85	94	47.2235
16	Hangzhou Xihu District	Anji County	Hangzhou Xihu District - Anji County	85	102	47.5189
17	Hangzhou Xihu District	Tonglu County	Hangzhou Xihu District - Tonglu County	85	56	52.7963
18	Hangzhou Xihu District	Zhuji City	Hangzhou Xihu District - Zhuji City	85	54	55.8258
19	Hangzhou Xihu District	Shangyu District	Hangzhou Xihu District - Shangyu District	85	70	56.9392
20	Hangzhou Xihu District	Nanxun District	Hangzhou Xihu District - Nanxun District	85	115	57.0605
21	Hangzhou Xihu District	Wuxing District	Hangzhou Xihu District - Wuxing District	85	114	58.3752
22	Hangzhou Xihu District	Nanhu District	Hangzhou Xihu District - Nanhu District	85	108	59.0607
23	Hangzhou Xihu District	Xiuzhou District	Hangzhou Xihu District - Xiuzhou District	85	110	61.039
24	Hangzhou Xihu District	Haiyan County	Hangzhou Xihu District - Haiyan County	85	96	62.5764
25	Hangzhou Xihu District	Changxing County	Hangzhou Xihu District - Changxing County	85	123	63.434
26	Hangzhou Xihu District	Jiashan County	Hangzhou Xihu District - Jiashan County	85	113	70.2203
27	Hangzhou Xihu District	Yuyao City	Hangzhou Xihu District - Yuyao City	85	72	71.7673
28	Hangzhou Xihu District	Pinghu City	Hangzhou Xihu District - Pinghu City	85	107	71.9196
29	Hangzhou Xihu District	Yixing City	Hangzhou Xihu District - Yixing City	85	147	77.5719
30	Hangzhou Xihu District	Yiwu City	Hangzhou Xihu District - Yiwu City	85	44	79.2052
31	Hangzhou Xihu District	Guangde City	Hangzhou Xihu District - Guangde City	85	116	79.2968
32	Hangzhou Xihu District	Cixi City	Hangzhou Xihu District - Cixi City	85	79	82.2134
33	Hangzhou Xihu District	Shengzhou City	Hangzhou Xihu District - Shengzhou City	85	51	82.7659
34	Hangzhou Xihu District	Liyang City	Hangzhou Xihu District - Liyang City	85	152	83.3428
35	Hangzhou Xihu District	Pujiang County	Hangzhou Xihu District - Pujiang County	85	46	83.4764
36	Hangzhou Xihu District	Songjiang District	Hangzhou Xihu District - Songjiang District	85	125	83.5376
37	Hangzhou Xihu District	Wujiang District	Hangzhou Xihu District - Wujiang District	85	130	84.2471
38	Hangzhou Xihu District	Jiande City	Hangzhou Xihu District - Jiande City	85	47	85.1541
39	Hangzhou Xihu District	Haishu District	Hangzhou Xihu District - Haishu District	85	62	87.4125
40	Hangzhou Xihu District	Jinshan District	Hangzhou Xihu District - Jinshan District	85	109	87.8005
41	Hangzhou Xihu District	Xinchang County	Hangzhou Xihu District - Xinchang County	85	48	88.6291
42	Hangzhou Xihu District	Wucheng District	Hangzhou Xihu District - Wucheng District	85	37	89.0725
43	Hangzhou Xihu District	Jindong District	Hangzhou Xihu District - Jindong District	85	38	89.2303
44	Hangzhou Xihu District	Jiangbei District	Hangzhou Xihu District - Jiangbei District	85	63	89.4777
45	Hangzhou Xihu District	Yinzhou District	Hangzhou Xihu District - Yinzhou District	85	60	90.4441
46	Hangzhou Xihu District	Dongyang City	Hangzhou Xihu District - Dongyang City	85	43	91.5032
47	Hangzhou Xihu District	Xuanzhou District	Hangzhou Xihu District - Xuanzhou District	85	121	91.6544
48	Hangzhou Xihu District	Wuzhong District	Hangzhou Xihu District - Wuzhong District	85	140	92.1723
49	Hangzhou Xihu District	Minhang District	Hangzhou Xihu District - Minhang District	85	129	93.13
50	Hangzhou Xihu District	Shanghai Putuo District	Hangzhou Xihu District - Shanghai Putuo District	85	141	93.3265
51	Hangzhou Xihu District	Changning District	Hangzhou Xihu District - Changning District	85	135	94.4482
52	Hangzhou Xihu District	Xuhui District	Hangzhou Xihu District - Xuhui District	85	134	94.6962
53	Hangzhou Xihu District	Qingpu District	Hangzhou Xihu District - Qingpu District	85	131	95.7507
54	Hangzhou Xihu District	Jing'an District	Hangzhou Xihu District - Jing'an District	85	137	96.6928
55	Hangzhou Xihu District	Gusu District	Hangzhou Xihu District - Gusu District	85	149	97.8114
56	Hangzhou Xihu District	Huqiu District	Hangzhou Xihu District - Huqiu District	85	146	98.0998
57	Hangzhou Xihu District	Xiangcheng District	Hangzhou Xihu District - Xiangcheng District	85	151	98.1397
58	Hangzhou Xihu District	Huangpu District	Hangzhou Xihu District - Huangpu District	85	139	98.5156
59	Hangzhou Xihu District	Lishui District	Hangzhou Xihu District - Lishui District	85	165	98.5224
60	Hangzhou Xihu District	Tiantai County	Hangzhou Xihu District - Tiantai County	85	41	100.269
61	Hangzhou Xihu District	Lanxi City	Hangzhou Xihu District - Lanxi City	85	42	101.043
62	Hangzhou Xihu District	Chun'an County	Hangzhou Xihu District - Chun'an County	85	50	101.15
63	Hangzhou Xihu District	Ningguo City	Hangzhou Xihu District - Ningguo City	85	100	101.255
64	Hangzhou Xihu District	Fengxian District	Hangzhou Xihu District - Fengxian District	85	122	101.293
65	Hangzhou Xihu District	Hongkou District	Hangzhou Xihu District - Hongkou District	85	145	102.28
66	Hangzhou Xihu District	Jiading District	Hangzhou Xihu District - Jiading District	85	153	102.631
67	Hangzhou Xihu District	Longyou County	Hangzhou Xihu District - Longyou County	85	35	102.667
68	Hangzhou Xihu District	Zhenhai District	Hangzhou Xihu District - Zhenhai District	85	65	103.129
69	Hangzhou Xihu District	Yuhuatai District	Hangzhou Xihu District - Yuhuatai District	85	194	103.487
70	Hangzhou Xihu District	Kecheng District	Hangzhou Xihu District - Kecheng District	85	33	103.551
71	Hangzhou Xihu District	Yangpu District	Hangzhou Xihu District - Yangpu District	85	143	104.241
72	Hangzhou Xihu District	Wuyi County	Hangzhou Xihu District - Wuyi County	85	31	104.278
73	Hangzhou Xihu District	Pudong New Area	Hangzhou Xihu District - Pudong New Area	85	136	105.369
74	Hangzhou Xihu District	Qinhuai District	Hangzhou Xihu District - Qinhuai District	85	197	105.968
75	Hangzhou Xihu District	Jiangning District	Hangzhou Xihu District - Jiangning District	85	193	106.244
76	Hangzhou Xihu District	Wuhu County	Hangzhou Xihu District - Wuhu County	85	127	107.038
77	Hangzhou Xihu District	Baoshan District	Hangzhou Xihu District - Baoshan District	85	156	107.394
78	Hangzhou Xihu District	Jianye District	Hangzhou Xihu District - Jianye District	85	195	107.822
79	Hangzhou Xihu District	Pan'an County	Hangzhou Xihu District - Pan'an County	85	36	108.05
80	Hangzhou Xihu District	Qujiang District	Hangzhou Xihu District - Qujiang District	85	34	108.1
81	Hangzhou Xihu District	Fenghua District	Hangzhou Xihu District - Fenghua District	85	53	108.321
82	Hangzhou Xihu District	Xuanwu District	Hangzhou Xihu District - Xuanwu District	85	199	109.023
83	Hangzhou Xihu District	Langxi County	Hangzhou Xihu District - Langxi County	85	128	109.026
84	Hangzhou Xihu District	Beilun District	Hangzhou Xihu District - Beilun District	85	64	109.544
85	Hangzhou Xihu District	Jintan District	Hangzhou Xihu District - Jintan District	85	177	109.725
86	Hangzhou Xihu District	Taicang City	Hangzhou Xihu District - Taicang City	85	157	111.225
87	Hangzhou Xihu District	Kunshan City	Hangzhou Xihu District - Kunshan City	85	154	111.47
88	Hangzhou Xihu District	Wujin District	Hangzhou Xihu District - Wujin District	85	173	111.471
89	Hangzhou Xihu District	Nanjing Gulou District	Hangzhou Xihu District - Nanjing Gulou District	85	202	111.845
90	Hangzhou Xihu District	Yongkang City	Hangzhou Xihu District - Yongkang City	85	32	112.293
91	Hangzhou Xihu District	Huangyan District	Hangzhou Xihu District - Huangyan District	85	25	113.143
92	Hangzhou Xihu District	Jiujiang District	Hangzhou Xihu District - Jiujiang District	85	148	114.168
93	Hangzhou Xihu District	Jinghu District	Hangzhou Xihu District - Jinghu District	85	142	114.815
94	Hangzhou Xihu District	Jiangshan City	Hangzhou Xihu District - Jiangshan City	85	27	114.834
95	Hangzhou Xihu District	Jinyun County	Hangzhou Xihu District - Jinyun County	85	24	115.212
96	Hangzhou Xihu District	Qixia District	Hangzhou Xihu District - Qixia District	85	204	115.381
97	Hangzhou Xihu District	Jixi County	Hangzhou Xihu District - Jixi County	85	68	116.193
98	Hangzhou Xihu District	Tianning District	Hangzhou Xihu District - Tianning District	85	180	117.722
99	Hangzhou Xihu District	Zhonglou District	Hangzhou Xihu District - Zhonglou District	85	181	118.276
100	Hangzhou Xihu District	Liangxi District	Hangzhou Xihu District - Liangxi District	85	162	119.047
101	Hangzhou Xihu District	Liandu District	Hangzhou Xihu District - Liandu District	85	21	119.162
102	Hangzhou Xihu District	Linhai City	Hangzhou Xihu District - Linhai City	85	30	119.239
103	Hangzhou Xihu District	Xinwu District	Hangzhou Xihu District - Xinwu District	85	158	119.335
104	Hangzhou Xihu District	Pukou District	Hangzhou Xihu District - Pukou District	85	201	119.411
105	Hangzhou Xihu District	Huishan District	Hangzhou Xihu District - Huishan District	85	171	119.5
106	Hangzhou Xihu District	She County	Hangzhou Xihu District - She County	85	59	119.747
107	Hangzhou Xihu District	Bowang District	Hangzhou Xihu District - Bowang District	85	159	120.17
108	Hangzhou Xihu District	Xishan District	Hangzhou Xihu District - Xishan District	85	164	121.168
109	Hangzhou Xihu District	Binhu District	Hangzhou Xihu District - Binhu District	85	160	121.195
110	Hangzhou Xihu District	Changshu City	Hangzhou Xihu District - Changshu City	85	170	122.044
111	Hangzhou Xihu District	Jiaojiang District	Hangzhou Xihu District - Jiaojiang District	85	26	122.5
112	Hangzhou Xihu District	Xinbei District	Hangzhou Xihu District - Xinbei District	85	184	122.671
113	Hangzhou Xihu District	Yijiang District	Hangzhou Xihu District - Yijiang District	85	132	122.838
114	Hangzhou Xihu District	Ninghai County	Hangzhou Xihu District - Ninghai County	85	45	122.84
115	Hangzhou Xihu District	Luqiao District	Hangzhou Xihu District - Luqiao District	85	23	123.023
116	Hangzhou Xihu District	Jurong City	Hangzhou Xihu District - Jurong City	85	192	123.378
117	Hangzhou Xihu District	Gaochun District	Hangzhou Xihu District - Gaochun District	85	144	123.599
118	Hangzhou Xihu District	Nanling County	Hangzhou Xihu District - Nanling County	85	118	124.685
119	Hangzhou Xihu District	Huizhou District	Hangzhou Xihu District - Huizhou District	85	57	125.956
120	Hangzhou Xihu District	Changshan County	Hangzhou Xihu District - Changshan County	85	29	127.591
121	Hangzhou Xihu District	Sanmen County	Hangzhou Xihu District - Sanmen County	85	40	127.969
122	Hangzhou Xihu District	Jing County	Hangzhou Xihu District - Jing County	85	104	128.357
123	Hangzhou Xihu District	Quanjiao County	Hangzhou Xihu District - Quanjiao County	85	203	128.79
124	Hangzhou Xihu District	Tunxi District	Hangzhou Xihu District - Tunxi District	85	52	129.253
125	Hangzhou Xihu District	Xiangshan County	Hangzhou Xihu District - Xiangshan County	85	49	130.328
126	Hangzhou Xihu District	Huashan District	Hangzhou Xihu District - Huashan District	85	169	130.876
127	Hangzhou Xihu District	Yushan District	Hangzhou Xihu District - Yushan District	85	166	133.174
128	Hangzhou Xihu District	Luhe District	Hangzhou Xihu District - Luhe District	85	214	133.763
129	Hangzhou Xihu District	Dangtu County	Hangzhou Xihu District - Dangtu County	85	161	134.3
130	Hangzhou Xihu District	Xiuning County	Hangzhou Xihu District - Xiuning County	85	55	135.441
131	Hangzhou Xihu District	Fanchang District	Hangzhou Xihu District - Fanchang District	85	126	135.647
132	Hangzhou Xihu District	Danyang City	Hangzhou Xihu District - Danyang City	85	196	135.722
133	Hangzhou Xihu District	Suichang County	Hangzhou Xihu District - Suichang County	85	22	136.126
134	Hangzhou Xihu District	Xianju County	Hangzhou Xihu District - Xianju County	85	28	136.206
135	Hangzhou Xihu District	Jingde County	Hangzhou Xihu District - Jingde County	85	83	136.25
136	Hangzhou Xihu District	Dinghai District	Hangzhou Xihu District - Dinghai District	85	73	137.959
137	Hangzhou Xihu District	Jiangyin City	Hangzhou Xihu District - Jiangyin City	85	191	138.314
138	Hangzhou Xihu District	Kaihua County	Hangzhou Xihu District - Kaihua County	85	39	138.627
139	Hangzhou Xihu District	Dantu District	Hangzhou Xihu District - Dantu District	85	206	139.102
140	Hangzhou Xihu District	Nanqiao District	Hangzhou Xihu District - Nanqiao District	85	207	140.213
141	Hangzhou Xihu District	Wenling City	Hangzhou Xihu District - Wenling City	85	19	141.481
142	Hangzhou Xihu District	Runzhou District	Hangzhou Xihu District - Runzhou District	85	209	141.528
143	Hangzhou Xihu District	Zhangjiagang City	Hangzhou Xihu District - Zhangjiagang City	85	189	141.555
144	Hangzhou Xihu District	Langya District	Hangzhou Xihu District - Langya District	85	213	142.533
145	Hangzhou Xihu District	Jingjiang City	Hangzhou Xihu District - Jingjiang City	85	198	144.305
146	Hangzhou Xihu District	Yizheng City	Hangzhou Xihu District - Yizheng City	85	212	144.627
147	Hangzhou Xihu District	Jingkou District	Hangzhou Xihu District - Jingkou District	85	210	145.841
148	Hangzhou Xihu District	Qingtian County	Hangzhou Xihu District - Qingtian County	85	16	146.532
149	Hangzhou Xihu District	Tongguan District	Hangzhou Xihu District - Tongguan District	85	119	146.758
150	Hangzhou Xihu District	He County	Hangzhou Xihu District - He County	85	176	147.352
151	Hangzhou Xihu District	Suburban District	Hangzhou Xihu District - Suburban District	85	117	147.569
152	Hangzhou Xihu District	Chaohu City	Hangzhou Xihu District - Chaohu City	85	163	147.635
153	Hangzhou Xihu District	Yi'an District	Hangzhou Xihu District - Yi'an District	85	120	149.637
154	Hangzhou Xihu District	Yangzhong City	Hangzhou Xihu District - Yangzhong City	85	211	149.844
155	Hangzhou Xihu District	Haimen District	Hangzhou Xihu District - Haimen District	85	190	151.788
156	Hangzhou Xihu District	Guichi District	Hangzhou Xihu District - Guichi District	85	101	152.023
157	Hangzhou Xihu District	Baohe District	Hangzhou Xihu District - Baohe District	85	179	152.618
158	Hangzhou Xihu District	Zhejiang Putuo District	Hangzhou Xihu District - Zhejiang Putuo District	85	67	152.785
159	Hangzhou Xihu District	Yunhe County	Hangzhou Xihu District - Yunhe County	85	14	152.863
160	Hangzhou Xihu District	Songyang County	Hangzhou Xihu District - Songyang County	85	20	153.407
161	Hangzhou Xihu District	Wuwei City	Hangzhou Xihu District - Wuwei City	85	138	154.17
162	Hangzhou Xihu District	Chongchuan District	Hangzhou Xihu District - Chongchuan District	85	200	154.747
163	Hangzhou Xihu District	Daishan County	Hangzhou Xihu District - Daishan County	85	89	155.346
164	Hangzhou Xihu District	Hanshan County	Hangzhou Xihu District - Hanshan County	85	175	155.458
165	Hangzhou Xihu District	Hanjiang District	Hangzhou Xihu District - Hanjiang District	85	217	155.541
166	Hangzhou Xihu District	Lai'an County	Hangzhou Xihu District - Lai'an County	85	221	156.907
167	Hangzhou Xihu District	Longzihu District	Hangzhou Xihu District - Longzihu District	85	246	157.143
168	Hangzhou Xihu District	Yaohai District	Hangzhou Xihu District - Yaohai District	85	183	157.566
169	Hangzhou Xihu District	Dingyuan County	Hangzhou Xihu District - Dingyuan County	85	225	157.674
170	Hangzhou Xihu District	Shushan District	Hangzhou Xihu District - Shushan District	85	182	158.006
171	Hangzhou Xihu District	Yueqing City	Hangzhou Xihu District - Yueqing City	85	15	158.105
172	Hangzhou Xihu District	Guangling District	Hangzhou Xihu District - Guangling District	85	219	158.119
173	Hangzhou Xihu District	Ouhai District	Hangzhou Xihu District - Ouhai District	85	11	158.603
174	Hangzhou Xihu District	Bengshan District	Hangzhou Xihu District - Bengshan District	85	247	158.96
175	Hangzhou Xihu District	Yuhui District	Hangzhou Xihu District - Yuhui District	85	245	159.763
176	Hangzhou Xihu District	Lucheng District	Hangzhou Xihu District - Lucheng District	85	12	159.808
177	Hangzhou Xihu District	Tongzhou District	Hangzhou Xihu District - Tongzhou District	85	205	159.976
178	Hangzhou Xihu District	Luyang District	Hangzhou Xihu District - Luyang District	85	186	160.506
179	Hangzhou Xihu District	Qidong City	Hangzhou Xihu District - Qidong City	85	188	160.635
180	Hangzhou Xihu District	Yuhuan City	Hangzhou Xihu District - Yuhuan City	85	18	160.935
181	Hangzhou Xihu District	Gaogang District	Hangzhou Xihu District - Gaogang District	85	215	161.153
182	Hangzhou Xihu District	Jingning She Autonomous County	Hangzhou Xihu District - Jingning She Autonomous County	85	10	161.528
183	Hangzhou Xihu District	Huaishang District	Hangzhou Xihu District - Huaishang District	85	249	162.261
184	Hangzhou Xihu District	Fengyang County	Hangzhou Xihu District - Fengyang County	85	240	162.499
185	Hangzhou Xihu District	Yi County	Hangzhou Xihu District - Yi County	85	61	162.726
186	Hangzhou Xihu District	Tianchang City	Hangzhou Xihu District - Tianchang City	85	235	162.975
187	Hangzhou Xihu District	Taixing City	Hangzhou Xihu District - Taixing City	85	208	164.212
188	Hangzhou Xihu District	Chongming District	Hangzhou Xihu District - Chongming District	85	167	164.394
189	Hangzhou Xihu District	Feidong County	Hangzhou Xihu District - Feidong County	85	187	164.978
190	Hangzhou Xihu District	Feixi County	Hangzhou Xihu District - Feixi County	85	168	165.649
191	Hangzhou Xihu District	Yingjiang District	Hangzhou Xihu District - Yingjiang District	85	92	167.258
192	Hangzhou Xihu District	Jiangdu District	Hangzhou Xihu District - Jiangdu District	85	222	167.465
193	Hangzhou Xihu District	Daguan District	Hangzhou Xihu District - Daguan District	85	93	168.631
194	Hangzhou Xihu District	Rui'an City	Hangzhou Xihu District - Rui'an City	85	7	168.808
195	Hangzhou Xihu District	Huangshan District	Hangzhou Xihu District - Huangshan District	85	86	169.263
196	Hangzhou Xihu District	Qingyang County	Hangzhou Xihu District - Qingyang County	85	99	171.461
197	Hangzhou Xihu District	Longwan District	Hangzhou Xihu District - Longwan District	85	9	171.608
198	Hangzhou Xihu District	Qimen County	Hangzhou Xihu District - Qimen County	85	58	172.116
199	Hangzhou Xihu District	Huaiyuan County	Hangzhou Xihu District - Huaiyuan County	85	250	172.227
200	Hangzhou Xihu District	Hailing District	Hangzhou Xihu District - Hailing District	85	224	172.761
201	Hangzhou Xihu District	Yixiu District	Hangzhou Xihu District - Yixiu District	85	97	173.068
202	Hangzhou Xihu District	Yongjia County	Hangzhou Xihu District - Yongjia County	85	17	174.069
203	Hangzhou Xihu District	Pingyang County	Hangzhou Xihu District - Pingyang County	85	5	174.714
204	Hangzhou Xihu District	Rugao City	Hangzhou Xihu District - Rugao City	85	220	175.385
205	Hangzhou Xihu District	Zongyang County	Hangzhou Xihu District - Zongyang County	85	105	176.981
206	Hangzhou Xihu District	Rudong County	Hangzhou Xihu District - Rudong County	85	218	178.91
207	Hangzhou Xihu District	Jiangyan District	Hangzhou Xihu District - Jiangyan District	85	226	179.095
208	Hangzhou Xihu District	Yunlong District	Hangzhou Xihu District - Yunlong District	85	293	182.416
209	Hangzhou Xihu District	Longgang City	Hangzhou Xihu District - Longgang City	85	3	182.692
210	Hangzhou Xihu District	Shitai County	Hangzhou Xihu District - Shitai County	85	77	184.305
211	Hangzhou Xihu District	Longquan City	Hangzhou Xihu District - Longquan City	85	13	185.176
212	Hangzhou Xihu District	Mingguang City	Hangzhou Xihu District - Mingguang City	85	238	186.031
213	Hangzhou Xihu District	Cangnan County	Hangzhou Xihu District - Cangnan County	85	1	186.496
214	Hangzhou Xihu District	Quanshan District	Hangzhou Xihu District - Quanshan District	85	292	186.794
215	Hangzhou Xihu District	Xuzhou Gulou District	Hangzhou Xihu District - Xuzhou Gulou District	85	294	187.456
216	Hangzhou Xihu District	Dongtai City	Hangzhou Xihu District - Dongtai City	85	242	187.794
217	Hangzhou Xihu District	Xuyi County	Hangzhou Xihu District - Xuyi County	85	251	187.941
218	Hangzhou Xihu District	Huaining County	Hangzhou Xihu District - Huaining County	85	106	191
219	Hangzhou Xihu District	Shucheng County	Hangzhou Xihu District - Shucheng County	85	155	191.146
220	Hangzhou Xihu District	Qianshan City	Hangzhou Xihu District - Qianshan City	85	98	191.554
221	Hangzhou Xihu District	Guzhen County	Hangzhou Xihu District - Guzhen County	85	262	192.216
222	Hangzhou Xihu District	Tongshan District	Hangzhou Xihu District - Tongshan District	85	289	192.884
223	Hangzhou Xihu District	Gaoyou City	Hangzhou Xihu District - Gaoyou City	85	239	193.372
224	Hangzhou Xihu District	Hai'an City	Hangzhou Xihu District - Hai'an City	85	228	193.625
225	Hangzhou Xihu District	Datong District	Hangzhou Xihu District - Datong District	85	231	193.8
226	Hangzhou Xihu District	Wencheng County	Hangzhou Xihu District - Wencheng County	85	6	194.65
227	Hangzhou Xihu District	Wuhe County	Hangzhou Xihu District - Wuhe County	85	254	195.45
228	Hangzhou Xihu District	Jinhu County	Hangzhou Xihu District - Jinhu County	85	252	195.609
229	Hangzhou Xihu District	Jiawang District	Hangzhou Xihu District - Jiawang District	85	299	195.905
230	Hangzhou Xihu District	Dongtou District	Hangzhou Xihu District - Dongtou District	85	8	196.049
231	Hangzhou Xihu District	Tianjia'an District	Hangzhou Xihu District - Tianjia'an District	85	233	196.303
232	Hangzhou Xihu District	Yongqiao District	Hangzhou Xihu District - Yongqiao District	85	272	197.703
233	Hangzhou Xihu District	Changfeng County	Hangzhou Xihu District - Changfeng County	85	223	198.207
234	Hangzhou Xihu District	Lujiang County	Hangzhou Xihu District - Lujiang County	85	133	198.535
235	Hangzhou Xihu District	Yu'an District	Hangzhou Xihu District - Yu'an District	85	174	200.969
236	Hangzhou Xihu District	Lingbi County	Hangzhou Xihu District - Lingbi County	85	270	201.229
237	Hangzhou Xihu District	Hongze District	Hangzhou Xihu District - Hongze District	85	261	201.236
238	Hangzhou Xihu District	Dongzhi County	Hangzhou Xihu District - Dongzhi County	85	71	202.322
239	Hangzhou Xihu District	Xinghua City	Hangzhou Xihu District - Xinghua City	85	248	202.431
240	Hangzhou Xihu District	Jin'an District	Hangzhou Xihu District - Jin'an District	85	178	203.022
241	Hangzhou Xihu District	Xiao County	Hangzhou Xihu District - Xiao County	85	290	204.537
242	Hangzhou Xihu District	Panji District	Hangzhou Xihu District - Panji District	85	237	206.971
243	Hangzhou Xihu District	Tinghu District	Hangzhou Xihu District - Tinghu District	85	264	207.724
244	Hangzhou Xihu District	Xiejiaji District	Hangzhou Xihu District - Xiejiaji District	85	229	208.139
245	Hangzhou Xihu District	Yandu District	Hangzhou Xihu District - Yandu District	85	263	209.317
246	Hangzhou Xihu District	Taihu County	Hangzhou Xihu District - Taihu County	85	90	209.81
247	Hangzhou Xihu District	Tongcheng City	Hangzhou Xihu District - Tongcheng City	85	124	210.866
248	Hangzhou Xihu District	Yingshang County	Hangzhou Xihu District - Yingshang County	85	232	211.119
249	Hangzhou Xihu District	Shou County	Hangzhou Xihu District - Shou County	85	227	211.163
250	Hangzhou Xihu District	Bagongshan District	Hangzhou Xihu District - Bagongshan District	85	230	211.782
251	Hangzhou Xihu District	Taishun County	Hangzhou Xihu District - Taishun County	85	2	211.963
252	Hangzhou Xihu District	Susong County	Hangzhou Xihu District - Susong County	85	76	215.71
253	Hangzhou Xihu District	Wangjiang County	Hangzhou Xihu District - Wangjiang County	85	74	217.897
254	Hangzhou Xihu District	Mengcheng County	Hangzhou Xihu District - Mengcheng County	85	259	219.755
255	Hangzhou Xihu District	Baoying County	Hangzhou Xihu District - Baoying County	85	258	219.787
256	Hangzhou Xihu District	Yuexi County	Hangzhou Xihu District - Yuexi County	85	112	219.924
257	Hangzhou Xihu District	Qingjiangpu District	Hangzhou Xihu District - Qingjiangpu District	85	271	220.251
258	Hangzhou Xihu District	Fengtai County	Hangzhou Xihu District - Fengtai County	85	236	220.376
259	Hangzhou Xihu District	Lieshan District	Hangzhou Xihu District - Lieshan District	85	279	221.117
260	Hangzhou Xihu District	Si County	Hangzhou Xihu District - Si County	85	266	221.614
261	Hangzhou Xihu District	Pizhou City	Hangzhou Xihu District - Pizhou City	85	296	224.408
262	Hangzhou Xihu District	Xiangshan District	Hangzhou Xihu District - Xiangshan District	85	283	224.626
263	Hangzhou Xihu District	Suining County	Hangzhou Xihu District - Suining County	85	281	225.499
264	Hangzhou Xihu District	Jinzhai County	Hangzhou Xihu District - Jinzhai County	85	172	225.554
265	Hangzhou Xihu District	Sihong County	Hangzhou Xihu District - Sihong County	85	265	225.898
266	Hangzhou Xihu District	Dafeng District	Hangzhou Xihu District - Dafeng District	85	257	226.038
267	Hangzhou Xihu District	Duji District	Hangzhou Xihu District - Duji District	85	285	226.41
268	Hangzhou Xihu District	Suixi County	Hangzhou Xihu District - Suixi County	85	280	226.421
269	Hangzhou Xihu District	Yingzhou District	Hangzhou Xihu District - Yingzhou District	85	241	226.924
270	Hangzhou Xihu District	Pei County	Hangzhou Xihu District - Pei County	85	303	226.957
271	Hangzhou Xihu District	Huaiyin District	Hangzhou Xihu District - Huaiyin District	85	273	228.529
272	Hangzhou Xihu District	Yingquan District	Hangzhou Xihu District - Yingquan District	85	244	229.105
273	Hangzhou Xihu District	Huai'an District	Hangzhou Xihu District - Huai'an District	85	269	229.476
274	Hangzhou Xihu District	Qingyuan County	Hangzhou Xihu District - Qingyuan County	85	4	231.196
275	Hangzhou Xihu District	Huoshan County	Hangzhou Xihu District - Huoshan County	85	150	231.262
276	Hangzhou Xihu District	Yingdong District	Hangzhou Xihu District - Yingdong District	85	243	232.343
277	Hangzhou Xihu District	Feng County	Hangzhou Xihu District - Feng County	85	302	233.964
278	Hangzhou Xihu District	Lixin County	Hangzhou Xihu District - Lixin County	85	255	234.453
279	Hangzhou Xihu District	Xinyi City	Hangzhou Xihu District - Xinyi City	85	297	236.516
280	Hangzhou Xihu District	Yeji District	Hangzhou Xihu District - Yeji District	85	185	237.366
281	Hangzhou Xihu District	Jianhu County	Hangzhou Xihu District - Jianhu County	85	267	241.056
282	Hangzhou Xihu District	Sucheng District	Hangzhou Xihu District - Sucheng District	85	284	241.641
283	Hangzhou Xihu District	Lianshui County	Hangzhou Xihu District - Lianshui County	85	276	242.599
284	Hangzhou Xihu District	Siyang County	Hangzhou Xihu District - Siyang County	85	274	244.146
285	Hangzhou Xihu District	Dangshan County	Hangzhou Xihu District - Dangshan County	85	298	245.42
286	Hangzhou Xihu District	Suyu District	Hangzhou Xihu District - Suyu District	85	282	245.828
287	Hangzhou Xihu District	Sheyang County	Hangzhou Xihu District - Sheyang County	85	277	247.425
288	Hangzhou Xihu District	Funan County	Hangzhou Xihu District - Funan County	85	234	247.437
289	Hangzhou Xihu District	Funing County	Hangzhou Xihu District - Funing County	85	275	247.738
290	Hangzhou Xihu District	Donghai County	Hangzhou Xihu District - Donghai County	85	300	249.171
291	Hangzhou Xihu District	Guoyang County	Hangzhou Xihu District - Guoyang County	85	268	249.535
292	Hangzhou Xihu District	Taihe County	Hangzhou Xihu District - Taihe County	85	256	249.673
293	Hangzhou Xihu District	Guannan County	Hangzhou Xihu District - Guannan County	85	287	255.048
294	Hangzhou Xihu District	Shengsi County	Hangzhou Xihu District - Shengsi County	85	111	255.053
295	Hangzhou Xihu District	Linquan County	Hangzhou Xihu District - Linquan County	85	253	257.245
296	Hangzhou Xihu District	Haizhou District	Hangzhou Xihu District - Haizhou District	85	301	258.612
297	Hangzhou Xihu District	Huoqiu County	Hangzhou Xihu District - Huoqiu County	85	216	258.766
298	Hangzhou Xihu District	Guanyun County	Hangzhou Xihu District - Guanyun County	85	295	263.377
299	Hangzhou Xihu District	Binhai County	Hangzhou Xihu District - Binhai County	85	286	266.727
300	Hangzhou Xihu District	Shuyang County	Hangzhou Xihu District - Shuyang County	85	288	267.699
301	Hangzhou Xihu District	Jieshou City	Hangzhou Xihu District - Jieshou City	85	260	267.846
302	Hangzhou Xihu District	Qiaocheng District	Hangzhou Xihu District - Qiaocheng District	85	278	268.443
303	Hangzhou Xihu District	Xiangshui County	Hangzhou Xihu District - Xiangshui County	85	291	268.937
304	Hangzhou Xihu District	Lianyun District	Hangzhou Xihu District - Lianyun District	85	304	274.822
305	Hangzhou Xihu District	Ganyu District	Hangzhou Xihu District - Ganyu District	85	305	281.116

## Sheet: Hefei in 2022
FID	Origin city name	Destination city name	City pair name	OriginID	DestinationID	time distance/min
1	Hefei Shushan District	Shushan District	Hefei Shushan District - Shushan District	182	182	0
2	Hefei Shushan District	Luyang District	Hefei Shushan District - Luyang District	182	186	4.81664
3	Hefei Shushan District	Yaohai District	Hefei Shushan District - Yaohai District	182	183	4.91919
4	Hefei Shushan District	Baohe District	Hefei Shushan District - Baohe District	182	179	8.30242
5	Hefei Shushan District	Feixi County	Hefei Shushan District - Feixi County	182	168	16.9251
6	Hefei Shushan District	Feidong County	Hefei Shushan District - Feidong County	182	187	17.9158
7	Hefei Shushan District	Shucheng County	Hefei Shushan District - Shucheng County	182	155	42.4082
8	Hefei Shushan District	Lujiang County	Hefei Shushan District - Lujiang County	182	133	52.7893
9	Hefei Shushan District	Chaohu City	Hefei Shushan District - Chaohu City	182	163	52.9156
10	Hefei Shushan District	Jin'an District	Hefei Shushan District - Jin'an District	182	178	55.2984
11	Hefei Shushan District	Changfeng County	Hefei Shushan District - Changfeng County	182	223	55.6064
12	Hefei Shushan District	Yu'an District	Hefei Shushan District - Yu'an District	182	174	60.1115
13	Hefei Shushan District	Hanshan County	Hefei Shushan District - Hanshan County	182	175	68.9652
14	Hefei Shushan District	Quanjiao County	Hefei Shushan District - Quanjiao County	182	203	69.0589
15	Hefei Shushan District	Datong District	Hefei Shushan District - Datong District	182	231	70.511
16	Hefei Shushan District	Tianjia'an District	Hefei Shushan District - Tianjia'an District	182	233	72.3398
17	Hefei Shushan District	Shou County	Hefei Shushan District - Shou County	182	227	72.3901
18	Hefei Shushan District	Xiejiaji District	Hefei Shushan District - Xiejiaji District	182	229	72.5023
19	Hefei Shushan District	Bagongshan District	Hefei Shushan District - Bagongshan District	182	230	74.6
20	Hefei Shushan District	Wuwei City	Hefei Shushan District - Wuwei City	182	138	76.9007
21	Hefei Shushan District	Dingyuan County	Hefei Shushan District - Dingyuan County	182	225	77.1706
22	Hefei Shushan District	Jiujiang District	Hefei Shushan District - Jiujiang District	182	148	78.885
23	Hefei Shushan District	Jinghu District	Hefei Shushan District - Jinghu District	182	142	79.5322
24	Hefei Shushan District	Tongcheng City	Hefei Shushan District - Tongcheng City	182	124	80.4164
25	Hefei Shushan District	Longzihu District	Hefei Shushan District - Longzihu District	182	246	81.1361
26	Hefei Shushan District	Nanqiao District	Hefei Shushan District - Nanqiao District	182	207	82.229
27	Hefei Shushan District	Bengshan District	Hefei Shushan District - Bengshan District	182	247	82.9539
28	Hefei Shushan District	Yuhui District	Hefei Shushan District - Yuhui District	182	245	83.756
29	Hefei Shushan District	Fengtai County	Hefei Shushan District - Fengtai County	182	236	84.3699
30	Hefei Shushan District	Langya District	Hefei Shushan District - Langya District	182	213	85.4163
31	Hefei Shushan District	Yeji District	Hefei Shushan District - Yeji District	182	185	85.5933
32	Hefei Shushan District	Panji District	Hefei Shushan District - Panji District	182	237	85.9729
33	Hefei Shushan District	Yingshang County	Hefei Shushan District - Yingshang County	182	232	86.1122
34	Hefei Shushan District	Huaishang District	Hefei Shushan District - Huaishang District	182	249	86.2542
35	Hefei Shushan District	Fengyang County	Hefei Shushan District - Fengyang County	182	240	86.4923
36	Hefei Shushan District	He County	Hefei Shushan District - He County	182	176	88.4665
37	Hefei Shushan District	Jinzhai County	Hefei Shushan District - Jinzhai County	182	172	89.6369
38	Hefei Shushan District	Yuhuatai District	Hefei Shushan District - Yuhuatai District	182	194	90.2043
39	Hefei Shushan District	Huaining County	Hefei Shushan District - Huaining County	182	106	90.3287
40	Hefei Shushan District	Dangtu County	Hefei Shushan District - Dangtu County	182	161	91.997
41	Hefei Shushan District	Huoshan County	Hefei Shushan District - Huoshan County	182	150	92.3222
42	Hefei Shushan District	Pukou District	Hefei Shushan District - Pukou District	182	201	92.4333
43	Hefei Shushan District	Qinhuai District	Hefei Shushan District - Qinhuai District	182	197	92.6851
44	Hefei Shushan District	Jiangning District	Hefei Shushan District - Jiangning District	182	193	92.9614
45	Hefei Shushan District	Yijiang District	Hefei Shushan District - Yijiang District	182	132	93.2973
46	Hefei Shushan District	Tongguan District	Hefei Shushan District - Tongguan District	182	119	93.4751
47	Hefei Shushan District	Fanchang District	Hefei Shushan District - Fanchang District	182	126	94.133
48	Hefei Shushan District	Yushan District	Hefei Shushan District - Yushan District	182	166	94.1511
49	Hefei Shushan District	Suburban District	Hefei Shushan District - Suburban District	182	117	94.2865
50	Hefei Shushan District	Jianye District	Hefei Shushan District - Jianye District	182	195	94.5389
51	Hefei Shushan District	Xuanwu District	Hefei Shushan District - Xuanwu District	182	199	95.7401
52	Hefei Shushan District	Yingjiang District	Hefei Shushan District - Yingjiang District	182	92	95.9754
53	Hefei Shushan District	Huaiyuan County	Hefei Shushan District - Huaiyuan County	182	250	96.22
54	Hefei Shushan District	Yi'an District	Hefei Shushan District - Yi'an District	182	120	96.3542
55	Hefei Shushan District	Huashan District	Hefei Shushan District - Huashan District	182	169	96.6558
56	Hefei Shushan District	Nanling County	Hefei Shushan District - Nanling County	182	118	96.7351
57	Hefei Shushan District	Yingzhou District	Hefei Shushan District - Yingzhou District	182	241	96.9173
58	Hefei Shushan District	Jing County	Hefei Shushan District - Jing County	182	104	97.1975
59	Hefei Shushan District	Daguan District	Hefei Shushan District - Daguan District	182	93	97.3487
60	Hefei Shushan District	Nanjing Gulou District	Hefei Shushan District - Nanjing Gulou District	182	202	98.5618
61	Hefei Shushan District	Zongyang County	Hefei Shushan District - Zongyang County	182	105	98.9282
62	Hefei Shushan District	Yingquan District	Hefei Shushan District - Yingquan District	182	244	99.099
63	Hefei Shushan District	Lai'an County	Hefei Shushan District - Lai'an County	182	221	99.1548
64	Hefei Shushan District	Wuhu County	Hefei Shushan District - Wuhu County	182	127	100.755
65	Hefei Shushan District	Yixiu District	Hefei Shushan District - Yixiu District	182	97	101.476
66	Hefei Shushan District	Qixia District	Hefei Shushan District - Qixia District	182	204	102.098
67	Hefei Shushan District	Yingdong District	Hefei Shushan District - Yingdong District	182	243	102.336
68	Hefei Shushan District	Jingde County	Hefei Shushan District - Jingde County	182	83	104.282
69	Hefei Shushan District	Jixi County	Hefei Shushan District - Jixi County	182	68	104.91
70	Hefei Shushan District	Qianshan City	Hefei Shushan District - Qianshan City	182	98	105.365
71	Hefei Shushan District	Xuanzhou District	Hefei Shushan District - Xuanzhou District	182	121	106.372
72	Hefei Shushan District	Guichi District	Hefei Shushan District - Guichi District	182	101	108.421
73	Hefei Shushan District	Huoqiu County	Hefei Shushan District - Huoqiu County	182	216	109.629
74	Hefei Shushan District	Dantu District	Hefei Shushan District - Dantu District	182	206	110.846
75	Hefei Shushan District	Lishui District	Hefei Shushan District - Lishui District	182	165	111.24
76	Hefei Shushan District	Qingyang County	Hefei Shushan District - Qingyang County	182	99	111.74
77	Hefei Shushan District	Taihu County	Hefei Shushan District - Taihu County	182	90	111.947
78	Hefei Shushan District	Runzhou District	Hefei Shushan District - Runzhou District	182	209	112.01
79	Hefei Shushan District	Mingguang City	Hefei Shushan District - Mingguang City	182	238	113.578
80	Hefei Shushan District	Gaochun District	Hefei Shushan District - Gaochun District	182	144	113.743
81	Hefei Shushan District	Bowang District	Hefei Shushan District - Bowang District	182	159	115.913
82	Hefei Shushan District	Luhe District	Hefei Shushan District - Luhe District	182	214	116.122
83	Hefei Shushan District	Guzhen County	Hefei Shushan District - Guzhen County	182	262	116.21
84	Hefei Shushan District	Jingkou District	Hefei Shushan District - Jingkou District	182	210	117.326
85	Hefei Shushan District	Funan County	Hefei Shushan District - Funan County	182	234	117.43
86	Hefei Shushan District	Liyang City	Hefei Shushan District - Liyang City	182	152	118.06
87	Hefei Shushan District	Wuhe County	Hefei Shushan District - Wuhe County	182	254	119.443
88	Hefei Shushan District	Huizhou District	Hefei Shushan District - Huizhou District	182	57	119.794
89	Hefei Shushan District	Jurong City	Hefei Shushan District - Jurong City	182	192	120.139
90	Hefei Shushan District	Yongqiao District	Hefei Shushan District - Yongqiao District	182	272	120.697
91	Hefei Shushan District	Yunlong District	Hefei Shushan District - Yunlong District	182	293	121.41
92	Hefei Shushan District	Xinbei District	Hefei Shushan District - Xinbei District	182	184	123.029
93	Hefei Shushan District	Hanjiang District	Hefei Shushan District - Hanjiang District	182	217	123.343
94	Hefei Shushan District	Taihe County	Hefei Shushan District - Taihe County	182	256	124.079
95	Hefei Shushan District	Xiuning County	Hefei Shushan District - Xiuning County	182	55	124.159
96	Hefei Shushan District	Lingbi County	Hefei Shushan District - Lingbi County	182	270	124.222
97	Hefei Shushan District	Danyang City	Hefei Shushan District - Danyang City	182	196	124.557
98	Hefei Shushan District	Guangling District	Hefei Shushan District - Guangling District	182	219	124.801
99	Hefei Shushan District	Quanshan District	Hefei Shushan District - Quanshan District	182	292	125.788
100	Hefei Shushan District	Guangde City	Hefei Shushan District - Guangde City	182	116	126.014
101	Hefei Shushan District	Linquan County	Hefei Shushan District - Linquan County	182	253	126.239
102	Hefei Shushan District	Xuzhou Gulou District	Hefei Shushan District - Xuzhou Gulou District	182	294	126.45
103	Hefei Shushan District	She County	Hefei Shushan District - She County	182	59	126.724
104	Hefei Shushan District	Tunxi District	Hefei Shushan District - Tunxi District	182	52	126.876
105	Hefei Shushan District	Zhonglou District	Hefei Shushan District - Zhonglou District	182	181	127.459
106	Hefei Shushan District	Tianning District	Hefei Shushan District - Tianning District	182	180	127.757
107	Hefei Shushan District	Qiaocheng District	Hefei Shushan District - Qiaocheng District	182	278	129.437
108	Hefei Shushan District	Yixing City	Hefei Shushan District - Yixing City	182	147	130.289
109	Hefei Shushan District	Dongzhi County	Hefei Shushan District - Dongzhi County	182	71	131.039
110	Hefei Shushan District	Yizheng City	Hefei Shushan District - Yizheng City	182	212	131.345
111	Hefei Shushan District	Shitai County	Hefei Shushan District - Shitai County	182	77	131.827
112	Hefei Shushan District	Tongshan District	Hefei Shushan District - Tongshan District	182	289	131.877
113	Hefei Shushan District	Yuexi County	Hefei Shushan District - Yuexi County	182	112	131.945
114	Hefei Shushan District	Mengcheng County	Hefei Shushan District - Mengcheng County	182	259	133.396
115	Hefei Shushan District	Wujin District	Hefei Shushan District - Wujin District	182	173	134.007
116	Hefei Shushan District	Lixin County	Hefei Shushan District - Lixin County	182	255	134.087
117	Hefei Shushan District	Jieshou City	Hefei Shushan District - Jieshou City	182	260	134.839
118	Hefei Shushan District	Jiawang District	Hefei Shushan District - Jiawang District	182	299	134.899
119	Hefei Shushan District	Susong County	Hefei Shushan District - Susong County	182	76	137.11
120	Hefei Shushan District	Ningguo City	Hefei Shushan District - Ningguo City	182	100	138.083
121	Hefei Shushan District	Jiangdu District	Hefei Shushan District - Jiangdu District	182	222	138.187
122	Hefei Shushan District	Yangzhong City	Hefei Shushan District - Yangzhong City	182	211	139.233
123	Hefei Shushan District	Xishan District	Hefei Shushan District - Xishan District	182	164	139.82
124	Hefei Shushan District	Huangshan District	Hefei Shushan District - Huangshan District	182	86	141.069
125	Hefei Shushan District	Xiao County	Hefei Shushan District - Xiao County	182	290	142.289
126	Hefei Shushan District	Wangjiang County	Hefei Shushan District - Wangjiang County	182	74	142.838
127	Hefei Shushan District	Jintan District	Hefei Shushan District - Jintan District	182	177	143.122
128	Hefei Shushan District	Xinwu District	Hefei Shushan District - Xinwu District	182	158	143.851
129	Hefei Shushan District	Lieshan District	Hefei Shushan District - Lieshan District	182	279	144.11
130	Hefei Shushan District	Liangxi District	Hefei Shushan District - Liangxi District	182	162	144.494
131	Hefei Shushan District	Si County	Hefei Shushan District - Si County	182	266	144.608
132	Hefei Shushan District	Langxi County	Hefei Shushan District - Langxi County	182	128	144.614
133	Hefei Shushan District	Jiangyin City	Hefei Shushan District - Jiangyin City	182	191	145.121
134	Hefei Shushan District	Huishan District	Hefei Shushan District - Huishan District	182	171	147.26
135	Hefei Shushan District	Binhu District	Hefei Shushan District - Binhu District	182	160	147.424
136	Hefei Shushan District	Changxing County	Hefei Shushan District - Changxing County	182	123	148.194
137	Hefei Shushan District	Anji County	Hefei Shushan District - Anji County	182	102	148.376
138	Hefei Shushan District	Xiangcheng District	Hefei Shushan District - Xiangcheng District	182	151	148.472
139	Hefei Shushan District	Suixi County	Hefei Shushan District - Suixi County	182	280	149.414
140	Hefei Shushan District	Tianchang City	Hefei Shushan District - Tianchang City	182	235	149.639
141	Hefei Shushan District	Gaogang District	Hefei Shushan District - Gaogang District	182	215	150.569
142	Hefei Shushan District	Xiangshan District	Hefei Shushan District - Xiangshan District	182	283	150.668
143	Hefei Shushan District	Wuxing District	Hefei Shushan District - Wuxing District	182	114	150.826
144	Hefei Shushan District	Yi County	Hefei Shushan District - Yi County	182	61	151.443
145	Hefei Shushan District	Gusu District	Hefei Shushan District - Gusu District	182	149	152.002
146	Hefei Shushan District	Guoyang County	Hefei Shushan District - Guoyang County	182	268	152.314
147	Hefei Shushan District	Jingjiang City	Hefei Shushan District - Jingjiang City	182	198	152.658
148	Hefei Shushan District	Xiacheng District	Hefei Shushan District - Xiacheng District	182	87	152.76
149	Hefei Shushan District	Duji District	Hefei Shushan District - Duji District	182	285	153.792
150	Hefei Shushan District	Jianggan District	Hefei Shushan District - Jianggan District	182	84	153.874
151	Hefei Shushan District	Kunshan City	Hefei Shushan District - Kunshan City	182	154	154.559
152	Hefei Shushan District	Jing'an District	Hefei Shushan District - Jing'an District	182	137	155.608
153	Hefei Shushan District	Changning District	Hefei Shushan District - Changning District	182	135	155.708
154	Hefei Shushan District	Huangpu District	Hefei Shushan District - Huangpu District	182	139	156.248
155	Hefei Shushan District	Shangcheng District	Hefei Shushan District - Shangcheng District	182	82	156.76
156	Hefei Shushan District	Minhang District	Hefei Shushan District - Minhang District	182	129	156.847
157	Hefei Shushan District	Shanghai Putuo District	Hefei Shushan District - Shanghai Putuo District	182	141	157.044
158	Hefei Shushan District	Hailing District	Hefei Shushan District - Hailing District	182	224	157.109
159	Hefei Shushan District	Changshu City	Hefei Shushan District - Changshu City	182	170	157.122
160	Hefei Shushan District	Hongkou District	Hefei Shushan District - Hongkou District	182	145	157.226
161	Hefei Shushan District	Xuyi County	Hefei Shushan District - Xuyi County	182	251	157.948
162	Hefei Shushan District	Huqiu District	Hefei Shushan District - Huqiu District	182	146	157.973
163	Hefei Shushan District	Wuzhong District	Hefei Shushan District - Wuzhong District	182	140	158.004
164	Hefei Shushan District	Xihu District	Hefei Shushan District - Xihu District	182	85	158.006
165	Hefei Shushan District	Gongshu District	Hefei Shushan District - Gongshu District	182	88	158.164
166	Hefei Shushan District	Xuhui District	Hefei Shushan District - Xuhui District	182	134	158.413
167	Hefei Shushan District	Deqing County	Hefei Shushan District - Deqing County	182	95	158.56
168	Hefei Shushan District	Taixing City	Hefei Shushan District - Taixing City	182	208	158.75
169	Hefei Shushan District	Zhangjiagang City	Hefei Shushan District - Zhangjiagang City	182	189	159.11
170	Hefei Shushan District	Yangpu District	Hefei Shushan District - Yangpu District	182	143	159.196
171	Hefei Shushan District	Binjiang District	Hefei Shushan District - Binjiang District	182	80	159.35
172	Hefei Shushan District	Qimen County	Hefei Shushan District - Qimen County	182	58	162.145
173	Hefei Shushan District	Xiaoshan District	Hefei Shushan District - Xiaoshan District	182	78	162.267
174	Hefei Shushan District	Pudong New Area	Hefei Shushan District - Pudong New Area	182	136	163.099
175	Hefei Shushan District	Jiangyan District	Hefei Shushan District - Jiangyan District	182	226	163.315
176	Hefei Shushan District	Pizhou City	Hefei Shushan District - Pizhou City	182	296	163.402
177	Hefei Shushan District	Gaoyou City	Hefei Shushan District - Gaoyou City	182	239	164.392
178	Hefei Shushan District	Sihong County	Hefei Shushan District - Sihong County	182	265	164.403
179	Hefei Shushan District	Qingpu District	Hefei Shushan District - Qingpu District	182	131	164.485
180	Hefei Shushan District	Suining County	Hefei Shushan District - Suining County	182	281	164.493
181	Hefei Shushan District	Yuhang District	Hefei Shushan District - Yuhang District	182	91	165.211
182	Hefei Shushan District	Songjiang District	Hefei Shushan District - Songjiang District	182	125	165.906
183	Hefei Shushan District	Pei County	Hefei Shushan District - Pei County	182	303	165.95
184	Hefei Shushan District	Jiading District	Hefei Shushan District - Jiading District	182	153	166.348
185	Hefei Shushan District	Nanxun District	Hefei Shushan District - Nanxun District	182	115	166.939
186	Hefei Shushan District	Baoshan District	Hefei Shushan District - Baoshan District	182	156	167.428
187	Hefei Shushan District	Wujiang District	Hefei Shushan District - Wujiang District	182	130	167.861
188	Hefei Shushan District	Taicang City	Hefei Shushan District - Taicang City	182	157	169.334
189	Hefei Shushan District	Dangshan County	Hefei Shushan District - Dangshan County	182	298	170.414
190	Hefei Shushan District	Fengxian District	Hefei Shushan District - Fengxian District	182	122	172.24
191	Hefei Shushan District	Kaihua County	Hefei Shushan District - Kaihua County	182	39	172.697
192	Hefei Shushan District	Feng County	Hefei Shushan District - Feng County	182	302	172.957
193	Hefei Shushan District	Jinhu County	Hefei Shushan District - Jinhu County	182	252	173.625
194	Hefei Shushan District	Chun'an County	Hefei Shushan District - Chun'an County	182	50	173.718
195	Hefei Shushan District	Xinyi City	Hefei Shushan District - Xinyi City	182	297	175.51
196	Hefei Shushan District	Hai'an City	Hefei Shushan District - Hai'an City	182	228	178.762
197	Hefei Shushan District	Hongze District	Hefei Shushan District - Hongze District	182	261	179.238
198	Hefei Shushan District	Jiande City	Hefei Shushan District - Jiande City	182	47	179.703
199	Hefei Shushan District	Sucheng District	Hefei Shushan District - Sucheng District	182	284	180.635
200	Hefei Shushan District	Tongxiang City	Hefei Shushan District - Tongxiang City	182	103	180.961
201	Hefei Shushan District	Keqiao District	Hefei Shushan District - Keqiao District	182	75	181.033
202	Hefei Shushan District	Fuyang District	Hefei Shushan District - Fuyang District	182	69	181.284
203	Hefei Shushan District	Chongchuan District	Hefei Shushan District - Chongchuan District	182	200	181.42
204	Hefei Shushan District	Tonglu County	Hefei Shushan District - Tonglu County	182	56	183.651
205	Hefei Shushan District	Jinshan District	Hefei Shushan District - Jinshan District	182	109	184.163
206	Hefei Shushan District	Suyu District	Hefei Shushan District - Suyu District	182	282	184.821
207	Hefei Shushan District	Xinghua City	Hefei Shushan District - Xinghua City	182	248	184.951
208	Hefei Shushan District	Lin'an District	Hefei Shushan District - Lin'an District	182	81	186.164
209	Hefei Shushan District	Donghai County	Hefei Shushan District - Donghai County	182	300	188.164
210	Hefei Shushan District	Xiuzhou District	Hefei Shushan District - Xiuzhou District	182	110	188.609
211	Hefei Shushan District	Huai'an District	Hefei Shushan District - Huai'an District	182	269	188.828
212	Hefei Shushan District	Shangyu District	Hefei Shushan District - Shangyu District	182	70	189.142
213	Hefei Shushan District	Siyang County	Hefei Shushan District - Siyang County	182	274	189.739
214	Hefei Shushan District	Rugao City	Hefei Shushan District - Rugao City	182	220	189.927
215	Hefei Shushan District	Haining City	Hefei Shushan District - Haining City	182	94	190.597
216	Hefei Shushan District	Yuecheng District	Hefei Shushan District - Yuecheng District	182	66	191.448
217	Hefei Shushan District	Baoying County	Hefei Shushan District - Baoying County	182	258	191.507
218	Hefei Shushan District	Jiashan County	Hefei Shushan District - Jiashan County	182	113	192.141
219	Hefei Shushan District	Zhuji City	Hefei Shushan District - Zhuji City	182	54	192.245
220	Hefei Shushan District	Yuyao City	Hefei Shushan District - Yuyao City	182	72	193.03
221	Hefei Shushan District	Qingjiangpu District	Hefei Shushan District - Qingjiangpu District	182	271	193.259
222	Hefei Shushan District	Nanhu District	Hefei Shushan District - Nanhu District	182	108	193.344
223	Hefei Shushan District	Huaiyin District	Hefei Shushan District - Huaiyin District	182	273	194.733
224	Hefei Shushan District	Cixi City	Hefei Shushan District - Cixi City	182	79	196.931
225	Hefei Shushan District	Haizhou District	Hefei Shushan District - Haizhou District	182	301	197.605
226	Hefei Shushan District	Tongzhou District	Hefei Shushan District - Tongzhou District	182	205	198.889
227	Hefei Shushan District	Haimen District	Hefei Shushan District - Haimen District	182	190	198.921
228	Hefei Shushan District	Lianshui County	Hefei Shushan District - Lianshui County	182	276	199.316
229	Hefei Shushan District	Yiwu City	Hefei Shushan District - Yiwu City	182	44	199.922
230	Hefei Shushan District	Changshan County	Hefei Shushan District - Changshan County	182	29	201.256
231	Hefei Shushan District	Pinghu City	Hefei Shushan District - Pinghu City	182	107	201.36
232	Hefei Shushan District	Dongtai City	Hefei Shushan District - Dongtai City	182	242	203.04
233	Hefei Shushan District	Haiyan County	Hefei Shushan District - Haiyan County	182	96	205.95
234	Hefei Shushan District	Kecheng District	Hefei Shushan District - Kecheng District	182	33	206.546
235	Hefei Shushan District	Lanxi City	Hefei Shushan District - Lanxi City	182	42	207.703
236	Hefei Shushan District	Haishu District	Hefei Shushan District - Haishu District	182	62	208.13
237	Hefei Shushan District	Pujiang County	Hefei Shushan District - Pujiang County	182	46	208.617
238	Hefei Shushan District	Shuyang County	Hefei Shushan District - Shuyang County	182	288	208.91
239	Hefei Shushan District	Jiangshan City	Hefei Shushan District - Jiangshan City	182	27	209.551
240	Hefei Shushan District	Jiangbei District	Hefei Shushan District - Jiangbei District	182	63	210.195
241	Hefei Shushan District	Yinzhou District	Hefei Shushan District - Yinzhou District	182	60	211.161
242	Hefei Shushan District	Jindong District	Hefei Shushan District - Jindong District	182	38	211.92
243	Hefei Shushan District	Qujiang District	Hefei Shushan District - Qujiang District	182	34	212.476
244	Hefei Shushan District	Shengzhou City	Hefei Shushan District - Shengzhou City	182	51	212.894
245	Hefei Shushan District	Guannan County	Hefei Shushan District - Guannan County	182	287	213.814
246	Hefei Shushan District	Lianyun District	Hefei Shushan District - Lianyun District	182	304	213.816
247	Hefei Shushan District	Dongyang City	Hefei Shushan District - Dongyang City	182	43	213.962
248	Hefei Shushan District	Rudong County	Hefei Shushan District - Rudong County	182	218	214.117
249	Hefei Shushan District	Longyou County	Hefei Shushan District - Longyou County	182	35	215.237
250	Hefei Shushan District	Xinchang County	Hefei Shushan District - Xinchang County	182	48	215.346
251	Hefei Shushan District	Qidong City	Hefei Shushan District - Qidong City	182	188	215.669
252	Hefei Shushan District	Wucheng District	Hefei Shushan District - Wucheng District	182	37	217.183
253	Hefei Shushan District	Yandu District	Hefei Shushan District - Yandu District	182	263	219.112
254	Hefei Shushan District	Chongming District	Hefei Shushan District - Chongming District	182	167	219.429
255	Hefei Shushan District	Ganyu District	Hefei Shushan District - Ganyu District	182	305	220.11
256	Hefei Shushan District	Guanyun County	Hefei Shushan District - Guanyun County	182	295	221.593
257	Hefei Shushan District	Tinghu District	Hefei Shushan District - Tinghu District	182	264	223.441
258	Hefei Shushan District	Zhenhai District	Hefei Shushan District - Zhenhai District	182	65	223.846
259	Hefei Shushan District	Wuyi County	Hefei Shushan District - Wuyi County	182	31	225.606
260	Hefei Shushan District	Tiantai County	Hefei Shushan District - Tiantai County	182	41	226.986
261	Hefei Shushan District	Jianhu County	Hefei Shushan District - Jianhu County	182	267	227.621
262	Hefei Shushan District	Fenghua District	Hefei Shushan District - Fenghua District	182	53	229.038
263	Hefei Shushan District	Beilun District	Hefei Shushan District - Beilun District	182	64	230.261
264	Hefei Shushan District	Dafeng District	Hefei Shushan District - Dafeng District	182	257	233.294
265	Hefei Shushan District	Xiangshui County	Hefei Shushan District - Xiangshui County	182	291	235.783
266	Hefei Shushan District	Yongkang City	Hefei Shushan District - Yongkang City	182	32	236.692
267	Hefei Shushan District	Funing County	Hefei Shushan District - Funing County	182	275	239.903
268	Hefei Shushan District	Pan'an County	Hefei Shushan District - Pan'an County	182	36	243.551
269	Hefei Shushan District	Binhai County	Hefei Shushan District - Binhai County	182	286	244.825
270	Hefei Shushan District	Linhai City	Hefei Shushan District - Linhai City	182	30	245.956
271	Hefei Shushan District	Suichang County	Hefei Shushan District - Suichang County	182	22	248.462
272	Hefei Shushan District	Ninghai County	Hefei Shushan District - Ninghai County	182	45	250.557
273	Hefei Shushan District	Xiangshan County	Hefei Shushan District - Xiangshan County	182	49	251.045
274	Hefei Shushan District	Huangyan District	Hefei Shushan District - Huangyan District	182	25	253.86
275	Hefei Shushan District	Sanmen County	Hefei Shushan District - Sanmen County	182	40	254.686
276	Hefei Shushan District	Jinyun County	Hefei Shushan District - Jinyun County	182	24	254.895
277	Hefei Shushan District	Dinghai District	Hefei Shushan District - Dinghai District	182	73	258.676
278	Hefei Shushan District	Liandu District	Hefei Shushan District - Liandu District	182	21	259.879
279	Hefei Shushan District	Sheyang County	Hefei Shushan District - Sheyang County	182	277	260.364
280	Hefei Shushan District	Jiaojiang District	Hefei Shushan District - Jiaojiang District	182	26	263.217
281	Hefei Shushan District	Luqiao District	Hefei Shushan District - Luqiao District	182	23	263.74
282	Hefei Shushan District	Songyang County	Hefei Shushan District - Songyang County	182	20	265.744
283	Hefei Shushan District	Qingyuan County	Hefei Shushan District - Qingyuan County	182	4	271.034
284	Hefei Shushan District	Xianju County	Hefei Shushan District - Xianju County	182	28	272.53
285	Hefei Shushan District	Wenling City	Hefei Shushan District - Wenling City	182	19	273.199
286	Hefei Shushan District	Zhejiang Putuo District	Hefei Shushan District - Zhejiang Putuo District	182	67	273.502
287	Hefei Shushan District	Daishan County	Hefei Shushan District - Daishan County	182	89	276.064
288	Hefei Shushan District	Longquan City	Hefei Shushan District - Longquan City	182	13	282.94
289	Hefei Shushan District	Qingtian County	Hefei Shushan District - Qingtian County	182	16	283.249
290	Hefei Shushan District	Yunhe County	Hefei Shushan District - Yunhe County	182	14	293.58
291	Hefei Shushan District	Yueqing City	Hefei Shushan District - Yueqing City	182	15	294.668
292	Hefei Shushan District	Yuhuan City	Hefei Shushan District - Yuhuan City	182	18	297.173
293	Hefei Shushan District	Ouhai District	Hefei Shushan District - Ouhai District	182	11	299.32
294	Hefei Shushan District	Lucheng District	Hefei Shushan District - Lucheng District	182	12	300.525
295	Hefei Shushan District	Jingning She Autonomous County	Hefei Shushan District - Jingning She Autonomous County	182	10	302.245
296	Hefei Shushan District	Rui'an City	Hefei Shushan District - Rui'an City	182	7	309.526
297	Hefei Shushan District	Longwan District	Hefei Shushan District - Longwan District	182	9	310.711
298	Hefei Shushan District	Yongjia County	Hefei Shushan District - Yongjia County	182	17	314.595
299	Hefei Shushan District	Pingyang County	Hefei Shushan District - Pingyang County	182	5	315.431
300	Hefei Shushan District	Longgang City	Hefei Shushan District - Longgang City	182	3	323.41
301	Hefei Shushan District	Cangnan County	Hefei Shushan District - Cangnan County	182	1	327.213
302	Hefei Shushan District	Dongtou District	Hefei Shushan District - Dongtou District	182	8	327.818
303	Hefei Shushan District	Shengsi County	Hefei Shushan District - Shengsi County	182	111	328.04
304	Hefei Shushan District	Wencheng County	Hefei Shushan District - Wencheng County	182	6	331.844
305	Hefei Shushan District	Taishun County	Hefei Shushan District - Taishun County	182	2	337.427
