# Supplementary material for: The effect of time–space compression in the Yangtze River Delta region under transportation integration: An accessibility-based analysis
Source: PLoS One. 2026 Feb 3;21(2):e0338912. doi: 10.1371/journal.pone.0338912 (PMC12867260; doi:10.1371/journal.pone.0338912)
Supplement: S4 File — (XLSX) [file pone.0338912.s004.xlsx]

## Sheet: ELS
FID	name	ELS in 2010	ELS in 2022	ELS Variation value	ELS Variation rate
1	Cangnan County	1926.1	8974.25	7048.16	3.6593
2	Taishun County	483.59	1507.49	1023.9	2.11729
3	Qingyuan County	272.01	874.043	602.033	2.21328
4	Pingyang County	1715.36	12719.6	11004.2	6.41511
5	Wencheng County	565.04	2400.57	1835.53	3.2485
6	Rui'an City	2576.63	16002.9	13426.3	5.21078
7	Dongtou District	226.743	1885.3	1658.55	7.31467
8	Longwan District	2988.97	11569.9	8580.92	2.87086
9	Jingning She Autonomous County	483.474	1812.63	1329.16	2.74918
10	Ouhai District	3582.29	110615	107033	29.8784
11	Lucheng District	4430.12	113073	108642	24.5236
12	Longquan City	699.41	1745.88	1046.47	1.49621
13	Yunhe County	704.581	2319.19	1614.61	2.29158
14	Yueqing City	2720.31	12158.2	9437.92	3.46943
15	Qingtian County	1045.12	4627.74	3582.62	3.42795
16	Yongjia County	1413.1	10118.8	8705.68	6.16068
17	Yuhuan City	1775.66	6128.35	4352.68	2.4513
18	Wenling City	3716.05	10046.6	6330.57	1.70358
19	Songyang County	807.39	2151.43	1344.04	1.66468
20	Liandu District	1804.17	5567.23	3763.06	2.08576
21	Suichang County	571.439	2335.79	1764.35	3.08755
22	Luqiao District	2999.24	12194.7	9195.42	3.06592
23	Jinyun County	1298.1	4801.24	3503.15	2.69867
24	Huangyan District	1749.5	11965.6	10216.1	5.83943
25	Jiaojiang District	3102.17	12612.7	9510.57	3.06578
26	Jiangshan City	956.655	4447.5	3490.84	3.64901
27	Xianju County	1332.63	4304.47	2971.85	2.23007
28	Changshan County	940.923	2983.7	2042.78	2.17104
29	Linhai City	2960.67	8907.17	5946.49	2.00849
30	Wuyi County	1573.84	7330.73	5756.9	3.65788
31	Yongkang City	2512.03	9227.75	6715.72	2.67342
32	Kecheng District	2324.43	9850.95	7526.52	3.23801
33	Qujiang District	1647.52	7623.42	5975.9	3.6272
34	Longyou County	1587.23	5106.78	3519.54	2.2174
35	Pan'an County	793.269	3085.29	2292.02	2.88933
36	Wucheng District	2629.08	14708.6	12079.5	4.59458
37	Jindong District	1436.58	10275.6	8839	6.15282
38	Kaihua County	797.45	2663.84	1866.39	2.34044
39	Sanmen County	859.603	4503.66	3644.06	4.23923
40	Tiantai County	2143.31	5496.06	3352.74	1.56428
41	Lanxi City	1552.93	8293	6740.07	4.34021
42	Dongyang City	2670.15	13106.5	10436.3	3.90852
43	Yiwu City	4612.6	19639.5	15026.9	3.2578
44	Ninghai County	2598.72	6580.67	3981.95	1.53227
45	Pujiang County	2005.24	6457.65	4452.41	2.22038
46	Jiande City	1669.5	4955.24	3285.75	1.96811
47	Xinchang County	2462	7744.13	5282.13	2.14546
48	Xiangshan County	1405.89	5140.53	3734.65	2.65644
49	Chun'an County	826.004	3198.98	2372.98	2.87284
50	Shengzhou City	2877.02	9736.39	6859.37	2.3842
51	Tunxi District	1529.86	5176.06	3646.19	2.38334
52	Fenghua District	2799.13	9127.79	6328.66	2.26093
53	Zhuji City	4585.45	13816.4	9230.96	2.0131
54	Xiuning County	684.368	3215.36	2530.99	3.69829
55	Tonglu County	2042.33	7347.7	5305.37	2.5977
56	Huizhou District	700.556	3967.73	3267.18	4.66369
57	Qimen County	476.6	1503.26	1026.66	2.15413
58	She County	1054.39	4920.68	3866.29	3.66685
59	Yinzhou District	9544.28	57955.3	48411	5.07225
60	Yi County	369.642	1140.59	770.951	2.08567
61	Haishu District	13981.8	79518.6	65536.8	4.68728
62	Jiangbei District	9015.92	56308.9	47293	5.2455
63	Beilun District	4740.97	12938.5	8197.51	1.72908
64	Zhenhai District	7690.52	14888.7	7198.22	0.935987
65	Yuecheng District	14978.5	22247.1	7268.56	0.485266
66	Putuo District, Zhejiang	1196.2	3694.53	2498.33	2.08856
67	Jixi County	873.158	2768.62	1895.46	2.17081
68	Fuyang District	4401.01	15699.1	11298.1	2.56716
69	Shangyu District	6100.52	14816.4	8715.89	1.42871
70	Dongzhi County	1209.78	3052.75	1842.97	1.52339
71	Yuyao City	6283.82	19782.7	13498.9	2.14819
72	Dinghai District	2018.76	5251.83	3233.07	1.60152
73	Wangjiang County	961.459	2339.83	1378.37	1.43362
74	Keqiao District	14432.4	26443.4	12011	0.832221
75	Susong County	842.944	2513.23	1670.29	1.98149
76	Shitai County	412.617	1236.47	823.857	1.99666
77	Xiaoshan District	16129.2	84631.5	68502.3	4.2471
78	Cixi City	6691.18	19929.3	13238.2	1.97845
79	Binjiang District	16553.8	79146.5	62592.7	3.78117
80	Lin'an District	2170.71	10020.6	7849.92	3.6163
81	Shangcheng District	21877.2	118062	96184.5	4.39656
82	Jingde County	769.439	2235.09	1465.66	1.90484
83	Jianggan District	17137.3	199971	182834	10.6687
84	Xihu District	13573.9	113376	99802.4	7.35253
85	Huangshan District	703.298	2095.64	1392.34	1.97973
86	Xiacheng District	28538.6	132226	103688	3.63325
87	Gongshu District	24296.9	75871.3	51574.4	2.12267
88	Daishan County	588.426	2179.97	1591.55	2.70476
89	Taihu County	792.234	2823.45	2031.21	2.5639
90	Yuhang District	12664.7	47573.4	34908.7	2.75638
91	Yingjiang District	3238.23	44118	40879.8	12.6241
92	Daguan District	3079.23	43223.4	40144.2	13.0371
93	Haining City	4570.74	21100.2	16529.4	3.61636
94	Deqing County	3806.39	13224.6	9418.25	2.47432
95	Haiyan County	3730.46	12633.6	8903.11	2.3866
96	Yixiu District	2672.43	6226.12	3553.69	1.32976
97	Qianshan City	1107.47	4151.59	3044.12	2.74871
98	Qingyang County	1416.3	3602.39	2186.09	1.54352
99	Ningguo City	1563.74	5351.98	3788.23	2.42254
100	Guichi District	1692.16	6471.95	4779.79	2.82467
101	Anji County	2333.68	8843.76	6510.08	2.78962
102	Tongxiang City	6145.64	21820.4	15674.8	2.55055
103	Jing County	1309.42	4150.66	2841.24	2.16985
104	Zongyang County	1933.46	4659.54	2726.08	1.40995
105	Huaining County	1791.26	4824.58	3033.32	1.6934
106	Pinghu City	4741.45	17514	12772.6	2.69381
107	Nanhu District	8607.16	32380.1	23773	2.762
108	Jinshan District	5367.86	16995.3	11627.4	2.16612
109	Xiuzhou District	6885.94	25692.7	18806.7	2.73118
110	Shengsi County	315.716	545.225	229.509	0.726947
111	Yuexi County	541.128	2098.91	1557.78	2.87877
112	Jiashan County	6700.48	20349.3	13648.8	2.03699
113	Wuxing District	6478.1	16693.2	10215.1	1.57686
114	Nanxun District	4049.9	12397.6	8347.65	2.0612
115	Guangde City	2707.13	7754.71	5047.58	1.86455
116	Jiaoqu District	3388.29	18761.6	15373.3	4.53717
117	Nanling County	2474.07	6840.76	4366.69	1.76498
118	Tongguan District	5596.18	33304.1	27708	4.95123
119	Yi'an District	4279.49	17696.9	13417.4	3.13528
120	Xuanzhou District	3483.1	8787.99	5304.89	1.52304
121	Fengxian District	9799.35	26843.2	17043.9	1.73928
122	Changxing County	4641.17	12024.1	7382.89	1.59074
123	Tongcheng City	2065.55	5465.14	3399.59	1.64586
124	Songjiang District	18548.5	56726.2	38177.6	2.05826
125	Fanchang District	2353.58	6659	4305.42	1.8293
126	Wuhu County	2675.93	8042.74	5366.81	2.00559
127	Minhang District	39834.6	137022	97187.7	2.43978
128	Wujiang District	11084	36963.7	25879.7	2.33487
129	Qingpu District	14696.6	41572.6	26876	1.82872
130	Yijiang District	6348.56	13132.5	6783.95	1.06858
131	Lujiang County	3118.08	7434.52	4316.44	1.38433
132	Xuhui District	75342.9	256461	181118	2.40392
133	Changning District	97060.8	298775	201714	2.07822
134	Pudong New Area	16265.7	257376	241111	14.8233
135	Jing'an District	55131.2	301739	246608	4.47311
136	Wuwei City	2415.1	8326.61	5911.51	2.44773
137	Huangpu District	77218	238655	161437	2.09066
138	Wuzhong District	8139.92	71055.4	62915.5	7.72925
139	Putuo District, Shanghai	120465	187361	66896.3	0.55532
140	Jinghu District	10600.6	35419.8	24819.3	2.34131
141	Yangpu District	79304.4	270989	191685	2.41708
142	Gaochun District	2985.69	7856.97	4871.29	1.63155
143	Hongkou District	137592	250217	112625	0.818544
144	Huqiu District	10263.5	62053.7	51790.2	5.04607
145	Yixing City	8280.28	18777	10496.7	1.26768
146	Jiujiang District	7155.15	34525.9	27370.8	3.82533
147	Huoshan County	933.044	3179.08	2246.04	2.40721
148	Xiangcheng District	11828.6	65836.2	54007.6	4.56585
149	Liyang City	6102.73	13681.7	7578.99	1.2419
150	Jiading District	21645.4	63806.7	42161.3	1.94782
151	Kunshan City	17860.8	45191.2	27330.4	1.5302
152	Shucheng County	1925.03	6867.57	4942.54	2.56751
153	Baoshan District	37577.9	71299.8	33721.9	0.897385
154	Taicang City	7294.8	30989.7	23694.9	3.24819
155	Binhu District	15815.2	57064.5	41249.2	2.60819
156	Dangtu County	3342.29	13878.2	10535.9	3.15231
157	Xishan District	11430.2	60821.2	49391	4.32109
158	Lishui District	4226.5	12776.4	8549.93	2.02293
159	Yushan District	6794.61	40882	34087.4	5.01683
160	Chongming District	3497.33	4661.79	1164.47	0.332959
161	Feixi County	2818.34	19497.2	16678.9	5.91798
162	Huashan District	4478.48	42809.9	38331.4	8.55902
163	Changshu City	11950.4	28735.9	16785.5	1.40459
164	Huishan District	13733.6	36073.7	22340.1	1.62667
165	Jinzhai County	541.869	3751.6	3209.74	5.92345
166	Wujin District	16249.1	43943.2	27694.1	1.70434
167	Yu'an District	2120.13	16357.5	14237.4	6.71533
168	Hanshan County	2034.3	7173.53	5139.23	2.52629
169	He County	2963.19	7961.92	4998.73	1.68694
170	Jintan District	6546.83	13694.1	7147.27	1.09171
171	Jin'an District	2021.11	16607.4	14586.2	7.21696
172	Baohe District	7604.67	66757.6	59152.9	7.7785
173	Tianning District	14429.1	54502.3	40073.2	2.77724
174	Zhonglou District	12379.9	42461	30081	2.42982
175	Shushan District	14565.4	108208	93642.8	6.42911
176	Yaohai District	10875.2	103466	92590.4	8.51391
177	Xinbei District	6013.92	49835.3	43821.4	7.28667
178	Luyang District	13348.3	84303.6	70955.3	5.31567
179	Feidong County	3615.71	20775.6	17159.8	4.74591
180	Qidong City	3707.79	8491.88	4784.09	1.29028
181	Zhangjiagang City	8961.83	24848.5	15886.6	1.7727
182	Haimen District	4935.88	13071.9	8136.03	1.64835
183	Jiangyin City	10986.6	43196.4	32209.7	2.93171
184	Jurong City	7062.21	14629.1	7566.88	1.07146
185	Jiangning District	14852.6	75850.4	60997.8	4.10688
186	Yuhuatai District	15788.2	155432	139644	8.84484
187	Jianye District	18773.8	81007.7	62233.9	3.31494
188	Danyang City	7293.16	22018.5	14725.3	2.01906
189	Qinhuai District	45848.9	151044	105195	2.29439
190	Jingjiang City	7490.76	26592.5	19101.8	2.55005
191	Xuanwu District	24956.5	113874	88917.8	3.56292
192	Chongchuan District	8425.29	16888.3	8462.98	1.00447
193	Pukou District	5665.18	38275.4	32610.2	5.75626
194	Gulou District, Nanjing	58514.1	104740	46226.1	0.79
195	Quanjiao County	2127.68	10091.5	7963.81	3.74295
196	Qixia District	10727.8	42159.2	31431.3	2.92989
197	Tongzhou District	5810.35	14959.5	9149.13	1.57463
198	Dantu District	6811.72	18452.9	11641.2	1.70899
199	Nanqiao District	1976.1	11073.6	9097.46	4.60374
200	Taixing City	5629.46	16186.5	10557	1.87532
201	Runzhou District	10002	21760.5	11758.5	1.17561
202	Jingkou District	10855.5	18553.7	7698.18	0.709149
203	Yangzhong City	4132.17	10779.8	6647.65	1.60876
204	Yizheng City	4389.09	13781.1	9391.98	2.13985
205	Langya District	4649.77	10261.3	5611.53	1.20684
206	Liuhe District	7967.11	18500.6	10533.5	1.32212
207	Gaogang District	4356.46	9878.8	5522.34	1.26762
208	Huoqiu County	1289.71	3679.7	2389.99	1.85313
209	Hanjiang District	12775.6	46101	33325.3	2.6085
210	Rudong County	3149.24	8456.62	5307.38	1.68529
211	Guangling District	13816.8	42543.3	28726.4	2.07909
212	Rugao City	6035.42	13140.1	7104.7	1.17717
213	Lai'an County	2610.95	7822.5	5211.54	1.99603
214	Jiangdu District	7692.29	18127.1	10434.8	1.35653
215	Changfeng County	2301.61	9856.39	7554.78	3.28239
216	Hailing District	9493.68	14764.4	5270.73	0.555184
217	Dingyuan County	2243.02	7083.56	4840.53	2.15804
218	Jiangyan District	7392.25	12442.1	5049.89	0.683133
219	Shou County	1907.13	14022.7	12115.5	6.35275
220	Hai'an City	5754.06	11332.1	5577.99	0.9694
221	Xiejiaji District	6764.83	14481.4	7716.53	1.14068
222	Bagongshan District	4339	11289.1	6950.14	1.60178
223	Datong District	3506.42	13489	9982.54	2.84693
224	Yingshang County	1852.43	7003.82	5151.39	2.78089
225	Tianjia'an District	8292.13	20407.7	12115.6	1.4611
226	Funan County	1383.91	4821.23	3437.32	2.48377
227	Tianchang City	3549.81	9879.33	6329.52	1.78306
228	Fengtai County	1860.52	7625.57	5765.06	3.09863
229	Panji District	2405.48	5951.64	3546.16	1.4742
230	Mingguang City	2361.47	6294.15	3932.68	1.66535
231	Gaoyou City	3883.51	8848.38	4964.86	1.27845
232	Fengyang County	2092.13	10343.2	8251.06	3.94386
233	Yingzhou District	2425.17	35068.8	32643.6	13.4603
234	Dongtai City	3452.93	8453.32	5000.4	1.44816
235	Yingdong District	1157.36	28150.1	26992.7	23.3226
236	Yingquan District	1902.4	36713.7	34811.3	18.2986
237	Yuhui District	3333.11	69768.3	66435.2	19.9319
238	Longzihu District	3848.3	51393.8	47545.5	12.3549
239	Bengshan District	4703.11	71739.3	67036.2	14.2536
240	Xinghua City	3777.89	9605.03	5827.13	1.54243
241	Huaishang District	2098.62	31307	29208.3	13.9179
242	Huaiyuan County	2747.83	12451.7	9703.84	3.53145
243	Xuyi County	3185.42	6631.5	3446.08	1.08183
244	Jinhu County	1373.13	4464.46	3091.33	2.25131
245	Linquan County	1120.25	5085.05	3964.8	3.53922
246	Wuhe County	1882.61	5396.02	3513.41	1.86624
247	Lixin County	1830.54	6428.01	4597.47	2.51154
248	Taihe County	2029.49	7335.2	5305.72	2.61431
249	Dafeng District	2490.98	5947.39	3456.4	1.38757
250	Baoying County	2896.21	7784.57	4888.35	1.68784
251	Mengcheng County	2116.45	6825.22	4708.78	2.22485
252	Jieshou City	1440.28	4487.14	3046.86	2.11547
253	Hongze District	2206.95	4852.46	2645.51	1.19872
254	Guzhen County	1743.08	4578.17	2835.09	1.62649
255	Yandu District	3404.34	19145.1	15740.7	4.62372
256	Tinghu District	4499.3	19901.9	15402.6	3.42332
257	Sihong County	2527.18	7434.16	4906.98	1.94168
258	Si County	1874.81	6174.72	4299.91	2.29351
259	Jianhu County	3567.65	6500.77	2933.11	0.82214
260	Guoyang County	1274.76	5448.39	4173.63	3.27405
261	Huai'an District	3239.93	10755.9	7515.98	2.3198
262	Lingbi County	1842.11	6496.65	4654.54	2.52675
263	Yongqiao District	3242.09	10768.1	7526.01	2.32134
264	Huaiyin District	4222.97	14150.2	9927.2	2.35076
265	Siyang County	3745.77	8009.48	4263.71	1.13827
266	Funing County	2708.09	6851.63	4143.55	1.53006
267	Lianshui County	2621.92	8473.28	5851.37	2.23171
268	Sheyang County	2557.87	5072.88	2515.01	0.983244
269	Qiaocheng District	1673.77	5270.8	3597.03	2.14906
270	Lieshan District	2636.97	13506.4	10869.4	4.12193
271	Suixi County	1929.65	21075.1	19145.5	9.92171
272	Suining County	3567.36	8315.84	4748.48	1.33109
273	Suyu District	3777.94	13325.4	9547.44	2.52715
274	Xiangshan District	3982.68	27257.6	23274.9	5.84404
275	Sucheng District	3606.21	14612.2	11006	3.05197
276	Duji District	2871.17	15378	12506.8	4.35601
277	Binhai County	2075.71	6198.49	4122.77	1.98619
278	Guannan County	2037.66	6616.76	4579.11	2.24724
279	Shuyang County	3592.16	9584.81	5992.65	1.66826
280	Tongshan District	6435.88	24789.4	18353.5	2.85175
281	Xiao County	2718.4	9656.82	6938.42	2.55239
282	Xiangshui County	1499.76	5104.59	3604.83	2.4036
283	Quanshan District	8129.31	41591.7	33462.4	4.11626
284	Yunlong District	6723.26	24177.9	17454.6	2.59616
285	Gulou District, Xuzhou	6596.27	31738.1	25141.8	3.81152
286	Guanyun County	2331.04	6833.94	4502.9	1.93171
287	Pizhou City	2897.17	8695.91	5798.74	2.00152
288	Xinyi City	3449.22	7270.93	3821.7	1.10799
289	Dangshan County	1512.01	4665.44	3153.42	2.08558
290	Jiawang District	2555.62	5651.3	3095.68	1.21132
291	Donghai County	2929.05	6232.12	3303.07	1.1277
292	Haizhou District	3134.61	7915.4	4780.79	1.52516
293	Feng County	1972.24	5444.93	3472.69	1.76079
294	Pei County	2180.38	5786.12	3605.74	1.65372
295	Lianyun District	2339.96	4161.06	1821.11	0.778264
296	Ganyu District	2101.88	5697.2	3595.32	1.71053
