# Supplementary material for: The effect of time–space compression in the Yangtze River Delta region under transportation integration: An accessibility-based analysis
Source: PLoS One. 2026 Feb 3;21(2):e0338912. doi: 10.1371/journal.pone.0338912 (PMC12867260; doi:10.1371/journal.pone.0338912)
Supplement: S5 File — (XLSX) [file pone.0338912.s005.xlsx]

## Sheet: DA和EA
FID	name	DA in 2010	DA in 2022	DA Variation value	DA Variation rate	EA in 2010	EA in 2022	EA Variation value	EA Variation rate
1	Cangnan County	4815122	11595075	6779953	1.40805	99675	463641	363966	3.65153
2	Taishun County	1160248	7901042	6740794	5.80979	11051	20333	9282	0.839924
3	Qingyuan County	182295	964084	781789	4.28859	7520	15882	8362	1.11197
4	Pingyang County	6290107	12036796	5746689	0.913608	181036	463641	282605	1.56104
5	Wencheng County	4764689	10163039	5398350	1.13299	9201	361976	352775	38.3409
6	Rui'an City	6196448	12334219	6137771	0.990531	121331	485292	363961	2.99974
7	Dongtou District	401328	10461248	10059920	25.0666	4179	356423	352244	84.2891
8	Longwan District	7286646	12520986	5234340	0.718347	186460	527735	341275	1.83029
9	Jingning She Autonomous County	1061835	9302857	8241022	7.76111	12112	67922	55810	4.60783
10	Ouhai District	7077237	14122184	7044947	0.995437	186460	527735	341275	1.83029
11	Lucheng District	8363012	14015215	5652203	0.675857	186460	527735	341275	1.83029
12	Longquan City	870858	2618865	1748007	2.00722	19671	27434	7763	0.394642
13	Yunhe County	1782606	10677538	8894932	4.98985	60918	69306	8388	0.137693
14	Yueqing City	8105946	12967752	4861806	0.599783	73869	732330	658461	8.9139
15	Qingtian County	4673327	15629977	10956650	2.34451	40149	400547	360398	8.97651
16	Yongjia County	4032131	15191356	11159225	2.76758	41003	519493	478490	11.6696
17	Yuhuan City	3932087	12778970	8846883	2.24992	131710	525110	393400	2.98687
18	Wenling City	8253732	16876055	8622323	1.04466	212366	398679	186313	0.87732
19	Songyang County	2379240	10649867	8270627	3.47616	42029	105490	63461	1.50993
20	Liandu District	5070820	16829958	11759138	2.31898	76816	164128	87312	1.13664
21	Suichang County	1169876	9875694	8705818	7.44166	10822	87813	76991	7.1143
22	Luqiao District	5825125	23867741	18042616	3.09738	173498	449561	276063	1.59116
23	Jinyun County	3534472	25934356	22399884	6.33755	90612	230190	139578	1.54039
24	Huangyan District	3901259	31519643	27618384	7.07935	39420	487494	448074	11.3667
25	Jiaojiang District	5825125	24379131	18554006	3.18517	230787	449561	218774	0.947948
26	Jiangshan City	936833	13492779	12555946	13.4025	27204	108797	81593	2.9993
27	Xianju County	4348140	23786479	19438339	4.4705	18080	293956	275876	15.2586
28	Changshan County	1361628	8471046	7109418	5.22126	73203	108797	35594	0.486237
29	Linhai City	9299608	29394198	20094590	2.1608	118505	358100	239595	2.02181
30	Wuyi County	4584166	25006079	20421913	4.45488	22265	461604	439339	19.7323
31	Yongkang City	5160047	26811482	21651435	4.19598	65893	441506	375613	5.70035
32	Kecheng District	3652297	19831094	16178797	4.42976	80741	245021	164280	2.03465
33	Qujiang District	4712716	16920803	12208087	2.59046	80741	245021	164280	2.03465
34	Longyou County	5812787	20451339	14638552	2.51834	67961	256068	188107	2.76787
35	Pan'an County	2750505	30371131	27620626	10.042	10505	305711	295206	28.1015
36	Wucheng District	4588476	24846477	20258001	4.41497	41589	495263	453674	10.9085
37	Jindong District	4882444	27038583	22156139	4.53792	19178	495263	476085	24.8245
38	Kaihua County	1154120	7035545	5881425	5.09603	27256	133444	106188	3.89595
39	Sanmen County	1982824	22761588	20778764	10.4794	19122	337989	318867	16.6754
40	Tiantai County	10816975	32260796	21443821	1.98242	101755	323053	221298	2.17481
41	Lanxi City	4588476	20771008	16182532	3.52678	31260	477785	446525	14.2842
42	Dongyang City	5059788	34121261	29061473	5.74361	134937	523013	388076	2.87598
43	Yiwu City	8769845	35135824	26365979	3.00644	134937	501160	366223	2.71403
44	Ninghai County	8822873	20511188	11688315	1.32477	68912	442574	373662	5.42231
45	Pujiang County	8505020	29297130	20792110	2.44469	28208	430936	402728	14.2771
46	Jiande City	6562876	20448863	13885987	2.11584	24319	229930	205611	8.45475
47	Xinchang County	14661255	36583640	21922385	1.49526	83121	280877	197756	2.37913
48	Xiangshan County	3024770	15209269	12184499	4.02824	27774	388454	360680	12.9862
49	Chun'an County	652802	19139627	18486825	28.3192	19809	60843	41034	2.07148
50	Shengzhou City	13268450	40301817	27033367	2.03742	62290	463878	401588	6.44707
51	Tunxi District	947688	6812004	5864316	6.18802	62311	88347	26036	0.41784
52	Fenghua District	9471290	30661350	21190060	2.23729	301920	644550	342630	1.13484
53	Zhuji City	13418915	43662460	30243545	2.2538	137561	900973	763412	5.54963
54	Xiuning County	549104	8842309	8293205	15.1032	24931	88347	63416	2.54366
55	Tonglu County	6748080	29424203	22676123	3.36038	61897	614094	552197	8.92122
56	Huizhou District	869556	9854355	8984799	10.3326	38672	82742	44070	1.13958
57	Qimen County	719045	3528751	2809706	3.90755	9091	40300	31209	3.43296
58	She County	864992	9853801	8988809	10.3918	47171	76659	29488	0.62513
59	Yinzhou District	11916733	35025604	23108871	1.9392	332280	646760	314480	0.946431
60	Yi County	555163	3553309	2998146	5.40048	4655	72130	67475	14.4952
61	Haishu District	15470215	36139477	20669262	1.33607	431764	646760	214996	0.497948
62	Jiangbei District	15867905	38483809	22615904	1.42526	478282	646760	168478	0.352257
63	Beilun District	10454473	26580736	16126263	1.54252	291102	561372	270270	0.928437
64	Zhenhai District	15470215	30399031	14928816	0.965004	431764	599305	167541	0.388038
65	Yuecheng District	18821667	52481559	33659892	1.78836	442238	1254918	812680	1.83765
66	Putuo District, Zhejiang	2327211	8693257	6366046	2.73548	49825	46466	-3359	-0.067416
67	Jixi County	1129287	21382448	20253161	17.9345	41561	93997	52436	1.26166
68	Fuyang District	12028809	45035636	33006827	2.74398	193633	872080	678447	3.50378
69	Shangyu District	18054917	60734604	42679687	2.36388	448169	1323264	875095	1.9526
70	Dongzhi County	2164891	5155850	2990959	1.38157	35143	92054	56911	1.61941
71	Yuyao City	15283266	58722118	43438852	2.84225	404765	755028	350263	0.865349
72	Dinghai District	5584618	12055037	6470419	1.15861	92874	331772	238898	2.57228
73	Wangjiang County	2206019	4158881	1952862	0.885243	36779	138801	102022	2.77392
74	Keqiao District	17479783	63573773	46093990	2.63699	511327	1112099	600772	1.17493
75	Susong County	1688040	3925381	2237341	1.32541	24299	82062	57763	2.37718
76	Shitai County	1779441	7337518	5558077	3.1235	4875	87036	82161	16.8535
77	Xiaoshan District	18664484	75773473	57108989	3.05977	518727	1110611	591884	1.14103
78	Cixi City	14658078	56984761	42326683	2.8876	306644	679069	372425	1.21452
79	Binjiang District	21359705	75173547	53813842	2.51941	509881	1092647	582766	1.14295
80	Lin'an District	6712838	37215348	30502510	4.54391	33089	710602	677513	20.4755
81	Shangcheng District	27530911	79329717	51798806	1.88148	568226	1216891	648665	1.14156
82	Jingde County	3173865	14285423	11111558	3.50095	21685	100350	78665	3.62762
83	Jianggan District	18958556	84067483	65108927	3.43428	612918	1245270	632352	1.03171
84	Xihu District	16264174	79172836	62908662	3.86793	509881	1236520	726639	1.42511
85	Huangshan District	1081096	7159224	6078128	5.62219	8281	91173	82892	10.0099
86	Xiacheng District	32118583	84300040	52181457	1.62465	650590	1309754	659164	1.01318
87	Gongshu District	28346322	81882774	53536452	1.88866	598701	1347322	748621	1.25041
88	Daishan County	665581	8693257	8027676	12.0612	11866	40276	28410	2.39424
89	Taihu County	1763521	9558775	7795254	4.42028	24542	171332	146790	5.98118
90	Yuhang District	17956354	75748621	57792267	3.21849	385717	1307532	921815	2.38987
91	Yingjiang District	3390943	14415806	11024863	3.25127	146103	218573	72470	0.49602
92	Daguan District	3390943	14415806	11024863	3.25127	143846	218573	74727	0.519493
93	Haining City	17483931	68819493	51335562	2.93616	221104	1372164	1151060	5.20597
94	Deqing County	14790960	73267544	58476584	3.95354	265066	1081764	816698	3.08111
95	Haiyan County	34867392	67152879	32285487	0.925951	207511	1480106	1272595	6.13266
96	Yixiu District	3490484	14227897	10737413	3.0762	89305	238064	148759	1.66574
97	Qianshan City	2273725	11250828	8977103	3.94819	41810	222707	180897	4.32664
98	Qingyang County	4287854	14983012	10695158	2.49429	43517	127522	84005	1.9304
99	Ningguo City	1484852	28619037	27134185	18.274	19669	114634	94965	4.82816
100	Guichi District	2994672	17796348	14801676	4.94267	54499	115404	60905	1.11754
101	Anji County	8912058	40661087	31749029	3.56248	67292	624987	557695	8.28769
102	Tongxiang City	32861208	73754981	40893773	1.24444	391557	1505505	1113948	2.84492
103	Jing County	3016583	21289603	18273020	6.05752	43312	148288	104976	2.42372
104	Zongyang County	5026912	13108865	8081953	1.60774	88168	218769	130601	1.48127
105	Huaining County	2864682	13133024	10268342	3.58446	105753	213018	107265	1.0143
106	Pinghu City	38536491	70740906	32204415	0.835686	195281	1426416	1231135	6.30443
107	Nanhu District	46294704	73460892	27166188	0.58681	370402	1895982	1525580	4.11871
108	Jinshan District	26185262	68042332	41857070	1.5985	338733	1756638	1417905	4.18591
109	Xiuzhou District	44569072	73341204	28772132	0.645563	370402	1651236	1280834	3.45796
110	Shengsi County	47476	43886	-3590	-0.0756172	4213	3521	-692	-0.164254
111	Yuexi County	1150855	5327987	4177132	3.62959	15662	110719	95057	6.06928
112	Jiashan County	42730012	73106387	30376375	0.710891	445104	2080247	1635143	3.67362
113	Wuxing District	30009218	77461944	47452726	1.58127	230045	926322	696277	3.0267
114	Nanxun District	25267378	71110956	45843578	1.81434	252499	1239491	986992	3.90889
115	Guangde City	7946332	49014672	41068340	5.16821	23910	259125	235215	9.83752
116	Jiaoqu District	8098468	23452559	15354091	1.89593	125855	245062	119207	0.947177
117	Nanling County	6207884	25141408	18933524	3.04992	177977	268655	90678	0.509493
118	Tongguan District	8068960	23292246	15223286	1.88665	125855	245062	119207	0.947177
119	Yi'an District	6708133	23046920	16338787	2.43567	170487	200904	30417	0.178412
120	Xuanzhou District	9458868	44465946	35007078	3.70098	89274	254354	165080	1.84914
121	Fengxian District	27487869	67089944	39602075	1.44071	953304	1614613	661309	0.693702
122	Changxing County	22293253	80883969	58590716	2.62818	219405	424421	205016	0.934418
123	Tongcheng City	7441561	12502898	5061337	0.680145	63666	214868	151202	2.37493
124	Songjiang District	35076672	75947336	40870664	1.16518	937596	2008782	1071186	1.14248
125	Fanchang District	8618851	26373547	17754696	2.05998	140774	340800	200026	1.4209
126	Wuhu County	11246964	40214277	28967313	2.57557	160935	253882	92947	0.577544
127	Minhang District	34013829	75021305	41007476	1.20561	1045112	1866757	821645	0.786179
128	Wujiang District	39832372	78315495	38483123	0.966127	446123	1849625	1403502	3.146
129	Qingpu District	37401247	75858937	38457690	1.02825	1019716	2046130	1026414	1.00657
130	Yijiang District	15236914	28500095	13263181	0.870464	192027	375281	183254	0.954314
131	Lujiang County	8267231	18469531	10202300	1.23406	44044	478145	434101	9.85608
132	Xuhui District	39149586	73846050	34696464	0.886254	1322830	1793523	470693	0.355823
133	Changning District	41894957	75354954	33459997	0.798664	1365842	1840851	475009	0.347777
134	Pudong New Area	25121689	67031447	41909758	1.66827	667898	1496279	828381	1.24028
135	Jing'an District	40169142	73373073	33203931	0.826603	1280776	1700071	419295	0.327376
136	Wuwei City	5406689	26781369	21374680	3.95338	51609	302249	250640	4.85652
137	Huangpu District	38751896	70546057	31794161	0.820454	1280776	1617055	336279	0.262559
138	Wuzhong District	31330012	81039564	49709552	1.58664	312976	1942518	1629542	5.2066
139	Putuo District, Shanghai	40941950	75354954	34413004	0.840532	1399898	1849106	449208	0.320886
140	Jinghu District	16029186	39102265	23073079	1.43944	187388	375281	187893	1.00269
141	Yangpu District	36929458	68148220	31218762	0.845362	1326183	1496279	170096	0.12826
142	Gaochun District	15261889	41020972	25759083	1.6878	109823	421174	311351	2.83503
143	Hongkou District	39720661	69620430	29899769	0.752751	1326183	1586663	260480	0.196413
144	Huqiu District	37153129	80079020	42925891	1.15538	557315	1578062	1020747	1.83154
145	Yixing City	27881041	70658401	42777360	1.53428	319146	665241	346095	1.08444
146	Jiujiang District	15804246	39713177	23908931	1.51282	148593	412090	263497	1.77328
147	Huoshan County	1148030	10775509	9627479	8.38609	17884	147502	129618	7.24771
148	Xiangcheng District	35417130	82558566	47141436	1.33103	777934	2071680	1293746	1.66305
149	Liyang City	23275606	64566082	41290476	1.77398	332270	553597	221327	0.666106
150	Jiading District	38054198	71273168	33218970	0.872938	1144902	1849106	704204	0.615078
151	Kunshan City	40419177	77991876	37572699	0.929576	1259548	2323676	1064128	0.844849
152	Shucheng County	5504319	20886435	15382116	2.79455	34658	478417	443759	12.8039
153	Baoshan District	35099606	62986920	27887314	0.794519	1086530	1598371	511841	0.471079
154	Taicang City	38771199	72174083	33402884	0.861539	617249	2161050	1543801	2.5011
155	Binhu District	38715372	75187097	36471725	0.942048	602212	1293787	691575	1.14839
156	Dangtu County	10794068	33383394	22589326	2.09275	98019	722577	624558	6.37181
157	Xishan District	40524822	75765060	35240238	0.869596	852333	1378987	526654	0.617897
158	Lishui District	19505617	56909377	37403760	1.91759	239347	646658	407311	1.70176
159	Yushan District	17693062	41006985	23313923	1.31769	415980	642659	226679	0.544928
160	Chongming District	23514454	30033537	6519083	0.277237	140986	74232	-66754	-0.47348
161	Feixi County	6565285	29918577	23353292	3.55709	184187	459710	275523	1.49589
162	Huashan District	13776578	41614929	27838351	2.0207	171962	642659	470697	2.73722
163	Changshu City	38275300	71235549	32960249	0.861136	658146	1573753	915607	1.39119
164	Huishan District	41538270	77989000	36450730	0.877522	659465	1348887	689422	1.04543
165	Jinzhai County	157811	11471600	11313789	71.692	25477	108774	83297	3.2695
166	Wujin District	39587410	80199455	40612045	1.02588	703556	937766	234210	0.332895
167	Yu'an District	5683996	19412395	13728399	2.41527	84793	212485	127692	1.50593
168	Hanshan County	12485176	29696767	17211591	1.37856	86417	381309	294892	3.41243
169	He County	12486983	33575397	21088414	1.68883	68471	603397	534926	7.81245
170	Jintan District	28791111	67613030	38821919	1.3484	545475	787686	242211	0.444037
171	Jin'an District	5856931	18503827	12646896	2.1593	84793	387761	302968	3.57303
172	Baohe District	8998452	35917127	26918675	2.99148	224927	457620	232693	1.03453
173	Tianning District	34881393	77623659	42742266	1.22536	702940	1185672	482732	0.686733
174	Zhonglou District	35130172	76746363	41616191	1.18463	649233	1019982	370749	0.571057
175	Shushan District	10606754	32800994	22194240	2.09246	258358	457620	199262	0.771263
176	Yaohai District	12746899	34517485	21770586	1.70791	259924	457620	197696	0.760592
177	Xinbei District	28285302	76247603	47962301	1.69566	433071	1259401	826330	1.90807
178	Luyang District	11983064	33569630	21586566	1.80142	258358	457620	199262	0.771263
179	Feidong County	10776071	35267467	24491396	2.27276	220044	384942	164898	0.749386
180	Qidong City	7466065	43467017	36000952	4.82194	158727	647344	488617	3.07835
181	Zhangjiagang City	38448228	68981924	30533696	0.794151	462881	1373560	910679	1.96741
182	Haimen District	21503181	55339819	33836638	1.57356	254893	639357	384464	1.50833
183	Jiangyin City	31877947	72188091	40310144	1.26452	544183	1269017	724834	1.33197
184	Jurong City	23613009	52981931	29368922	1.24376	588363	804801	216438	0.367865
185	Jiangning District	18600756	85964148	67363392	3.62154	419807	739415	319608	0.761321
186	Yuhuatai District	18385510	87623213	69237703	3.76588	408069	763705	355636	0.871509
187	Jianye District	18054529	84586263	66531734	3.68504	408069	728401	320332	0.784995
188	Danyang City	24044870	72655538	48610668	2.02166	395702	1106850	711148	1.79718
189	Qinhuai District	20465271	86495723	66030452	3.22646	447948	739415	291467	0.650672
190	Jingjiang City	36017867	69172192	33154325	0.920497	621273	1104596	483323	0.777956
191	Xuanwu District	19265671	83112693	63847022	3.31403	442485	756680	314195	0.710069
192	Chongchuan District	34456996	59838837	25381841	0.736624	360081	932155	572074	1.58874
193	Pukou District	12841127	57552362	44711235	3.48188	277204	637877	360673	1.30111
194	Gulou District, Nanjing	22412990	73957335	51544345	2.29975	436210	756680	320470	0.734669
195	Quanjiao County	11461593	45123038	33661445	2.93689	20740	646549	625809	30.174
196	Qixia District	18227006	67599238	49372232	2.70874	402140	806544	404404	1.00563
197	Tongzhou District	26372855	56007286	29634431	1.12367	198088	536512	338424	1.70845
198	Dantu District	25219446	76628611	51409165	2.03847	431659	976456	544797	1.2621
199	Nanqiao District	9440658	45921392	36480734	3.86422	26443	555785	529342	20.0182
200	Taixing City	19324455	52605441	33280986	1.72222	249916	998757	748841	2.99637
201	Runzhou District	25336350	75749646	50413296	1.98976	565183	976456	411273	0.727681
202	Jingkou District	25347474	74604381	49256907	1.94327	403906	950061	546155	1.35218
203	Yangzhong City	25473221	57191579	31718358	1.24516	367882	808332	440450	1.19726
204	Yizheng City	17008006	48894803	31886797	1.87481	167046	757670	590624	3.5357
205	Langya District	19051982	45518690	26466708	1.38918	198476	551995	353519	1.78117
206	Liuhe District	19331119	44364026	25032907	1.29495	387667	736126	348459	0.898862
207	Gaogang District	24692935	48981777	24288842	0.983635	295115	855160	560045	1.89772
208	Huoqiu County	1019818	14193426	13173608	12.9176	72020	152539	80519	1.11801
209	Hanjiang District	23248220	57358234	34110014	1.46721	274945	631211	356266	1.29577
210	Rudong County	7310349	49886058	42575709	5.82403	69174	357072	287898	4.16194
211	Guangling District	24735578	56145207	31409629	1.26982	337130	568805	231675	0.687198
212	Rugao City	20613365	49882970	29269605	1.41993	260955	629786	368831	1.41339
213	Lai'an County	11973493	36532088	24558595	2.05108	36268	527008	490740	13.5309
214	Jiangdu District	24501720	49219334	24717614	1.00881	256493	628205	371712	1.44921
215	Changfeng County	8229363	30710272	22480909	2.73179	143321	490971	347650	2.42567
216	Hailing District	28286537	45137196	16850659	0.595713	343577	738770	395193	1.15023
217	Dingyuan County	7193330	35724411	28531081	3.96632	111594	250410	138816	1.24394
218	Jiangyan District	25222558	45788686	20566128	0.815386	352974	657040	304066	0.86144
219	Shou County	3366590	20417571	17050981	5.06476	60958	322835	261877	4.29602
220	Hai'an City	20011619	38378248	18366629	0.917798	279250	323135	43885	0.157153
221	Xiejiaji District	7875751	21195659	13319908	1.69126	202868	334357	131489	0.648151
222	Bagongshan District	7875751	20219229	12343478	1.56728	146059	298165	152106	1.0414
223	Datong District	7686308	28012348	20326040	2.64445	193800	378497	184697	0.953029
224	Yingshang County	4399695	16088004	11688309	2.65662	56628	398672	342044	6.04019
225	Tianjia'an District	8384314	23479287	15094973	1.80038	169617	378497	208880	1.23148
226	Funan County	2991429	11957048	8965619	2.9971	116474	339913	223439	1.91836
227	Tianchang City	12613481	33389901	20776420	1.64716	110611	414176	303565	2.74444
228	Fengtai County	4707396	19982136	15274740	3.24484	74419	338440	264021	3.54776
229	Panji District	7288052	18583888	11295836	1.54991	68329	334131	265802	3.89003
230	Mingguang City	8387157	29166398	20779241	2.47751	25254	269717	244463	9.68017
231	Gaoyou City	15181444	39418036	24236592	1.59646	47594	377591	329997	6.93358
232	Fengyang County	4367439	34394570	30027131	6.87523	112943	289795	176852	1.56585
233	Yingzhou District	3264265	16616098	13351833	4.0903	141669	404105	262436	1.85246
234	Dongtai City	8537208	35440520	26903312	3.1513	124783	397540	272757	2.18585
235	Yingdong District	3161207	16733934	13572727	4.29353	89553	404105	314552	3.51247
236	Yingquan District	3738583	17049309	13310726	3.56037	246941	404105	157164	0.636444
237	Yuhui District	6346043	35954046	29608003	4.66558	197055	351360	154305	0.783055
238	Longzihu District	6506253	39629783	33123530	5.09103	185724	392130	206406	1.11136
239	Bengshan District	7634013	35451447	27817434	3.64388	197055	351360	154305	0.783055
240	Xinghua City	8044024	31351640	23307616	2.89751	76550	417592	341042	4.45515
241	Huaishang District	5410956	35263538	29852582	5.51706	162291	345999	183708	1.13197
242	Huaiyuan County	5775623	30273669	24498046	4.24163	154303	440341	286038	1.85374
243	Xuyi County	12594035	27522246	14928211	1.18534	56924	136213	79289	1.39289
244	Jinhu County	3466438	27280448	23814010	6.86988	19499	236068	216569	11.1067
245	Linquan County	2167616	8115102	5947486	2.74379	74894	300463	225569	3.01184
246	Wuhe County	3859559	28181092	24321533	6.30164	81421	275223	193802	2.38025
247	Lixin County	5136300	13481678	8345378	1.62478	112084	376486	264402	2.35896
248	Taihe County	3738583	11997721	8259138	2.20916	135408	341303	205895	1.52055
249	Dafeng District	5124094	18481594	13357500	2.6068	48267	198666	150399	3.11598
250	Baoying County	7464730	29798058	22333328	2.99185	45472	245728	200256	4.40394
251	Mengcheng County	7521733	16233817	8712084	1.15825	162035	257614	95579	0.589866
252	Jieshou City	3738583	8128079	4389496	1.17411	135408	290651	155243	1.14648
253	Hongze District	11316421	26961185	15644764	1.38248	139471	262164	122693	0.879703
254	Guzhen County	6166194	22658082	16491888	2.67457	70701	290077	219376	3.10287
255	Yandu District	8408150	25676673	17268523	2.05378	126862	324696	197834	1.55944
256	Tinghu District	7919380	25080651	17161271	2.167	126862	324696	197834	1.55944
257	Sihong County	3399503	22347004	18947501	5.57361	51736	275160	223424	4.31854
258	Si County	7884092	20186972	12302880	1.56047	138573	221402	82829	0.597728
259	Jianhu County	9178222	20184439	11006217	1.19917	175235	426276	251041	1.4326
260	Guoyang County	1686617	15597890	13911273	8.24803	64388	205278	140890	2.18814
261	Huai'an District	6453287	26930782	20477495	3.17319	135818	326591	190773	1.40462
262	Lingbi County	6818719	20146859	13328140	1.95464	132234	275917	143683	1.08658
263	Yongqiao District	6159193	23567791	17408598	2.82644	144967	415406	270439	1.86552
264	Huaiyin District	10351122	24763001	14411879	1.3923	198577	323977	125400	0.631493
265	Siyang County	9468511	21745336	12276825	1.2966	203731	312507	108776	0.53392
266	Funing County	6416180	17702783	11286603	1.75908	87419	261228	173809	1.98823
267	Lianshui County	7844773	19319645	11474872	1.46274	103940	416856	312916	3.01054
268	Sheyang County	3955038	12203416	8248378	2.08554	53379	205074	151695	2.84185
269	Qiaocheng District	2605242	13112432	10507190	4.0331	77768	94136	16368	0.210472
270	Lieshan District	7286383	16199029	8912646	1.22319	185329	322152	136823	0.738271
271	Suixi County	5976796	16193048	10216252	1.70932	66461	358406	291945	4.39273
272	Suining County	10297827	21319596	11021769	1.0703	197516	368565	171049	0.866001
273	Suyu District	10015073	20464739	10449666	1.04339	230120	370845	140725	0.611529
274	Xiangshan District	9626320	15386563	5760243	0.598385	151710	359619	207909	1.37044
275	Sucheng District	7613019	21763669	14150650	1.85874	230120	356541	126421	0.54937
276	Duji District	7679503	14521431	6841928	0.890934	122454	322152	199698	1.6308
277	Binhai County	5170019	12705567	7535548	1.45755	51707	236314	184607	3.57025
278	Guannan County	6626674	16505420	9878746	1.49075	80859	319634	238775	2.95298
279	Shuyang County	7721613	17359622	9638009	1.24819	76473	463584	387111	5.06206
280	Tongshan District	7527280	18731973	11204693	1.48854	204334	477359	273025	1.33617
281	Xiao County	8173863	17580694	9406831	1.15084	222012	415651	193639	0.872201
282	Xiangshui County	4360098	13491472	9131374	2.0943	27028	208589	181561	6.71752
283	Quanshan District	8761422	24577396	15815974	1.80518	215417	516926	301509	1.39965
284	Yunlong District	8362628	28174072	19811444	2.36905	261486	405333	143847	0.550114
285	Gulou District, Xuzhou	7974728	24039571	16064843	2.01447	204334	347275	142941	0.699546
286	Guanyun County	5876013	15731487	9855474	1.67724	91349	364904	273555	2.99461
287	Pizhou City	7381940	17044760	9662820	1.30898	135522	432421	296899	2.19078
288	Xinyi City	10067869	17106269	7038400	0.699095	264897	266983	2086	0.00787476
289	Dangshan County	4329695	11508581	7178886	1.65806	99343	192279	92936	0.935506
290	Jiawang District	7513535	16468021	8954486	1.19178	142901	248267	105366	0.737336
291	Donghai County	8462543	15515258	7052715	0.833404	151074	344831	193757	1.28253
292	Haizhou District	7646735	16074415	8427680	1.10213	195491	206718	11227	0.0574298
293	Feng County	4329695	9127374	4797679	1.10809	159444	214286	54842	0.343958
294	Pei County	4137493	9029694	4892201	1.18241	114819	241596	126777	1.10415
295	Lianyun District	7268468	10787873	3519405	0.484202	143014	206718	63704	0.445439
296	Ganyu District	3968813	10316307	6347494	1.59934	89486	161023	71537	0.799421
